# Supplementary material for: Poly(ADP) ribose polymerase promotes DNA polymerase theta-mediated end joining by activation of end resection
Source: Nat Commun. 2022 Aug 4;13:4547. doi: 10.1038/s41467-022-32166-7 (PMC9352658; doi:10.1038/s41467-022-32166-7)
Supplement: Supplementary file 4 — Source Data [file 41467_2022_32166_MOESM4_ESM.xlsx]

## Sheet: Fig1
	TMEJ Ct			NHEJ Ct
WT DMSO	22.9774	22.4966	22.9176	22.7896	22.332	22.7297
WT 10uM Olaparib	22.4108	22.2974	22.7986	22.4971	22.6714	22.8244
WT 1uM ART558	27.9814	27.4954	29.1145	22.8574	23.0059	23.6152
Polq-/- DMSO	undetermined	undetermined	undetermined	22.728	22.8993	24.9682

## Sheet: Fig2 R26MHD
Fig. 2b	R26MHD Ct			Ref2 Ct
WT DMSO	28.5568	28.766	28.586	22.3427	22.3573	22.3805
WT 10uM Olaparib	30.0396	30.0266	29.8776	22.3533	22.1548	22.4522
WT 10uM ART558	30.851	30.7769	30.7415	22.4123	22.539	22.4976
Polq-/- DMSO	30.3757	30.4869	30.8103	22.2431	22.5653	22.4785
Polq-/- 10uM ART558	30.6182	30.4853	*this replicate did not present an expotential growth pattern	22.4338	22.5243	22.4166
Fig. 2c	R26MHD Ct			Ref2 Ct
WT DMSO	29.4623	29.6867	29.5802	23.6466	23.7649	23.7392
WT 10uM Olaparib	30.7947	31.0872	30.9332	23.6596	23.3709	23.5135
Parp1/2-/- DMSO	29.8336	29.7314	29.4692	23.2819	23.3298	23.22
Polq-/- DMSO	30.8072	30.7193	30.9332	23.5943	23.4667	23.4895

## Sheet: Fig2 R26TINS
Fig 2e	Time Point	WT DMSO Ct			WT 10uM Olaparib Ct			Polq-/- DMSO Ct
R26TINS	0	undetermined	undetermined	undetermined
	8	31.8393	31.1887	31.473	31.9213	32.3483	32.6016
	12	30.6183	30.4999	30.9151	31.5701	31.0798	30.9852
	24	29.6319	29.6795	29.5842	30.6295	30.703	30.5588
	48	29.457	29.7065	29.6944	30.3058	30.1454	29.9794	39.6471	undetermined	undetermined
Ref2	0	23.8596	23.3588	23.5476
	8	23.552	23.2031	23.1342	23.2323	23.4185	23.3637
	12	23.4845	23.2886	23.2843	23.3694	23.2127	23.1948
	24	23.2377	23.1286	23.1866	23.2056	23.0894	23.1256
	48	23.1172	23.3062	23.1598	23.2663	23.0053	22.7275	22.9346	22.9871	23.2376
Fig. 2f	R26TINS Ct			Ref2 Ct
WT DMSO	31.161	31.8861	31.5608	23.544	24.2439	24.0256
WT 10uM Olaparib	32.4455	32.5889	32.7	23.7402	23.9791	23.7378
Parp1/2-/- DMSO	32.1251	31.8979	31.9434	23.548	23.7275	23.5023
Parp1/2-/- 10uM Olaparib	31.9863	32.2758	32.072	23.2724	23.573	23.2495
Polq-/- DMSO	39.2771	39.2529	undetermined	23.4098	24.1857	23.4298

## Sheet: Fig3
Fig 3a	0uM Olaparib SF			0.1uM Olaparib SF			0.3uM Olaparib SF				surviving fraction (SF) = (number of colonies/avg # colonies at 0uM)*100
Brca1/p53-/-	110.294	88.2353	101.471	55.6985	62.8676	54.5956	41.3603	40.2574	38.6029
Brca1/p53-/- +hBRCA1	99.8162	99.8162	100.368	93.1985	95.4044	92.6471	66.7279	72.2426
Brca1/p53/Polq-/- A	91.2779	104.057	104.665	38.3367	26.7748	36.5112	22.5152	29.2089	28.6004
Brca1/p53/Polq-/- B	97.2603	98.6301	104.11	35.6164	32.4201	32.8767	11.4155	15.0685	11.8721
Fig. 3b	R26TINS Ct			Ref2 Ct
WT DMSO	32.1314	32.2847	31.3596	23.4479	23.6572	23.0379
WT 10uM Olaparib	32.8525	32.6516	32.7312	22.9011	23.1726	23.346
WT 3uM ART558	33.9588	34.6231	34.4555	23.0779	23.3285	22.9969
WT Olaparib+ART558	37.7706	39.51	36.9772	23.0725	23.0205	22.9204
Polq-/- DMSO	39.3919	undetermined	38.7152	23.1463	23.2323	23.3059

## Sheet: Fig4
Fig. 4b					Fig. 4d
# POLQ foci					Fraction CtIP colocalized with POLQ
10Gy + DMSO	10Gy +10uM Olaparib	DMSO	10uM Olaparib		DMSO	10uM Olaparib
4	7	1	1		0.121	0.095
6	1	1	2		0.224	0.251
11	6	1	1		0.182	0.202
12	10	3	3		0.091	0.089
10	12	2	1		0.437	0.077
15	1	1	1		0.189	0.173
1	3	1	1		0.157	0.234
2	17	5	2		0.071	0.031
23	6	1	2		0.331	0.088
10	8	2	1		0.209	0.092
7	15	1	2		0.285	0.114
5	1	1	8		0.043	0.352
1	13	6	1		0.226	0.113
12	12	1	1		0.513	0.101
18	5	1	2		0.06	0.099
3	5	2	1		0.117	0.174
1	12	1	1		0.153	0.065
15	17	3	1		0.139	0.093
14	5	1	1		0.282	0.122
11	7	1	1		0.336	0.247
13	4	1	4		0.084	0.061
13	18	1	1		0.275	0.319
17	12	1	2		0.193	0.44
12	10	2	1		0.118	0.037
1	9	1	1		0.126	0.205
15	2	3	1		0.335	0.228
12	1	1	1		0.412	0.083
19	10	1	2		0.071	0.335
16	6	1	1		0.226	0.087
12	7	1	1		0.261	0.051
11	9	1	2		0.186	0.316
20	10	1	2		0.371	0.221
13	14	1	1		0.292	0.092
18	20	2	3		0.256	0.084
12	2	3	3		0.036	0.162
10	3	2	1		0.145	0.177
10	4	1	1		0.22	0.109
15	5	1	1		0.167	0.135
12	8	1	1		0.591	0.124
15	7	1	1		0.337	0.208
11	1	1	2		0.092	0.331
7	1	2	1		0.182	0.068
1	15	1	5		0.075	0.114
8		1	1		0.192	0.126
8		6	1		0.263	0.129
12		2	1		0.339	0.131
11		1	2		0.096	0.175
2		1	1		0.474	0.198
11		1	1		0.059	0.278
15		1	1		0.119	0.309
9					0.326	0.416
4					0.367	0.148
11					0.288	0.197
16					0.199	0.148
13					0.361	0.572
					0.294	0.031
					0.027	0.289
					0.039	0.071
					0.237	0.104
					0.28	0.31
					0.111	0.227
					0.27	0.18
					0.146	0.096
					0.382	0.072
					0.069	0.118
					0.229	0.091
					0.071	0.056
					0.613	0.255
					0.224	0.407
					0.236	0.035
					0.195	0.091
					0.271	0.173
					0.209	0.28
					0.264	0.041
					0.335	0.163
					0.478	0.139
					0.221	0.207
					0.052	0.142
					0.047	0.109
					0.384	0.22
					0.207	0.046
					0.118	0.016
					0.261	0.147
					0.338	0.196
					0.176	0.082
					0.184	0.097
					0.117	0.229
					0.318	0.081
					0.295	0.279
					0.287	0.313
					0.101	0.017
					0.428	0.258
					0.219	0.102
					0.093	0.217
					0.248	0.118
					0.019	0.057
					0.304	0.398
					0.224	0.096
					0.4	0.113
					0.361	0.203

## Sheet: ddPCR Time Course (Fig5-S4)
Assay	Time Point	WT DMSO				WT 10uM Olaparib
8nt ssDNA/ Genomes (Fig. 5b)	0	0.006233	-0.00234
	4	0.093256	0.087629	0.095117	0.089316	0.052325	0.032398	0.034627	0.055769
	8	0.09454	0.088124	0.086619	0.090272	0.056857	0.040452	0.056884	0.055337
	12	0.07478	0.08259	0.0260045	0.076383	0.038923	0.044907	0.03128	0.046291		The red value was determined an outlier via Grubb's test.
	24	0.027394	0.02579	0.012834	0.031685	0.018505	0.007231	0.01102	0.004257
TMEJ/ Genomes (Fig. 5c)	0	0.000211	0.000196	0
	4	0.003129	0.003114	0.003636		0.002175	0.001327	0.001647
	8	0.01492	0.012877	0.014518		0.010662	0.013787	0.011968
	12	0.032545	0.029685	0.029884		0.022981	0.02173	0.025143
	24	0.051243	0.043206	0.049286		0.036549	0.029885	0.034815
NHEJ/ Genomes (Fig. 5d)	0	0.000192	0.00039	0.000183
	4	0.015426	0.017551	0.020225		0.020566	0.020877	0.019433
	8	0.036074	0.040324	0.041714		0.049884	0.050265	0.056368
	12	0.057337	0.058069	0.054926		0.077463	0.07711	0.077871
	24	0.063979	0.071433	0.072121		0.0570651	0.096009	0.086853			The blue value was eliminated because it is less than all values at the previous time point.
284 ssDNA/ Genomes (Fig. S4d)	0	0.000218	0.001064
	4	0.03062	0.04494	0.032408	0.037129	0.025854	0.019235	0.029307	0.020961
	8	0.035015	0.04394	0.039747	0.034997	0.03529	0.027572	0.01648	0.021809
	12	0.026523	0.026512	0.026993	0.025219	0.031745	0.024046	0.028249	0.025482
	24	-0.00504	0.006636	5.94e-05	-0.00678	0.002278	-0.00213	0.003877	-0.01148
Broken/ Genomes (Fig. S4e)	0	0.011183	0.005424	0.006346
	4	0.204489	0.197245	0.200088		0.166199	0.161643	0.179887
	8	0.229656	0.212793	0.216673		0.205497	0.206079	0.208967
	12	0.211905	0.185386	0.175365		0.193688	0.233966	0.204461
	24	0.126851	0.129308	0.132278		0.1648	0.160155	0.187762
8nt Deletions/ Genomes (Fig. S4f)	0	-0.00892	-0.00606
	4	-0.01072	-0.01176	-0.0058	-0.01278	0.012473	0.005285	0.003628	0.003541
	8	0.015684	0.002396	0.027059	0.017223	0.020633	0.034262	0.017804	0.027591
	12	0.041538	0.044244	0.059991	0.067702	0.054936	0.048196	0.057772	0.058448
	24	0.129207	0.111319	0.101149	0.109035	0.091471	0.096426	0.092967	0.093202

## Sheet: Fig6b TMEJ
reads	left flank	right flank	reconstructed junction	left deletion	right deletion	MH size	MH ID	total deletion	insert size	WT-C-3Arepair freq	WT-D-1repair freq	WT-D-2repair freq	WT-D-3repair freq	Avg WTD	WT-01-1repair freq	WT-01-2repair freq	WT-01-3repair freq	Avg WT01	WT-10-1repair freq	WT-10-2repair freq	WT-10-3repair freq	Avg WT10	QKO-D-1repair freq	QKO-D-2repair freq	QKO-D-3repair freq	Avg QD	QKO-10-1repair freq	QKO-10-2repair freq	QKO-10-3repair freq	Avg Q10	Avg Diff Q-WT
TCTGCTGCCTCCTGGCTTCTGAGGACCGCCCTGGGCCTGGGAGAATCCCTTCCCCCTCTTCCCTCGTGATCTGCAACTCCAGTCTTCTGGGCAGGCTTAAAGGCTAACCTGGTGTGTGGGCGTTGTCCTGCAGGGGAATTGAACAGGTGTAAAATTGGAGGGACAAGACTT	CTCCAGTCTT	AGTCTTCTGG	CTCCAGTCTTCTGGGCAGGC	6	11	6	AGTCTT	23	0	0.00258621	0.031645	0.0402325	0.0436103	0.0384959	0.0213194	0.0272655	0.0310995	0.0265615	0.0151173	0.0185995	0.0199378	0.0178848	0.00791805	0.00893451	0.0100524	0.00896833	0.00518791	0.00801452	0.00922126	0.00747456	-0.0295276
TGCCTCCTGGCTTCTGAGGTCCGCCCTGGGCCTGGGACAATCCCTTCCCCCTCTTCCCTCGTGATCTGCAACTCCAGTCTTTCTGGGCAGGCTTAAAGGCTAACCTGGTGTGTGGGCGTTGTCCTGCAGGGGAATTGAACAGGTGTAAAATTGGAGGGACAAGACT	CAGTCTTTCT	TTCTGGGCAG	CAGTCTTTCTGGGCAGGCTT	3	15	4	TTCT	22	0	0	0.00370361	0.00455604	0.00484353	0.00436773	0.00272137	0.00389507	0.00452591	0.00371412	0.00281847	0.00284192	0.00337846	0.00301295	0.00104529	0.00141225	0.00213156	0.0015297	0.00160169	0.0014385	0.00113983	0.00139334	-0.00283803
TCTGCTGCCTCCTGGCTTCTGAGGACCGCCCTGGGCCTGGGAGAATCCCTTCCCCCTCTTCCCTCGTGATCTGCAACTCCAGTCTTTCTAGATGGGCGGGAGTCTTCTGGGCAGGCTTAAAGGCTAACCTGGTGTGTGGGCGTTGTCCTGCAGGGGAATTGAACAGGTGTAAAATTGGAGGGACAAGACTT	TCTTTCTAGA	AGATGGGCGG	TCTTTCTAGATGGGCGGGAG	0	0	3	AGA	3	0	0.0810345	0.132619	0.144278	0.145436	0.140778	0.116519	0.12257	0.125353	0.121481	0.112322	0.116743	0.124392	0.117819	0.112577	0.111725	0.117347	0.113883	0.106438	0.110457	0.106312	0.107736	-0.0268946
TGCCTCCTGGCTTCTGAGGACCGCCCTGGGCCTGGGAGAATCCCTTCCCCCTCTTCCCTCGTGATCTGCAACTCCAGATGGGCGGGAGTCTTCTGGGCAGGCTTAAAGGCTAACCTGGTGTGTGGGCGTTGTCCTGCAGGGGAATTGAACAGGTGTAAAATTGGAGGGACAAGACT	GCAACTCCAG	AGATGGGCGG	GCAACTCCAGATGGGCGGGA	10	0	2	AG	12	0	0	0.00746938	0.00917798	0.00960664	0.00875133	0.0074319	0.00719742	0.00698207	0.0072038	0.00864118	0.00811559	0.00897895	0.00857857	0.00374997	0.00507125	0.00439101	0.00440408	0.00435972	0.00383601	0.00385264	0.00401612	-0.00434726

## Sheet: Fig6b NHEJ
reads	left flank	right flank	reconstructed junction	left deletion	right deletion	MH size	MH ID	total deletion	insert size	insert ID	TINS sequence	TINS class	WT-C-3Arepair freq	WT-D-1repair freq	WT-D-2repair freq	WT-D-3repair freq	Avg WTD	WT-01-1repair freq	WT-01-2repair freq	WT-01-3repair freq	Avg WT01	WT-10-1repair freq	WT-10-2repair freq	WT-10-3repair freq	Avg WT10	QKO-D-1repair freq	QKO-D-2repair freq	QKO-D-3repair freq	Avg QD	QKO-10-1repair freq	QKO-10-2repair freq	QKO-10-3repair freq	Avg Q10
TCTGCTGCCTCCTGGGCTTCTGAGGACCGCCCTGGGCCTGGGAGAATCCCTTCCCCCTCTTCCCTCGTGATCTGCAACTCCAGTCTTTCTAGAGATGGGCGGGAGTCTTCTGGGCAGGCTTAAAGGCTAACCTGGTGTGTGGGCGTTGTCCTGCAGGGGAATTGAACAGGTGTAAAATTGGAGGGACAAGACTT	TCTTTCTAGA	AGATGGGCGG	TCTTTCTAGAGATGGGCGGG	0	0	1	A	1	0				0.197414	0.326486	0.303316	0.297868	0.309223	0.328749	0.303147	0.301171	0.311022	0.274519	0.248107	0.240634	0.25442	0.341352	0.321024	0.325344	0.32924	0.295101	0.274446	0.266436	0.278661
TCTGCTGCCTCCTGGCTTCTGAGGACCGCCCTGGGCCTGGGAGAATCCCTTCCCCCTCTTCCCTCGTGATCTGCAACTCCAGTCTTTCTAGAGGATGGGCGGGAGTCTTCTGGGCAGGCTTAAAGGCTAACCTGGTGTGTGGGCGTTGTCCTGCAGGGGAATTGAACAGGTGTAAAATTGGAGGGACAAGACTT	TCTTTCTAGA	GATGGGCGGG	TCTTTCTAGAGGATGGGCGGG	0	1	0		1	1	G			0.0724138	0.000612827	0.000508319	0.000655701	0.000592282	0.000842038	0.00102056	0.000546307	0.00080297	0.00110817	0.000542016	0.00058124	0.000743809	0.00137194	0.00136556	0.000946413	0.00122797	0.0014298	0.000719252	0.00115123	0.00110009
TCTGCTGCCTCCTGGCTTCTGAGGACCGCCCTGGGCCTGGGAGAATCCCTTCCCCCTCTTCCCTCGTGATCTGCAACTCCAGTCTTTCTAAGATGGGCGGGAGTCTTCTGGGCAGGCTTAAAGGCTAACCTGGTKTGTGGGCGTTGTCCTGCAGGGGAATTGAACAGGTGTAAAATTGGAGGGACAAGACTT	AGTCTTTCTA	AGATGGGCGG	AGTCTTTCTAAGATGGGCGG	2	0	0		2	0				0.0353448	0.0367252	0.0382463	0.0382039	0.0377251	0.0401494	0.034708	0.0358475	0.0369016	0.0388629	0.0396306	0.0385132	0.0390023	0.0574647	0.0514187	0.0473377	0.0520737	0.0518165	0.0531904	0.0524438	0.0524836
TCTGCTGCCTCCTGGCTTCTGAGGACCGCCCTGGGCCTGGGAGAATCCCTTCCCCCTCTTCCCTCGTGATCTGCAACTCCAGTCTTTCTAGAAAGATGGGCGGGAGTCTTCTGGGCAGGCTTAAAGGCTAACCTGGTGTGTGGGCGTTGTCCTGCAGGGGAATTGAACAGGTGTAAAATTGGAGGGACAAGACTT	TCTTTCTAGA	AGATGGGCGG	TCTTTCTAGAAAGATGGGCGG	0	0	0		0	1	A			0.180172	0.187525	0.176947	0.175165	0.179879	0.210339	0.20926	0.203186	0.207595	0.264546	0.262028	0.260698	0.262424	0.209332	0.212135	0.211374	0.210947	0.261169	0.260438	0.274951	0.265519
TCTGCTGCCTCCTGGCTTCTGAGGACCGCCCTGGGCCTGGGAGAATCCCTTCCCCCTCTTCCCTCGTGATCTGCAACTCCAGTCTTTCTAGTAGATGGGCGGGAGTCTTCTGGGCAGGCTTAAAGGCTAACCTGGTGTGTGGGCGTTGTCCTGCAGGGGAATTGAACAGGTGTAAAATTGGAGGGACAAGACTT	GTCTTTCTAG	AGATGGGCGG	GTCTTTCTAGTAGATGGGCGG	1	0	0		1	1	T			0.00431034	0.00039967	0.000371826	0.000402081	0.000391192	0.000427121	0.000343159	0.000373088	0.000381123	0.000275442	0.000512718	0.000278511	0.000355557	0.000810097	0.000606917	0.000460417	0.00062581	0.000460974	0.000890502	0.000626909	0.000659462
TCTGCTGCCTCCTGGCTTCTGAGGACCGCCCTGGGCCTGGGAGAATCCCTTCCCCCTCTTCCCTCGTGATCTGCAACTCCAGTCTTTCTAGGAGATGGGCGGGAGTCTTCTGGGCAGGCTTAAAGGCTAACCTGGTGTGTGGGCGTTGTCCTGCAGGGGAATTGAACAGGTGTAAAATTGGAGGGACAAGACTT	GTCTTTCTAG	AGATGGGCGG	GTCTTTCTAGGAGATGGGCGG	1	0	0		1	1	G			0.0474138	0.000541774	0.000536559	0.000723746	0.000600693	0.000439324	0.000374355	0.000444152	0.000419277	0.00010249	0.000683624	0.000441985	0.000409366	0.000940758	0.000939553	0.000963465	0.000947926	0.000851629	0.000445251	0.00110564	0.00080084
TCTGCTGCCTCCTGGCTTCTGAGGACCGCCCTGGGCCTGGGAGAATCCCTTCCCCCTCTTCCCTCGTGATCTGCAACTCCAGTCTTTCTAGAATGGGCGGGAGTCTTCTGGGCAGGCTTAAAGGCTAACCTGGTGTGTGGGCGTTGTCCTGCAGGGGAATTGAACAGGTGTAAAATTGGAGGGACAAGACTT	TCTTTCTAGA	ATGGGCGGGA	TCTTTCTAGAATGGGCGGGA	0	2	0		2	0				0.0146552	0.016795	0.0167133	0.0159224	0.0164769	0.0200869	0.0172248	0.0176551	0.0183222	0.0199023	0.0238682	0.0218692	0.0218799	0.0163457	0.0140058	0.0155433	0.0152983	0.018853	0.0217831	0.0209274	0.0205212
TCTGCTGCCTCCTGGCTTCTGAGGACCGCCCTGGGCCTGGGAGAATCCCTTCCCCCTCTTCCCTCGTGATCTGCAACTCCAGTCTTTCTAGACAAGATGGGCGGGAGTCTTCTGGGCAGGCTTAAAGGCTAACCTGGTGTGTGGGCGTTGTCCTGCAGGGGAATTGAACAGGTGTAAAATTGGAGGGACAAGACTT	TCTTTCTAGA	AGATGGGCGG	TCTTTCTAGACAAGATGGGCGG	0	0	0		0	2	CA			0.00172414	0.00142105	0.000583626	0.000668073	0.000890915	0.00192815	0.000904691	0.0012836	0.00137215	0.000736646	0.00148932	0.000641786	0.000955918	0.00121515	0.000781989	0.000912308	0.000969814	0.00144543	0.0010275	0.00118543	0.00121945
TCTGCTGCCTCCTGGCTTCTGAGGACCGCCCTGGGCCTGGGAGAATCCCTTCCCCCTCTTCCCTCGTGATCTGCAACTCCAGTCTTTCTAGCAGATGGGCGGGAGTCTTCTGGGCAGGCTTAAAGGCTAACCTGGTGTGTGGGCGTTGTCCTGCAGGGGAATTGAACAGGTGTAAAATTGGAGGGACAAGACTT	GTCTTTCTAG	AGATGGGCGG	GTCTTTCTAGCAGATGGGCGG	1	0	0		1	1	C			0.00344828	0.000950326	0.000833078	0.000940251	0.000907885	0.00144001	0.00159101	0.000883863	0.00130496	0.0019345	0.0013819	0.00125935	0.00152525	0.0015418	0.00176823	0.00198661	0.00176555	0.00235175	0.00133575	0.00225687	0.00198146
TCTGCTGCCTCCTGGCTTCTGAGGACCGCCCTGGGCCTGGGAGAATCCCTTCCCCCTCTTCCCTCGTGATCTGCAACTCCAGTCTTTCTAGATAGATGGGCGGGAGTCTTCTGGGCAGGCTTAAAGGCTAACCTGGTGTGTGGGCGTTGTCCTGCAGGGGAATTGAACAGGTGTAAAATTGGAGGGACAAGACTT	TCTTTCTAGA	AGATGGGCGG	TCTTTCTAGATAGATGGGCGG	0	0	0		0	1	T			0.00344828	0.00822431	0.00958746	0.00747871	0.00843016	0.0100312	0.0106602	0.00977135	0.0101543	0.00979419	0.0110552	0.00994769	0.0102657	0.0117333	0.012115	0.0118515	0.0118999	0.0157747	0.0138028	0.0131651	0.0142475
TCTGCTGCCTCCTGGCTTCTGAGGACCGCCCTGGGCCTGGGAGAATCCCTTCCCCCTCTTCCCTCGTGATCTGCAACTCCAGTCTTTCTGATGGGCGGGAGTCTTCTGGGCAGGCTTAAAGGCTAACCTGGTGTGTGGGCGTTGTCCTGCAGGGGAATTGAACAGGTGTAAAATTGGAGGGACAAGACTT	CAGTCTTTCT	GATGGGCGGG	CAGTCTTTCTGATGGGCGGG	3	1	0		4	0				0.00172414	0.000435196	0.000818958	0.000402081	0.000552078	0.000756614	0.000583815	0.000701761	0.00068073	0.000140924	0.000605495	0.000496476	0.000414298	0.000248256	0.000665274	0.000400733	0.000438088	0.000640675	0.000445251	0.000615511	0.000567146
TCTGCTGCCTCCTGGCTTCTGAGGACCGCCCTGGGCCTGGGAGAATCCCTTCCCCCTCTTCCCTCGTGATCTGCAACTCCAGTCTTTCAGATGGGCGGGAGTCTTCTGGGCAGGCTTAAAGGCTAACCTGGTGTGTGGGCGTTGTCCTGCAGGGGAATTGAACAGGTGTAAAATTGGAGGGACAAGACTT	CCAGTCTTTC	AGATGGGCGG	CCAGTCTTTCAGATGGGCGG	4	0	0		4	0				0.0172414	0.022719	0.0192502	0.0226835	0.0215509	0.020392	0.0229515	0.020049	0.0211308	0.0184226	0.0243321	0.0210034	0.0212527	0.0267724	0.0252512	0.0242486	0.0254241	0.0212517	0.0221941	0.0236288	0.0223582
TCTGCTGCCTCCTGGCTTCTGAGGACCGCCCTGGGCCTGGGAGAATCCCTTCCCCCTCTTCCCTCGTGATCTGCAACTCCAGTCTTTCTAAAGATGGGCGGGAGTCTTCTGGGCAGGCTTAAAGGCTAACCTGGTGTGTGGGCGTTGTCCTGCAGGGGAATTGAACAGGTGTAAAATTGGAGGGACAAGACTT	AGTCTTTCTA	AGATGGGCGG	AGTCTTTCTAAAGATGGGCGG	2	0	0		2	1	A			0.00603448	0.00855293	0.00861318	0.00762717	0.00826443	0.00694377	0.00848538	0.00775046	0.00772653	0.00920487	0.00714875	0.00771355	0.00802239	0.0090548	0.00970483	0.0104532	0.0097376	0.00921166	0.0125698	0.0104295	0.010737
TCTGCTGCCTCCTGGCTTCTGAGGACCGCCCTGGGCCTGGGAGAATCCCTTCCCCCTCTTCCCTCGTGATCTGCAACTCCAGTCTTTCTAGAAAATGGGCGGGAGTCTTCTGGGCAGGCTTAAAGGCTAACCTGGTGTGTGGGCGTTGTCCTGCAGGGGAATTGAACAGGTGTAAAATTGGAGGGACAAGACTT	TCTTTCTAGA	ATGGGCGGGA	TCTTTCTAGAAAATGGGCGGGA	0	2	0		2	2	AA			0.00431034	5.32893e-05	0	1.23717e-05	2.1887e-05	0	2.2283e-05	4.44152e-06	8.90818e-06	1.92168e-05	9.76605e-06	6.05459e-06	1.16792e-05	6.53304e-05	7.00288e-05	2.55787e-05	5.3646e-05	1.56262e-05	6.85002e-05	0	2.80421e-05
TCTGCTGCCTCCTGGCTTCTGAGGACCGCCCTGGGCCTGGGAGAATCCCTTCCCCCTCTTCCCTCGTGATCTGCAACTCCAGTCTTTCTAGAGAGATGGGCGGGAGTCTTCTGGGCAGGCTTAAAGGCTAACCTGGTGTGTGGGCGTTGTCCTGCAGGGGAATTGAACAGGTGTAAAATTGGAGGGACAAGACTT	TCTTTCTAGA	AGATGGGCGG	TCTTTCTAGAGAGATGGGCGG	0	0	0		0	1	G			0.00431034	0.00428091	0.00516791	0.00478167	0.0047435	0.00429562	0.00437639	0.00467248	0.00444816	0.00527182	0.00544458	0.00502531	0.00524724	0.00540936	0.00634344	0.00659078	0.00611453	0.00690679	0.00623352	0.00773948	0.00695993
TCTGCTGCCTCCTGGCTTCTGAGGACCGCCCTGGGCCTGGGAGAATCCCTTCCCCCTYTTCCCTCGTGATCTGCAACTCCAGTCTTTCTTAGATGGGCGGGAGTCTTCTGGGCAGGCTTAAAGGCTAACCTGGTGTGTGGGCGTTGTCCTGCAGGGGAATTGAACAGGTGTAAAATTGGAGGGACAAGACTT	CAGTCTTTCT	AGATGGGCGG	CAGTCTTTCTTAGATGGGCGG	3	0	0		3	1	T			0.00172414	0.00150098	0.00133669	0.00142893	0.0014222	0.000903056	0.00049914	0.0013902	0.000930797	0.00073024	0.00101079	0.00105955	0.000933527	0.00218204	0.00248602	0.00158588	0.00208465	0.00146886	0.00202076	0.00229107	0.0019269
TCTGCTGCCTCCTGGCTTCTGAGGACCGCCCTGGGCCTGGGAGAATCCCTTCCCCCTCTTYCCTCGTGATCTGCAACTCCAGTCTTTCTAGACAGATGGGCGGGAGTCTTCTGGGCAGGCTTAAAGGCTAACCTGGTGTGTGGGCGTTGTCCTGCAGGGGAATTGAACAGGTGTAAAATTGGAGGGACAAGGCTT	TCTTTCTAGA	AGATGGGCGG	TCTTTCTAGACAGATGGGCGG	0	0	0		0	1	C			0.00517241	0.00563978	0.00487139	0.00692816	0.00581311	0.0063702	0.00738014	0.00708423	0.00694486	0.00780845	0.00760287	0.00756218	0.00765783	0.00868895	0.00817003	0.00651405	0.00779101	0.00939136	0.00828852	0.00943783	0.00903924
TCTGCTGCCTCCTGGCTTCTGAGGACCGCCCTGGGCCTGGGAGAATCCCTTCCCCCTCTTCCCTCGTGATCTGCAACTCCAGTCTTTCAAGATGGGCGGGAGTCTTCTGGGCAGGCTTAAAGGCTAACCTGGTGTGTGGGCGTTGTCCTGCAGGGGAATTGAACAGGTGTAAAATTGGAGGGACAAGACTT	CCAGTCTTTC	AGATGGGCGG	CCAGTCTTTCAAGATGGGCGG	4	0	0		4	1	A			0.00517241	0.0067855	0.00503612	0.00549304	0.00577156	0.00662648	0.00633729	0.00523211	0.00606529	0.00598925	0.00629422	0.00649052	0.006258	0.00627172	0.00650685	0.0068551	0.00654455	0.00617236	0.00619927	0.0068732	0.00641494
TCTGCTGCCTCCTGGCTTCTGAGGACCGCCCTGGGCCTGGGAGAATCCCTTCCCCCTCTTCCCTCGTGATCTGCAACTCCAGTCTTTCTAGAATATGGGCGGGAGTCTTCTGGGCAGGCTTAAAGGCTAACCTGGTGTGTGGGCGTTGTCCTGCAGGGGAATTGAACAGGTGTAAAATTGGAGGGACAAGACTT	TCTTTCTAGA	ATGGGCGGGA	TCTTTCTAGAATATGGGCGGGA	0	2	0		2	2	AT			0.00344828	9.7697e-05	7.05999e-05	0.000247434	0.000138577	0.000109831	0.000240657	0.000128804	0.000159764	7.68674e-05	0.000214853	0.00014531	0.000145677	0.000248256	0.000245101	0.00020463	0.000232662	0.000132823	0.000342501	0.00020517	0.000226831
TCTGCTGCCTCCTGGCTTCTGAGGACCGCCCTGGGCCTGGGAGAATCCCTTCCCCCTCTTCCCTCGTGATCTGCAACTCCAGTCTTTCTAAAAGATGGGCGGGAGTCTTCTGGGCAGGCTTAAAGGCTAACCTGGTGTGTGGGCGTTGTCCTGCAGGGGAATTGAACAGGTGTAAAATTGGAGGGACAAGACTT	AGTCTTTCTA	AGATGGGCGG	AGTCTTTCTAAAAGATGGGCGG	2	0	0		2	2	AA			0.00517241	0.000195394	2.82399e-05	6.80445e-05	9.72261e-05	7.32207e-05	0.000218374	0.00011548	0.000135691	5.12449e-05	4.88303e-05	1.81638e-05	3.9413e-05	0.000143727	0.000338473	0.000366628	0.000282943	0.00010157	0.000513751	0	0.000205107
TCTGCTGCCTCCTGGCTTCTGAGGACCGCCCTGGGCCTGGGAGAATCCCTTCCCCCTCTTCCCTCGTGATCTGCAACTCCAGTCTTTCTACAGATGGGCGGGAGTCTTCTGGGCAGGCTTAAAGGCTAACCTGGTGTGTGGGCGTTGTCCTGCAGGGGAATTGAACAGGTGTAAAATTGGAGGGACAAGACTT	AGTCTTTCTA	AGATGGGCGG	AGTCTTTCTACAGATGGGCGG	2	0	0		2	1	C			0.000862069	8.88155e-06	8.94265e-05	0	3.27693e-05	0.0003539	0.000534793	0.000119921	0.000336205	1.28112e-05	0.000166023	0.000151365	0.000110066	0.00053571	0.000390994	0.000119367	0.00034869	0.000289085	0.000479501	0.000718096	0.000495561
TCTGCTGCCTCCTGGCTTCTGAGGACCGCCCTGGGCCTGGGAGAATCCCTTCCCCCTCTTCCCTCGTGATCTGCAACTCCAGTCTTTCTAGATGATGGGCGGGAGTCTTCTGGGCAGGCTTAAAGGCTAACCTGGTGTGTGGGCGTTGTCCTGCAGGGGAATTGAACAGGTGTAAAATTGGAGGGACAAGACTT	TCTTTCTAGA	GATGGGCGGG	TCTTTCTAGATGATGGGCGGG	0	1	0		1	1	T			0.00344828	0.000532893	0.000131786	0.000426824	0.000363835	0.00031729	0.000164894	7.99474e-05	0.000187377	3.20281e-05	0.000415057	0.000429876	0.00029232	0.000418115	0.00043768	0.000707678	0.000521158	0.000585983	0.000479501	0.000421739	0.000495741
TCTGCTGCCTCCTGGCTTCTGAGGACCGCCCTGGGCCTGGGAGAATCCCTTCCCCCTCTTCCCTCGTGATCTGCAACTCCAGTCTTTCTAGAGGGGCGGGAGTCTTCTGGGCAGGCTTAAAGGCTAACCTGGTGTGTGGGCGTTGTCCTGCAGGGGAATTGAACAGGTGTAAAATTGGAGGGACAAGACTT	TCTTTCTAGA	GGGCGGGAGT	TCTTTCTAGAGGGGCGGGAGT	0	4	0		4	1	G			0.00172414	7.10524e-05	0.000150613	0.000117531	0.000113066	0.000207459	0.000240657	7.55059e-05	0.00017454	0.000269036	0.000239268	0.000163474	0.000223926	0.000261322	0.000256772	0.000434838	0.000317644	0.000437534	0.000513751	0.000467332	0.000472873
TCTGCTGCCTCCTGGCTTCTGAGGACCGCCCTGGGCCTGGGAGAATCCCTTCCCCCTCTTCCCTCGTGATCTGCAACTCCAGTCTTTCTAGACGATGGGCGGGAGTCTTCTGGGCAGGCTTAAAGGCTAACCTGGTGTGTGGGCGTTGTCCTGCAGGGGAATTGAACAGGTGTAAAATTGGAGGGACAAGACTT	TCTTTCTAGA	GATGGGCGGG	TCTTTCTAGACGATGGGCGGG	0	1	0		1	1	C			0.00258621	0.000133223	0.000122373	1.85576e-05	9.13846e-05	0.000109831	4.45661e-06	0.000137687	8.39916e-05	0.000224197	0.000263683	7.87096e-05	0.000188863	0.000169859	0.000169236	0.000110841	0.000149979	2.34393e-05	0.00010275	0.000125382	8.38572e-05
TCTGCTGCCTCCTGGCTTCTGAGGACCGCCCTGGGCCTGGGAGAATCCCTTCCCCCTCTTCCCTCGTGATCTGCAACTCCAGTCTTTCTAGATAAGATGGGCGGGAGTCTTCTGGGCAGGCTTAAAGGCTAACCTGGTGTGTGGGCGTTGTCCTGCAGGGGGATTGAACAGGTGTAAAATTGGAGGGACAAGACTT	TCTTTCTAGA	AGATGGGCGG	TCTTTCTAGATAAGATGGGCGG	0	0	0		0	2	TA			0.000862069	0.000959207	0.00129904	0.00115057	0.00113627	0.00101289	0.00148405	0.00179438	0.00143044	0.00212666	0.00177254	0.00179216	0.00189712	0.000993023	0.00203084	0.000963465	0.00132911	0.002383	0.00181525	0.00289518	0.00236448
TCTGCTGCCTCCTGGCTTCTGAGGACCGCCCTGGGCCTGGGAGAATCCCTTCCCCCTCTTCCCTCGTGATCTGCAACTCCAGTCTTTCTATAAGATGGGCGGGAGTCTTCTGGGCAGGCTTAAAGGCTAACCTGGTGTGTGGGCGTTGTCCTGCAGGGGAATTGAACAGGTGTAAAATTGGAGGGACAAGACTT	AGTCTTTCTA	AGATGGGCGG	AGTCTTTCTATAAGATGGGCGG	2	0	0		2	2	TA			0.00258621	0.000852628	0.000475372	0.000445382	0.000591128	7.32207e-05	0.000467944	0.000279816	0.00027366	0.000243413	0.000166023	0.000744714	0.000384717	0.000679437	0.000822839	0.000468943	0.000657073	0.00117978	0.000856252	0.000467332	0.000834455
TCTGCTACCTCCTGGCTTCTGAGGACCGCCCTGGGCCTGGGAGAATCCCTTCCCCCTCTTCCCTCGTGATCTGCAACTCCAGTCTTTCTAGAAAAGATGGGCGGGAGTCTTCTGGGCAGGCTTAAAGGCTAACCTGGTGTGTGGGCGTTGTCCTGCAGGGGAATTGAACAGGTGTAAAATTGGAGGGACAAGACTT	TCTTTCTAGA	AGATGGGCGG	TCTTTCTAGAAAAGATGGGCGG	0	0	0		0	2	AA			0.000862069	0.0013944	0.00143082	0.00254857	0.00179127	0.00157425	0.00180493	0.00273154	0.0020369	0.00202417	0.00218271	0.00247633	0.00222774	0.00164633	0.00154063	0.00203777	0.00174158	0.00335182	0.00232901	0.00254183	0.00274089
TCTGCTGCCTCCTGGCTTCTGAGGACCGCCCTGGGCCTGGGAGAATCCCTTCCCCCTCTTCCCTCGTGATCTGCAACTCCAGTCTTTCTAGATTGGGCGGGAGTCTTCTGGGCAGGCTTAAAGGCTAACCTGGTGTGTGGGCGTTGTCCTGCAGGGGAATTGAACAGGTGTAAAATTGGAGGGACAAGACTT	TCTTTCTAGA	TGGGCGGGAG	TCTTTCTAGATTGGGCGGGAG	0	3	0		3	1	T			0.000862069	0.000248683	2.35333e-05	0.000142275	0.000138164	0.000122035	0.000334245	0.000430828	0.000295703	0.000691807	0.000356461	0.000399603	0.000482623	0.000444247	0.000157565	0.000494522	0.000365445	0.000156262	0.00017125	0.000353349	0.000226954
TCTGCTGCCTCCTGGCTTCTGAGGACCGCCCTGGGCCTGGGAGAATCCCTTCCCCCTCTTCCCTCGTGATCTGCAACTCCAGTCTTTCTAAAAAGATGGGCGGGAGTCTTCTGGGCAGGCTTAAAGGCTAACCTGGTGTGTGGGCGTTGTCCTGCAGGGGAATTGAACAGGTGTAAAATTGGAGGGACAAGACTT	AGTCTTTCTA	AGATGGGCGG	AGTCTTTCTAAAAAGATGGGCGG	2	0	0		2	3	AAA		not templated	0.00172414	2.66446e-05	9.41332e-06	0.000129903	5.53203e-05	1.22035e-05	4.45661e-06	8.88305e-06	8.51437e-06	3.84337e-05	0.000146491	4.84367e-05	7.77871e-05	0	0	5.11574e-05	1.70525e-05	1.56262e-05	0	2.27967e-05	1.28076e-05
TCTGCTGCCTCCTGGCTTCTGAGGACCGCCCTGGGCCTGGGAGAATCCCTTCCCCCTCTTCCCTCGTGATCTGCAACTCCAGTCTTTCTAGGGATGGGCGGGAGTCTTCTGGGCAGGCTTAAAGGCTAACCTGGTGTGTGGGCGTTGTCCTGCAGGGGAATTGAACAGGTGTAAAATTGGAGGGACAAGACTT	GTCTTTCTAG	GATGGGCGGG	GTCTTTCTAGGGATGGGCGGG	1	1	0		2	1	G			0.000862069	9.7697e-05	0.000569506	9.89738e-05	0.000255392	0.000122035	0.000503596	0.000302024	0.000309218	0.000115301	0.000341812	0.000175583	0.000210899	0.000352784	0.000566066	0.000289892	0.000402914	0.000539105	0.000342501	0.000250764	0.000377456
TCTGCTGCCTCCTGGCTTCTGAGGACCGCCCTGGGCCTGGGAGAATCCCTTCCCCCTCTTCCCTCGTGATCTGCAACTCCAGTCTTTCTAGAGGGCGGGAGTCTTCTGGGCAGGCTTAAAGGCTAACCTGGTGTGTGGGCGTTGTCCTGCAGGGGAATTGAACAGGTGTAAAATTGGAGGGACAAGACTT	TCTTTCTAGA	GGGCGGGAGT	TCTTTCTAGAGGGCGGGAGT	0	4	0		4	0				0.00172414	0.00420097	0.00383593	0.00320428	0.00374706	0.00591868	0.00388616	0.00455256	0.0047858	0.00280566	0.00442891	0.00416556	0.00380004	0.00228657	0.00441182	0.00478322	0.0038272	0.00441441	0.00476076	0.00376146	0.00431221
TCTGCTGCCTCCTGGCTTCTGAGGACCGCCCTGGGCCTGGGAGAATCCCTTCCCCCTCTTCCCTCGTGATCTGCAACTCCAGTCTTTCTAGGATGGGCGGGAGTCTTCTGGGCAGGCTTAAAGGCTAACCTGGTGTGTGGGCGTTGTCCTGCAGGGGAATTGAACAGGTGTAAAATTGGAGGGACAAGACTT	GTCTTTCTAG	GATGGGCGGG	GTCTTTCTAGGATGGGCGGG	1	1	0		2	0				0.00172414	0.000834865	0.000428306	0.000624772	0.000629314	0.000475935	0.000699687	0.00136799	0.00084787	0.00110177	0.000639677	0.000538858	0.0007601	0.00135887	0.0012897	0.0012363	0.00129496	0.00103133	0.00119875	0.000763689	0.000997924
TCTGCTGCCTCCTGGCTTCTGAGGACCGCCCTGGGCCTGGGAGAATCCCTTCCCCCTCTTCCCTCGTGATCTGCAACTCCAGTCTTTCTAGAACAGATGGGCGGGAGTCTTCTGGGCAGGCTTAAAGGCTAACCTGGTGTGTGGGCGTTGTCCTGCAGGGGAATTGAACAGGTGTAAAATTGGAAGGACAAGACTT	TCTTTCTAGA	AGATGGGCGG	TCTTTCTAGAACAGATGGGCGG	0	0	0		0	2	AC			0.000862069	8.88155e-05	7.05999e-05	0	5.31384e-05	0.000158645	5.79359e-05	4.44152e-05	8.69987e-05	3.84337e-05	0.00020997	0.000266402	0.000171602	0	0.000390994	8.52624e-06	0.000133174	0.000414095	0.000548002	0.000250764	0.000404287
TCTGCTGCCTCCTGGCTTCTGAGGACCGCCCTGGGCCTGGGAGAATCCCTTCCCCCTCTTCCCTCGTGATCTGCAACTCCAGTCTTTCTAGAATTGGGCGGGAGTCTTCTGGGCAGGCTTAAAGGCTAACCTGGTGTGTGGGCGTTGTCCTGCAGGGGAATTGAACAGGTGTAAAATTGGAGGGACAAGACTT	TCTTTCTAGA	TGGGCGGGAG	TCTTTCTAGAATTGGGCGGGAG	0	3	0		3	2	AT			0.000862069	6.21708e-05	0.000296519	0.000334036	0.000230909	0.000207459	0	0.000119921	0.000109127	0.000166546	0.000122076	0.000260347	0.00018299	3.91983e-05	0.000245101	0.000119367	0.000134556	0.00022658	0.000137	0.000387544	0.000250375
TCTGCTGCCTCCTGGCTTCTGAGGACCGCCCTGGGCCTGGGAGAATCCCTTCCCCCTCTTCCCTCGTGATCTGCAACTCCAGTCTTTCTACAAGATGGGCGGGAGTCTTCTGGGCAGGCTTAAAGGCTAACCTGGTGTGTGGGCGTTGTCCTGCAGGGGAATTGAACAGGTGTAAAATTGGAGGGACAAGACTT	AGTCTTTCTA	AGATGGGCGG	AGTCTTTCTACAAGATGGGCGG	2	0	0		2	2	CA			0.00172414	0.000150986	6.58932e-05	6.18586e-05	9.29127e-05	0.000122035	1.33698e-05	0.000164336	9.99136e-05	6.40562e-06	7.32454e-05	6.05459e-06	2.85685e-05	0.000117595	7.00288e-05	8.52624e-05	9.0962e-05	0.000117197	0.000239751	0.000410341	0.000255763
TCTGCTGCCTCCTGGCTTCTGAGGACCGCCCTGGGCCTGGGAGAATCCCTTCCCCCTCTTCCCTCGTGATCTGCAACTCCAGTCTTTCTAGGAAGATGGGCGGGAGTCTTCTGGGCAGGCTTAAAGGCTAACCTGGTGTGTGGGCGTTGTCCTGCAGGGGAATTGAACAGGTGTAAAATTGGAGGGACAAGACTT	GTCTTTCTAG	AGATGGGCGG	GTCTTTCTAGGAAGATGGGCGG	1	0	0		1	2	GA			0.000862069	0.000452959	4.23599e-05	0.000457754	0.000317691	0.000256273	0.000164894	0.000368646	0.000263271	0.000108895	0.000214853	0.000308784	0.000210844	3.91983e-05	0.000309294	0.000400733	0.000249742	0.000468787	0.000308251	0.000364747	0.000380595
TCTGCTGCCTCCTGGCTTCTGAGGACCGCCCTGGGCCTGGGAGAATCCCTTCCCCCTCTTCCCTCGTGATCTGCAACTCCAGTCTTTCTAGAGTGGGCGGGAGTCTTCTGGGCAGGCTTAAAGGCTAACCTGGTGTGTGGGCGTTGTCCTGCAGGGGAATTGAACAGGTGTAAAATTGGAGGGACAAGACTT	TCTTTCTAGA	TGGGCGGGAG	TCTTTCTAGAGTGGGCGGGAG	0	3	0		3	1	G			0.000862069	0.000284209	0.000362413	5.56727e-05	0.000234098	0.000244069	0.000338702	0.000119921	0.000234231	8.96786e-05	0.000126959	0.000405657	0.000207432	0.000104529	0.000227594	0.000153472	0.000161865	0.000281272	0.000342501	7.97884e-05	0.00023452
TCTGCTGCCTCCTGGCTTCTGAGGACCGCCCTGGGCCTGGGAGAATCCCTTCCCCCTCTTCCCTCGTGATCTGCAACTCCAGTCTTTCTGAAGATGGGCGGGAGTCTTCTGGGCAGGCTTAAAGGCTAACCTGGTGTGTGGGCGTTGTCCTGCAGGGGAATTGAACAGGTGTAAAATTGGAGGGACAAGACTT	CAGTCTTTCT	AGATGGGCGG	CAGTCTTTCTGAAGATGGGCGG	3	0	0		3	2	GA			0.000862069	8.88155e-06	0.00011296	4.94869e-05	5.71094e-05	1.22035e-05	0.000205004	0.000230959	0.000149389	0	0.000297865	1.21092e-05	0.000103325	0.000195991	5.83574e-06	0.000196104	0.000132644	0	0.00017125	0.000227967	0.000133072
TCTGCTGCCTCCTGGCTTCTGAGGACCGCCCTGGGCCTGGGAGAATCCCTTCCCCCTCTTCCCTCGTGATCTGCAACTCCAGTCTTTCTAGAATAGATGGGCGGGAGTCTTCTGGGCAGGCTTAAAGGCTAACCTGGTGTGTGGGCGTTGTCCTGCAGGGGAATTGAACAGGTGTAAAATTGGAGGGACAAGACTT	TCTTTCTAGA	AGATGGGCGG	TCTTTCTAGAATAGATGGGCGG	0	0	0		0	2	AT			0.000862069	0.00063059	0.000630692	0.000550542	0.000603941	0.000414918	0.00045903	0.000324231	0.000399393	0.000416365	0.000786167	0.000635732	0.000612755	0.000418115	0.000250937	0.000298418	0.00032249	0.000906321	0.00106175	0.000877673	0.000948582
TCTGCTGCCTCCTGGCTTCTGAGGACCGCCCTGGGCCTGGGAGAATCCCTTCCCCCTCTTCCCTCGTGATCTGCAACTCCAGTCTTTCTAGATTGATGGGCGGGAGTCTTCTGGGCAGGCTTAAAGGCTAACCTGGTGTGTGGGCGTTGTCCTGCAGGGGAATTGAACAGGTGTAAAATTGGAGGGACAAGACTT	TCTTTCTAGA	GATGGGCGGG	TCTTTCTAGATTGATGGGCGGG	0	1	0		1	2	TT			0.000862069	7.99339e-05	0	6.18586e-06	2.87066e-05	0	4.45661e-06	0	1.48554e-06	6.40562e-06	0	5.44913e-05	2.0299e-05	0	0.000210086	2.55787e-05	7.85551e-05	0.000148449	0	3.4195e-05	6.08814e-05
TGCCTCCTGGCTTCTGAGGACCGCCCTGGGCCTGGGAGAATCCCTTCCCTCTCTTCCCTCGTGATCTGCAACTCCAGTCTTTCTAAGAGATGGGCGGGAGTCTTCTGGGCAGGCTTAAAGGCTAACCTGGTGTGTGGGCGTTGTCCTGCAGGGGAATTGAACAGGTGTAAAATTGGAGGGACAAGACT	AGTCTTTCTA	AGATGGGCGG	AGTCTTTCTAAGAGATGGGCGG	2	0	0		2	2	AG			0	0.000435196	7.53065e-05	0.000185576	0.000232026	0	0	0.00014657	4.88568e-05	0	0.000102544	0.000121092	7.45451e-05	0.000222124	0.000496038	0.000264313	0.000327491	0.000265646	0.000239751	0.000216569	0.000240655
TGCCTCCTGGCTTCTGAGGACCGCCCTGGGCCTGGGAGAATCCCTTCCCCCTCTTCCCTCGTGATCTGCAACTCCAGTCTTTCTGGGATGGGCGGGAGTCTTCTGGGCAGGCTTAAAGGCTTAAAGGCTAACCTGGTGTGTGGGCGTTGTCCTGCAGGGGAATTGAACAGGTGTAAAATTGGAGGGACAAGACT	CAGTCTTTCT	GATGGGCGGG	CAGTCTTTCTGGGATGGGCGGG	3	1	0		4	2	GG			0	7.99339e-05	0	0	2.66446e-05	0	8.91321e-06	0	2.97107e-06	0	0	0	0	0	0	0	0	0	0	0	0
TGCCTCCTGGCTTCTGAGGACCGCCCTGGGCCTGGGAGAATCCCTTCCCCCTCTTCCCTCGTGATCTGCAACTCCAGTCTTTCTAGTGGGCGGGAGTCTTCTGGGCAGGCTTAAAGGCTAACCTGGTGTGTGGGCGTTGTCCTGCAGGGGAATTGAACAGGTGTAAAATTGGAGGGACAAGACT	GTCTTTCTAG	TGGGCGGGAG	GTCTTTCTAGTGGGCGGGAG	1	3	0		4	0				0	0.00132335	0.000795425	0.00178771	0.00130216	0.00147662	0.00099828	0.00108373	0.00118621	0.000839136	0.00145026	0.00110194	0.00113044	0.00199911	0.00188494	0.00202072	0.00196826	0.00105477	0.00195226	0.00149318	0.00150007
TGCCTCCTGGCTTCTGAGGACCGCCCTGGGCCTGGGAGAATCCCTTCCCCCTCTTCCCTCGTGATCTGCAACTCCAGTCTTTCTAGACCAGATGGGCGGGAGTCTTCTGGGCAGGCTTAAAGGCTAACCTGGTGTGTGGGCGTTGTCCTGCAGGGGAATTGAACAGGTGTAAAACTGGAGGGACAAGACT	TCTTTCTAGA	AGATGGGCGG	TCTTTCTAGACCAGATGGGCGG	0	0	0		0	2	CC			0	0.000177631	0	0.00017939	0.000119007	0.000268476	1.33698e-05	0.000417503	0.000233116	0.000390743	0.000175789	0.000175583	0.000247372	0.000352784	0.000192579	0.000213156	0.00025284	0.000726619	0.000205501	0.000512926	0.000481682
TGCCTCCTGGCTTCTGAGGACCGCCCTGGGCCTGGGAGAATCCCTTCCCCCTCTTCCCTCGTGATCTGCAACTCCAGTCTTTCTAGAAGGGCGGGAGTCTTCTGGGCAGGCTTAAAGGCTAACCTGGTGTGTGGGCGTTGTCCTGCAGGGGAATTGAACAGGTGTAAAATTGGAGGGACAAGACT	TCTTTCTAGA	GGGCGGGAGT	TCTTTCTAGAAGGGCGGGAGT	0	4	0		4	1	A			0	0.000657234	0.000875438	0.00100211	0.000844927	0.000964073	0.00124339	0.0011548	0.00112075	0.000909598	0.00111333	0.000762878	0.000928602	0.00116288	0.00136556	0.00171377	0.00141407	0.00110946	0.00133575	0.00115123	0.00119882
TGCCTCCTGGCTTCTGAGGACCGCCCTGGGCCTGGGAGAATCCCTTCCCCCTCTTCCCTCGTGATCTGCAACTCCAGTCTTTCTAGAGAAGATGGGCGGGAGTCTTCTGGGCAGGCTTAAAGGCTAACCTGGTGTGTGGGCGTTGTCCTGCAGGGGAATTGAACAGGTGTAAAATTGGAGGGACAAGACT	TCTTTCTAGA	AGATGGGCGG	TCTTTCTAGAGAAGATGGGCGG	0	0	0		0	2	GA			0	0.000559537	0.00018356	0.000185576	0.000309558	0.000536952	0.000463487	0.000439711	0.00048005	0.000486827	0.00058108	0.00059335	0.000553752	0.000770899	0.000297623	0.000920834	0.000663119	0.00080475	0.00140425	0.00160717	0.00127206
TGCCTCCTGGCTTCTGAGGACCGCCCTGGGCCTGGGAGAATCCCTTCCCCCTCTTCCCTCGTGATCTGCAACTCCAGTCTTTCTAGACTCCAGATGGGCGGGAGTCTTCTGGGCAGGCTTAAAGGCTAACCTGGTGTGTGGGCGTTGTCCTGCAGGGGAATTGAACAGGTGTAAAATTGGAGGGACAAGACT	TCTTTCTAGA	AGATGGGCGG	TCTTTCTAGACTCCAGATGGGCGG	0	0	0		0	4	CTCC		not templated	0	0.00011546	0	0	3.84867e-05	0	0	0	0	0	2.44151e-05	6.05459e-06	1.01566e-05	0	0	0	0	0	0	0	0
TGCCTCCTGGCTTCTGAGGACCGCCCTGGGCCTGGGAGAATCCCTTTCCCCTCTTCCCTCGTGATCTGCAACTCCAGTCTTTCTAGACTAGATGGGCGGGAGTCTTCTGGGCAGGCTTAAAGGCTAACCTGGTGTGTGGGCGTTGTCCTGCAGGGGAATTGAACAGGTGTAAAATTGGAGGGACAAGACT	TCTTTCTAGA	AGATGGGCGG	TCTTTCTAGACTAGATGGGCGG	0	0	0		0	2	CT			0	0.00212269	0.00124726	0.00191762	0.00176252	0.000890852	0.00118991	0.00131025	0.00113034	0.0010313	0.00142584	0.00144705	0.0013014	0.000248256	0.000280115	0.000247261	0.000258544	0.000507852	0.000650752	0.000307755	0.000488786
TGCCTCCTGGCTTCTGAGGACCGCCCTGGGCCTGGGAGAATCCCTTCCCCCTCTTCCCTCGTGATCTGCAACTCCAGTCTTTCTAGAATTTGGGCGGGAGTCTTCTGGGCAGGCTTAAAGGCTAACCTGGTGTGTGGGCGTTGTCCTGCAGGGGAATTGAACAGGTGTAAAATTGGAGGGACAAGACT	TCTTTCTAGA	TGGGCGGGAG	TCTTTCTAGAATTTGGGCGGGAG	0	3	0		3	3	ATT		not templated	0	1.77631e-05	0	8.04162e-05	3.27264e-05	0.000183052	0.000218374	5.32983e-05	0.000151575	0.000281847	0.0002588	0.000102928	0.000214525	5.22644e-05	0.000128386	0.000102315	9.43218e-05	0.000148449	0.00017125	0.000170975	0.000163558
TGCCTCCTGGCTTCTGAGGACCGCCCTGGGCCTGGGAGAATCCCTTCCCCCTCTTCCCTCGTGATCTGCAACTCCAGTCTTTCTCAGATGGGCGGGAGTCTTCTGGGCAGGCTTAAAGGCTAACCTGGTGTGTGGGCGTTGTCCTGCAGGGGAATTGAACAGGTGTAAAATTGGAGGGACAAGACT	CAGTCTTTCT	AGATGGGCGG	CAGTCTTTCTCAGATGGGCGG	3	0	0		3	1	C			0	0.000337499	0.000188266	0.000402081	0.000309282	0.000329493	0.000231744	0.000608489	0.000389908	0.000352309	0.000493186	0.000236129	0.000360541	0.000470379	0.000297623	0.000400733	0.000389578	0.000664114	0.000685002	0.000626909	0.000658675
TGCCTCCTGGCTTCTGAGGACCGCCCTGGGCCTGGGAGAATCCCTTCCCCCTCTTCCCTCGTGATCTGCAACTCCAGTCTTTCTAGTTGATGGGCGGGAGTCTTCTGGGCAGGCTTAAAGGCTAACCTGGTGTGTGGGCGTTGTCCTGCAGGGGAATTGAACAGGTGTAAAATTGGAGGGACAAGACT	GTCTTTCTAG	GATGGGCGGG	GTCTTTCTAGTTGATGGGCGGG	1	1	0		2	2	TT			0	0.000106579	0	0	3.55262e-05	0	0	0	0	1.28112e-05	0	0	4.27041e-06	0.000130661	0	0	4.35536e-05	0	0	0	0
TGCCTCCTGGCTTCTGAGGACCGCCCTGGGCCTGAGAGAATCCCTTCCCCCTCTTCCCTCGTGATCTGCAACTCCAGTCTTTCTAGACAGAGATGGGCGGGAGTCTTCTGGGCAGGCTTAAAGGCTAACCTGGTGTGTGGGCGTTGTCCTGCAGGGGAATTGAACAGGTGTAAAATTGGAGGGACAAGACT	TCTTTCTAGA	AGATGGGCGG	TCTTTCTAGACAGAGATGGGCGG	0	0	0		0	3	CAG		not templated	0	0.000355262	4.70666e-06	6.18586e-06	0.000122051	0	0	0	0	0	7.32454e-05	6.05459e-06	2.64333e-05	1.30661e-05	7.00288e-05	0	2.76983e-05	0	6.85002e-05	0.000113983	6.08279e-05
TGCCTCCTGGCTTCTGAGGACCGCCCTGGGCCTGGGAGAATCCCTTCCCCCTCTTCCCTCGTGATCTGCAACTCCAGTCTTTCTAGACTAAGATGGGCGGGAGTCTTCTGGGCAGGCTTAAAGGCTAACCTGGTGTGTGGGCGTTGTCCTGCAGGGGAATTGAACAGGTGTAAAATTGGAGGGACAAGACT	TCTTTCTAGA	AGATGGGCGG	TCTTTCTAGACTAAGATGGGCGG	0	0	0		0	3	CTA		not templated	0	9.7697e-05	0.000230626	0	0.000109441	8.54242e-05	0.000182721	0	8.93817e-05	0.000108895	0	7.87096e-05	6.2535e-05	0.000261322	4.08501e-05	0.000144946	0.000149039	9.37573e-05	6.85002e-05	1.13983e-05	5.78853e-05
TGCCTCCTGGCTTCTGAGGACCGCCCTGGGCCTGGGAGAATCCCTTCCCCCTCTTCCCTCGTGATCTGCAACTCCAGTCTTTCTAGAAGGATGGGCGGGAGTCTTCTGGGCAGGCTTAAAGGCTAACCTGGTGTKTGGGCGTTGTCCTGCAGGGGAATTGAACAGGTGTAAAATTGGAGGGACAAGACT	TCTTTCTAGA	GATGGGCGGG	TCTTTCTAGAAGGATGGGCGGG	0	1	0		1	2	AG			0	7.99339e-05	8.47198e-05	6.18586e-05	7.55041e-05	0.000158645	8.46755e-05	5.32983e-05	9.88729e-05	9.60842e-05	0.000195321	0.000151365	0.00014759	9.14626e-05	0.000110879	7.67362e-05	9.30259e-05	0.000132823	0.000137	4.55934e-05	0.000105139
TGCCTCCTGGCTTCTGAGGACCGCCCTGGGCCTGGGAGAATCCCTTCCCCCTCTTCCCTCGTGATCTGCAACTCCAGTCTTTCTAGACTGGAGATGGGCGGGAGTCTTCTGGGCAGGCTTAAAGGCTAACCTGGTGTGTGGGCGTTGTCCTGCAGGGGAATTGAACAGGTGTAAAATTGGAGGGACAAGACT	TCTTTCTAGA	AGATGGGCGG	TCTTTCTAGACTGGAGATGGGCGG	0	0	0		0	4	CTGG		not templated	0	0.000150986	0	0.000129903	9.36298e-05	4.88138e-05	5.34793e-05	0	3.40977e-05	0	0.000107427	6.66005e-05	5.8009e-05	0	0	0	0	0	0	2.27967e-05	7.5989e-06
TGCCTCCTGGCTTCTGAGGACCGCCCTGGGCCTGGGAGAATCCCTTCCCCCTCTTCCCTCGTGATCTGCAACTCCAGTCTTTCTGGATGGGCGGGAGTCTTCTGGGCAGGCTTAAAGGCTAACCTGGTGTGTGGSCGTTGTCCTGCAGGGGAATTGAACAGGTGTAAAATTGGAGGGACAAGACT	CAGTCTTTCT	GATGGGCGGG	CAGTCTTTCTGGATGGGCGGG	3	1	0		4	1	G			0	0.000719405	0.000531852	0.00106397	0.000771742	0.000732207	0.000374355	0.000630696	0.000579086	0.000749457	0.000698273	0.000605459	0.000684396	6.53304e-05	4.66859e-05	0.000230208	0.000114075	0.00012501	6.85002e-05	4.55934e-05	7.97011e-05
TGCCTCCTGGCTTCTGAGGACCGCCCTGGGCCTGGGAGAATCCCTTCCCCCTCTTCCCTCGTGATCTGCAACTCCAGTCTTTCTAGACTGGATGGGCGGGAGTCTTCTGGGCAGGCTTAAAGGCTAACCTGGTGTGTGGGCGTTGTCCTGCAGGGGAATTGAACAGGTGTAAAATTGGAGGGACAAGACT	TCTTTCTAGA	GATGGGCGGG	TCTTTCTAGACTGGATGGGCGGG	0	1	0		1	3	CTG		not templated	0	0.000168749	0.000287106	4.94869e-05	0.000168447	4.88138e-05	0.000490227	0.000222076	0.000253706	0	0.000297865	1.21092e-05	0.000103325	0	0	0	0	0	0	0	0
TGCCTCCTGGCTTCTGAGGACCGCCCTGGGCCTGGGAGAATCCCTTCCCCCTCTTCCCTCGTGATCTGCAACTCCAGTCTTTCCAGATGGGCGGGAGTCTTCTGGGCAGGCTTAAAGGCTAACCTGGTGTGTGGGCGTTGTCCTGCAGGGGAATTGAACAGGTGTAAAATTGGAGGGACAAGACT	CCAGTCTTTC	AGATGGGCGG	CCAGTCTTTCCAGATGGGCGG	4	0	0		4	1	C			0	0.000639471	0.000560092	0.00028455	0.000494704	0.000842038	0.000967084	0.000719527	0.000842883	0.000409959	0.000449238	0.000896079	0.000585092	0.000914626	0.000566066	0.00072473	0.000735141	0.000523478	0.000513751	0.000889071	0.0006421
TGCCTCCTGGCTTCTGAGGACCGCCCTGGGCCTGGGAGAATCCCTTCCCCCTCTTCCCTCGTGATCTGCAACTCCAGTCTTTCTAGATCGAAGATGGGCGGGAGTCTTCTGGGCAGGCTTAAAGGCTAACCTGGTGTGTGGGCGTTGTCCTGCAGGGGAATTGAACAGGTGTAAAATTGGAGGGACAAGACT	TCTTTCTAGA	AGATGGGCGG	TCTTTCTAGATCGAAGATGGGCGG	0	0	0		0	4	TCGA		not templated	0	0.000106579	0	0	3.55262e-05	0	0	0	0	0	0	0	0	0	0	0	0	0	0	0	0
TGCCTCCTGGCTTCTGAGGACCGCCCTGGGCCTGGGAGAATCCCTTCCCCCTCTTCCCTCGTGATCTGCAACTCCAGTCTTTCTAGACTTTAGATGGGCGGGAGTCTTCTGGGCAGGCTTAAAGGCTAACCTGGTGTGTGGGCGTTGTCCTGCAGGGGAATTGAACAGGTGTAAAATTGGAGGGACAAGACT	TCTTTCTAGA	AGATGGGCGG	TCTTTCTAGACTTTAGATGGGCGG	0	0	0		0	4	CTTT		not templated	0	1.77631e-05	0.000178853	0	6.55387e-05	0	4.45661e-06	0	1.48554e-06	0.00010249	0	0	3.41633e-05	0	1.16715e-05	0	3.89049e-06	7.0318e-05	3.42501e-05	0	3.4856e-05
TGCCTCCTGGCTTCTGAGGACCGCCCTGGGCCTGGGAGAATCCCTTCCCCCTCTTCCCTCGTGATCTGCAACTCCAGTCTTTCTGAGATGGGCGGGAGTCTTCTGWGCAGGCTTAAAGGCTAACCTGGTGTGTGGGCGTTGTCCTGCAGGGGAATTGAACAGGTGTAAAATTGGAGGGACAAGACT	CAGTCTTTCT	AGATGGGCGG	CAGTCTTTCTGAGATGGGCGG	3	0	0		3	1	G			0	0.000444077	0.000136493	0.000204133	0.000261568	0.000170848	0.000218374	0.000106597	0.000165273	0.000294658	0.000332046	0.000314839	0.000313848	0.000222124	0.000221758	8.52624e-05	0.000176381	0.00012501	3.42501e-05	0.000239365	0.000132875
TGCCTCCTGGCTTCTGAGGACCGCCCTGGGCCTGGGAGAATCCCTTCCCCCTCTTCCCTCGTGATCTGCAACTCCAGTCTTTCTATAAAGATGGGCGGGAGTCTTCTGGGCAGGCTTAAAGGCTAACCTGGTGTGTGGGCGTTGTCCTGCAGGGGAATTGAACAGGTGTAAAATTGGAGGGACAAGACT	AGTCTTTCTA	AGATGGGCGG	AGTCTTTCTATAAAGATGGGCGG	2	0	0		2	3	TAA		not templated	0	8.88155e-05	0	1.23717e-05	3.37291e-05	1.22035e-05	1.33698e-05	4.44152e-06	1.00049e-05	0	4.88303e-05	3.02729e-05	2.63677e-05	1.30661e-05	0.000110879	8.52624e-06	4.41571e-05	9.37573e-05	0	5.69917e-05	5.02497e-05
TGCCTCCTGGCTTCTGAGGACCGCCCTGGGCCTGGGAGAATCCCTTCCCCCTCTTCCCTCGTGATCTGCAACTCCAGTCTTTCTAGAAATGGGCGGGAGTCTTCTGGGCAGGCTTAAAGGCTAACCTGGTGTGTGGGCGTTGTCCTGCAGGGGAATTGAACAGGTGTAAAATTGGAGGGACAAGACT	TCTTTCTAGA	ATGGGCGGGA	TCTTTCTAGAAATGGGCGGGA	0	2	0		2	1	A			0	0.000213157	0.00018356	0.000352594	0.00024977	4.88138e-05	0.000418921	6.66228e-05	0.000178119	0	0.00020997	0.000211911	0.000140627	0.000182925	0.000169236	0.000179051	0.000177071	0.000203141	0.000616502	0.000455934	0.000425192
TGCCTCCTGGCTTCTGAGGACCGCCCTGGGCCTGGGAGAATCCCTTCCCCCTCTTCCCTCGTGATCTGCAACTCCAGTCTTTCTAGAAACGGGCGGGAGTCTTCTGGGCAGGCTTAAAGGCTAACCTGGTGTGTGGGCGTTGTCCTGCAGGGGAATTGAACAGGTGTAAAATTGGAGGGACAAGACT	TCTTTCTAGA	GGGCGGGAGT	TCTTTCTAGAAACGGGCGGGAGT	0	4	0		4	3	AAC		not templated	0	3.55262e-05	0	0	1.18421e-05	0	0	0	0	0	0	0	0	0	0	0	0	0	0	0	0
TGCCTCCTGGCTTCTGAGGACCGCCCTGGGCCTGGGAGAATCCCTTCCCCCTCTTYCCTCGTGATCTGCAACTCCAGTCTTTCTAGACGAGATGGGCGGGAGTCTTCTGGGCAGGCTTAAAGGCTAACCTGGTGTGTGGGCGTTGTCCTGCAGGGGAATTGAACAGGTGTAAAATTGGAGGGACAAGACT	TCTTTCTAGA	AGATGGGCGG	TCTTTCTAGACGAGATGGGCGG	0	0	0		0	2	CG			0	0.000106579	0	0	3.55262e-05	3.66104e-05	0.000271853	0.000226518	0.000178327	0.000237008	5.37133e-05	0.000193747	0.000161489	0.000130661	0	0.000119367	8.33427e-05	0.000179702	0	0.000148179	0.000109293
TGCCTCCTGGCTTCTGAGGACCGCCCTGGGCCTGGGAGAATCCCTTCCCCCTCTTCCCTCGTGATCTGCAACTCCAGTCTTTCTATATAGATGGGCGGGAGTCTTCTGGGCAGGCTTAAAGGCTAACCTGGTGTGTGGGCGTTGTCCTGCAGGGGAATTGAACAGGTGTAAAATTGGAGGGACAAGACT	AGTCTTTCTA	AGATGGGCGG	AGTCTTTCTATATAGATGGGCGG	2	0	0		2	3	TAT		not templated	0	7.10524e-05	0	0	2.36841e-05	0	4.45661e-06	0	1.48554e-06	0	0	0	0	0	0	0	0	0	0	0	0
TGCCTCCTGGCTTCTGAGGACCGCCCTGGGCCTGGGAGAATCCCTTCCCCCTCTTCCCTCGTGATCTGCAACTCCAGTCTTTCTAGCTGGGCGGGAGTCTTCTGGGCAGGCTTAAAGGCTAACCTGGTGTGTGGGCGTTGTCCTGCAGGGGAATTGAACAGGTGTAAAATTGGAGGGACAAGACT	GTCTTTCTAG	TGGGCGGGAG	GTCTTTCTAGCTGGGCGGGAG	1	3	0		4	1	C			0	0.000444077	0.000324759	0.0006124	0.000460412	0.000378307	0.000298593	0.000306465	0.000327788	0.000121707	0.000268566	0.000357221	0.000249165	0.000444247	0.000426009	0.000315471	0.000395242	6.25049e-05	0.000342501	0.000478731	0.000294579
TGCCTCCTGGCTTCTGAGGACCGCCCTGGGCCTGGGAGAATCCCTTCCCCCTCTTCCCTCGTGATCTGCAACTCCAGTCTTTCTAGACTCAGATGGGCGGGAGTCTTCTGGGCAGGCTTAAAGGCTAACCTGGTGTGTGGGCGTTGTCCTGCAGGGGAATTGAACAGGTGTAAAATTGGAGGGACAAGACT	TCTTTCTAGA	AGATGGGCGG	TCTTTCTAGACTCAGATGGGCGG	0	0	0		0	3	CTC		not templated	0	7.99339e-05	0	0	2.66446e-05	3.66104e-05	3.11962e-05	0	2.26022e-05	0	9.27775e-05	1.21092e-05	3.49622e-05	0	5.83574e-06	0	1.94525e-06	8.59442e-05	6.85002e-05	0	5.14815e-05
TGCCTCCTGGCTTCTGAGGACCGCCCTGGGCCTGGGAGAATCCCTTCCCCCTCTTCCCTCGTGATCTGCAACTCCAGTCTTTCTAGAGGAGATGGGCGGGAGTCTTCTGGGCAGGCTTAAAGGCTAACCTGGTGTGTGGGCGTTGTCCTGCAGGGGAATTGAACAGGTGTAAAATTGGAGGGACAAGACT	TCTTTCTAGA	AGATGGGCGG	TCTTTCTAGAGGAGATGGGCGG	0	0	0		0	2	GG			0	0.000195394	6.11865e-05	0.000278364	0.000178315	0.000183052	0.000120328	0.000159895	0.000154425	0.000384337	0.000214853	6.05459e-05	0.000219912	0.000143727	0.000233429	0.000144946	0.000174034	0.000179702	0.000445251	0.000182374	0.000269109
TGCCTCCTGGCTTCTGAGGACCGCCCTGGGCCTGGGAGAATCCCTTCCCCCTCTTCCCTCGTGATCTGCAACTCCAGTCTTTCTAGAAACATGGGCGGGAGTCTTCTGGGCAGGCTTAAAGGCTAACCTGGTGTGTGGGCGTTGTCCTGCAGGGGAATTGAACAGGTGTAAAATTGGAGGGACAAGACT	TCTTTCTAGA	ATGGGCGGGA	TCTTTCTAGAAACATGGGCGGGA	0	2	0		2	3	AAC		not templated	0	8.88155e-06	4.70666e-06	0	4.5294e-06	0	4.45661e-06	0	1.48554e-06	0	0	0	0	0	0	0	0	0	0	0	0
TGCCTCCTGGCTTCTGAGGACCGCCCTGGGCCTGGGAGAATCCCTTCCCCCTCTTCCCTCGTGATCTGCAACTCCAGTCTTTCCAAGATGGGCGGGAGTCTTCTGGGCAGGCTTAAAGGCTAACCTGGTGTGTGGGCGTTGTCCTGCAGGGGAATTGAACAGGTATAAAATTGGAGGGACAAGACT	CCAGTCTTTC	AGATGGGCGG	CCAGTCTTTCCAAGATGGGCGG	4	0	0		4	2	CA			0	0.000159868	4.70666e-06	0.000222691	0.000129088	0.000219662	0.000102502	7.99474e-05	0.000134037	0.000179357	4.88303e-05	7.87096e-05	0.000102299	0	0.000227594	0.000119367	0.000115654	0.00010157	0.000342501	0.000102585	0.000182219
TGCCTCCTGGCTTCTGAGGACCGCCCTGGGCCTGGGAGAATCCCTTCCCCCTCTTCCCTCGTGATCTGCAACTCCAGTCTTTCTAGTAAGATGGGCGGGAGTCTTCTGGGCAGGCTTAAAGGCTAACCTGGTGTGTGGGCGTTGTCCTGCAGGGGAATTGAACAGGTGTAAAATTGGAGGGACAAGACT	GTCTTTCTAG	AGATGGGCGG	GTCTTTCTAGTAAGATGGGCGG	1	0	0		1	2	TA			0	0.000319736	0.000470666	0.000315479	0.000368627	0.000475935	0.000271853	0.000666228	0.000471339	0.000192168	0.000498069	0.00051464	0.000401626	0.000391983	0.000916211	0.00079294	0.000700378	0.000531292	0.001096	0.000923266	0.000850187
TGCCTCCTGGCTTCTGAGGACCGCCCTGGGCCTGGGAGAATCCCTTCCCCCTCTTCCCTCGTGATCTGCAACTCCAGTCTTTCTGGAGATGGGCGGGAGTCTTCTGGGCAGGCTTAAAGGCTAACCTGGTGTGTGGGCGTTGTCCTGCAGGGGAATTGAACAGGTGTAAAATTGGAGGGACAAGACT	CAGTCTTTCT	AGATGGGCGG	CAGTCTTTCTGGAGATGGGCGG	3	0	0		3	2	GG			0	0.000257565	0.000145906	0.000197948	0.000200473	0.000170848	8.02189e-05	7.99474e-05	0.000110338	0.000358715	0.000131842	0.00014531	0.000211955	0.000182925	0.000239265	0.000161999	0.00019473	0.000164075	0.000137	0.000102585	0.000134554
TGCCTCCTGGCTTCTGAGGACCGCCCTGGGCCTGGGAGAATCCCTTCCCCCTCTTYCCTCGTGATCTGCAACTCCAGTCTTTCTAGATTAGATGGGCGGGAGTCTTCTGGGCAGGCTTAAAGGCTAACCTGGTGTGTGGGCGTTGTCCTGCAGGGGAATTGAACAGGTGTAAAATTGGAGGGACAAGACT	TCTTTCTAGA	AGATGGGCGG	TCTTTCTAGATTAGATGGGCGG	0	0	0		0	2	TT			0	0.00063059	0.000324759	0.000272178	0.000409176	0.000231866	0.000423378	0.000883863	0.000513035	0.000595722	0.000556665	0.000557022	0.000569803	0.000993023	0.000770317	0.000102315	0.000621885	0.00107821	0.000993253	0.000661104	0.000910855
TGCCTCCTGGCTTCTGAGGACCGCCCTGGGCCTGGGAGAATCCCTTCCCCCTCTTCCCTCGTGATCTGCAACTCCAGTCTTTCTAGATGCAGATGGGCGGGAGTCTTCTGGGCAGGCTTAAAGGCTAACCTGGTGTGTGGGCGTTGTCCTGCAGGGGAATTGAACAGGTGTAAAATTGGAGGGACAAGACT	TCTTTCTAGA	AGATGGGCGG	TCTTTCTAGATGCAGATGGGCGG	0	0	0		0	3	TGC		not templated	0	8.88155e-05	0	0.00010516	6.46584e-05	0	4.45661e-06	0	1.48554e-06	0	4.88303e-05	3.02729e-05	2.63677e-05	0	0	0	0	7.0318e-05	0	0	2.34393e-05
TGCCTCCTGGCTTCTGAGGACCGCCCTGGGCCTGGGAGAATCCCTTCCCCCTCTTCCCTCGTGATCTGCAACTCCAGTCTTTCTATGGATGGGCGGGAGTCTTCTGGGCAGGCTTAAAGGCTAACCTGGTGTGTGGGCGTTGTCCTGCAGGGGAATTGAACAGGTGTAAAATTGGAGGGACAAGACT	AGTCTTTCTA	GATGGGCGGG	AGTCTTTCTATGGATGGGCGGG	2	1	0		3	2	TG			0	7.99339e-05	4.70666e-06	4.3301e-05	4.26472e-05	4.88138e-05	8.46755e-05	0.000119921	8.44702e-05	0	3.90642e-05	3.63275e-05	2.51306e-05	0	0	0	0	0	0	1.13983e-05	3.79945e-06
TGCCTCCTGGCTTCTGAGGACCGCCCTGGGCCTGGGAGAATCCCTTCCCCCTCTTCCCTCGTGATCTGCAACTCCAGTCTTTCTAGCAAGATGGGCGGGAGTCTTCTGGGCAGGCTTAAAGGCTAACCTGGTGTGTGGGCGTTGTCCTGCAGGGGAATTGAACAGGTGTAAAATTGGAGGGACAAGACT	GTCTTTCTAG	AGATGGGCGG	GTCTTTCTAGCAAGATGGGCGG	1	0	0		1	2	CA			0	0.000168749	0.00016944	0.000420639	0.000252943	0.000597969	0.000218374	7.55059e-05	0.000297283	0.000275442	0.000229502	0.000532804	0.000345916	0.000352784	0.000163401	0.000315471	0.000277219	0.000187515	0.000479501	0.000444536	0.000370517
TGCCTCCTGGCTTCTGAGGACCGCCCTGGGCCTGGGAGAATCCCTTCCCCCTCTTCCCTCGTGATCTGCAACTCCAGTCTTTCTAGTATGGGCGGGAGTCTTCTGGGCAGGCTTAAAGGCTAACCTGGTGTGTGGGCGTTGTCCTGCAGGGGAATTGAACAGGTGTAAAATTGGAGGGACAAGACT	GTCTTTCTAG	ATGGGCGGGA	GTCTTTCTAGTATGGGCGGGA	1	2	0		3	1	T			0	8.88155e-05	0.00012708	0	7.19651e-05	0.000280679	8.91321e-05	0.000102155	0.000157322	0.000281847	0.000180672	0.000169528	0.000210683	0.000339718	0.000262608	0.000102315	0.00023488	0.000132823	0.000582252	0.000239365	0.000318147
TGCCTCCTGGCTTCTGAGGACCGCCCTGGGCCTGGGAGAATCCCTTCCCCCTCTTCCCTCGTGATCTGCAACTCCAGTCTTTCTAGTTGCAGATGGGCGGGAGTCTTCTGGGCAGGCTTAAAGGCTAACCTGGTGTGTGGGCGTTGTCCTGCAGGGGAATTGAACAGGTGTAAAATTGGAGGGACAAGACT	GTCTTTCTAG	AGATGGGCGG	GTCTTTCTAGTTGCAGATGGGCGG	1	0	0		1	4	TTGC		not templated	0	2.66446e-05	0	0	8.88155e-06	0	0	0	0	6.40562e-06	0	0	2.13521e-06	0	0	0	0	0	0	0	0
TGCCTCCTGGCTTCTGAGGACCGCCCTGGGCCTGGGAGAATCCCTTCCCCCTCTTCCCTCGTGATCTGCAACTCCAGTCTTTCTAATGGGCGGGAGTCTTCTGGGCAGGCTTAAAGGCTAACCTGGTGTGTGGGCGTTGTCCTGCAGGGGAATTGAACAGGTGTAAAATTGGAGGGACAAGACT	AGTCTTTCTA	ATGGGCGGGA	AGTCTTTCTAATGGGCGGGA	2	2	0		4	0				0	0.00074605	0.000588332	0.000507241	0.000613874	0.000475935	0.0002362	0.000111038	0.000274391	0.000179357	0.000175789	0.00036933	0.000241492	0.000849296	0.00027428	0.000639468	0.000587681	0.000546918	0.000342501	0.000398942	0.000429454
TGCCTCCTGGCTTCTGAGGACCGCCCTGGGCCTGGGAGAATCCCTTCCCCCTCTTCCCTCGTGATCTGCAACTCCAGTCTTTCTAGGGGATGGGCGGGAGTCTTCTGGGCAGGCTTAAAGGCTAACCTGGTGTGTGGGCGTTGTCCTGCAGGGGAATTGAACAGGTGTAAAATTGGAGGGACAAGACT	GTCTTTCTAG	GATGGGCGGG	GTCTTTCTAGGGGATGGGCGGG	1	1	0		2	2	GG			0	0.000195394	0	0	6.51313e-05	1.22035e-05	0	0	4.06782e-06	0	0	0	0	0	0	5.11574e-05	1.70525e-05	1.56262e-05	3.42501e-05	0	1.66254e-05
TGCCTCCTGGCTTCTGAGGACCGCCCTGGGCCTGGGAGAATCCCTTCCCCCTCTTCCCTCGTGATCTGCAACTCCAGTCTTTCTAGATTTTGGGCGGGAGTCTTCTGGGCAGGCTTAAAGGCTAACCTGGTGTGTGGGCGTTGTCCTGCAGGGGAATTGAACAGGTGTAAAATTGGAGGGACAAGACT	TCTTTCTAGA	TGGGCGGGAG	TCTTTCTAGATTTTGGGCGGGAG	0	3	0		3	3	TTT		not templated	0	0.000124342	0	6.18586e-06	4.35092e-05	0	0	5.32983e-05	1.77661e-05	0	2.92982e-05	0	9.76605e-06	0	0	0.000153472	5.11574e-05	5.46918e-05	0	5.69917e-05	3.72278e-05
TGCCTCCTGGTTTCTGAGGACCGCCCTGGGCCTGGGAGAATCCCTTCCCCCTYTTCCCTCGTGATCTGCAACTCCAGTCTTTCTAGATTTGGGCGGGAGTCTTCTGGGCAGGCTTAAAGGCTAACCTGGTGTGTGGGCGTTGTCCTGCAGGGGAATTGAACAGGTGTAAAATTGGAGGGACAAGACT	TCTTTCTAGA	TGGGCGGGAG	TCTTTCTAGATTTGGGCGGGAG	0	3	0		3	2	TT			0	0.000133223	0	6.18586e-06	4.64697e-05	0.000134238	0	9.77135e-05	7.73172e-05	0	4.88303e-06	0.000108983	3.79552e-05	0	0.000163401	0	5.44669e-05	0	0.000239751	0	7.99169e-05
TGCCTCCTGGCTTCTGAGGACCGCCCTGGGCCTGGGAGAATCCCTTCCCCCTCTTCCCTCGTGATCTGCAACTCCAGTCTTTCTAGTTTTGGGCGGGAGTCTTCTGGGCAGGCTTAAAGGCTAACCTGGTGTGTGGGCGTTGTCCTGCAGGGGAATTGAACAGGTGTAAAATTGGAGGACAAGACT	GTCTTTCTAG	TGGGCGGGAG	GTCTTTCTAGTTTTGGGCGGGAG	1	3	0		4	3	TTT		not templated	0	6.21708e-05	3.76533e-05	6.18586e-06	3.53366e-05	0	0.000164894	0	5.49648e-05	0	9.76605e-06	0	3.25535e-06	0.000104529	0.000180908	0.00013642	0.000140619	8.59442e-05	0.000205501	0	9.71483e-05
TGCCTCCTGGCTTCTGAGGACCGCCCTGGGCCTGGGAGAATCCCTTCCCCCTCTTCCCTCGTGATCTGCAACTCCAGTCTTTCTAGTTGGGCGGGAGTCTTCTGGGCAGGCTTAAAGGCTAACCTGGTGTGTGGGCGTTGTCCTGCAGGGGAATTGAACAGGTGTAAAATTGGAGGGACAAGACT	GTCTTTCTAG	TGGGCGGGAG	GTCTTTCTAGTTGGGCGGGAG	1	3	0		4	1	T			0	0.000666116	0.000249453	9.89738e-05	0.000338181	0.000390511	0.00049914	0.000488568	0.000459406	0.000115301	0.000200204	0.000151365	0.000155623	0.000797031	0.000606917	0.000895255	0.000766401	0.000296898	0.000205501	0.000604113	0.000368837
TGCCTCCTGGCTTCTGAGGACCGCCCTGGGCCTGGGAGAATCCCTTCCCCCTCTTCCCTCGTGATCTGCAACTCCAGTCTTTCTTTCAGATGGGCGGGAGTCTTCTGGGCAGGCTTAAAGGCTAACCTGGTGTGTGGGCGTTGTCCTGCAGGGGAATTGAACAGGTGTAAAATTGGAGGGACAAGACT	CAGTCTTTCT	AGATGGGCGG	CAGTCTTTCTTTCAGATGGGCGG	3	0	0		3	3	TTC		not templated	0	7.10524e-05	0	0	2.36841e-05	0	0	6.21813e-05	2.07271e-05	6.40562e-06	1.46491e-05	1.81638e-05	1.30728e-05	0	0	0	0	0	0	0	0
TGCCTCCTGGCTTCTGAGGACCGCCCTGGGCCTGGGAGAATCCCTTCCCCCTCTTCCCTCGTGATCTGCAACTCCAGTCTTTCTCTAGATGGGCGGGAGTCTTCTGGGCAGGCTTAAAGGCTAACCTGGTGTGTGGGCGTTGTCCTGCAGGGGAATTGAACAGGTGTAAAATTGGAGGGACAAGACT	CAGTCTTTCT	AGATGGGCGG	CAGTCTTTCTCTAGATGGGCGG	3	0	0		3	2	CT			0	8.88155e-05	0	0	2.96052e-05	0	0	0.000119921	3.99737e-05	0	0	7.87096e-05	2.62365e-05	0	0	8.52624e-06	2.84208e-06	0	0	0.000330552	0.000110184
TGCCTCCTGGCTTCTGAGGACCGCCCTGGGCCTGGGAGAATCCCTTCCCCCTCTTCCCTCGTGATCTGCAACTCCAGTCTTTCTAGACTGGGCGGGAGTCTTCTGGGCAGGCTTAAAGGCTAACCTGGTGTGTGGGCGTTGTCCTGCAGGGGAATTGAACAGGTGTAAAATTGGAGGGACAAGACT	TCTTTCTAGA	TGGGCGGGAG	TCTTTCTAGACTGGGCGGGAG	0	3	0		3	1	C			0	0.000595064	0.000649519	0.00114438	0.000796322	0.000756614	0.000503596	0.000608489	0.0006229	0.00046761	0.00062991	0.000781042	0.000626187	0.000104529	5.83574e-06	0.000230208	0.000113524	6.25049e-05	3.42501e-05	1.13983e-05	3.60511e-05
TGCCTCCTGGCTTCTGAGGACCGCCCTGGGCCTGGGAGAATCCCTTCCCCCTCTTCCCTCGTGATCTGCAACTCCAGTCTTTCTAGTTAGATGGGCGGGAGTCTTCTGGGCAGGCTTAAAGGCTAACCTGGTGTGTGGGCGTTGTCCTGCAGGGGAATTGAACAGGTGTAAAATTGGAGGGACAAGACT	GTCTTTCTAG	AGATGGGCGG	GTCTTTCTAGTTAGATGGGCGG	1	0	0		1	2	TT			0	0.000319736	7.05999e-05	0	0.000130112	0.000134238	6.23925e-05	0.000111038	0.000102556	0.000153735	0.000146491	6.05459e-05	0.000120257	1.30661e-05	0.000151729	4.26312e-05	6.91421e-05	0	0.000205501	0.00020517	0.00013689
TGCCTCCTGGCTTCTGAGGACCGCCCTGGGCCTGGGAGAATCCCTTCCCCCTCTTYCCTCGTGATCTGCAACTCCAGTCTTTCTAGAGCAGATGGGCGGGAGTCTTCTGGGCAGGCTTAAAGGCTAACCTGGTGTGTGGGCGTTGTCCTGCAGGGGAATTGAACAGGTGTAAAATTGGAGGGACAAGACT	TCTTTCTAGA	AGATGGGCGG	TCTTTCTAGAGCAGATGGGCGG	0	0	0		0	2	GC			0	0.000159868	0.000136493	6.80445e-05	0.000121468	0.000244069	0.000187177	0.000324231	0.000251826	0	9.27775e-05	0.000157419	8.33989e-05	0.000222124	5.25216e-05	9.37886e-05	0.000122811	0.000460974	0.000411001	1.13983e-05	0.000294458
TGCCTCCTGGCTTCTGAGGACCGCCCTGGGCCTGGGAGAATCCCTTCCCCCTCTTCCCTCGTGATCTGCAACTCCAGTCTTTCTAGTTTGGGCGGGAGTCTTCTGGGCAGGCTTAAAGGCTAACCTGGTGTGTGGGCGTTGTCCTGCAGGGGAATTGAACAGGTGTAAAATTGGAGGGACAAGACT	GTCTTTCTAG	TGGGCGGGAG	GTCTTTCTAGTTTGGGCGGGAG	1	3	0		4	2	TT			0	0.000213157	0	0.000148461	0.000120539	0.000134238	7.13057e-05	4.88568e-05	8.48002e-05	0.000294658	0.000102544	0.000102928	0.00016671	0.000104529	0	0.000161999	8.88424e-05	0.000117197	0.00010275	0.000159577	0.000126508
TGCCTCCTGGCTTCTGAGGACCGCCCTGGGCCTGGGAGAATCCCTTCCCCCTCTTCCCTCGTGATCTGCAACTCCAGTCTTTCTAGAGGGGGCGGGAGTCTTCTGGGCAGGCTTAAAGGCTAACCTGGTGTGTGGGCGTTGTCCTGCAGGGGAATTGAACAGGTGTAAAATTGGAGGGACAAGACT	TCTTTCTAGA	GGGCGGGAGT	TCTTTCTAGAGGGGGCGGGAGT	0	4	0		4	2	GG			0	0.000222039	0.0001412	6.80445e-05	0.000143761	0.000134238	0.000191634	8.43889e-05	0.000136754	0.000115301	0.000107427	0.000115037	0.000112588	0	0	1.70525e-05	5.68416e-06	0.00025002	0.000137	0.000182374	0.000189798
TGCCTCCTGGCTTCTGAGGACCGCCCTGGGCCTGGGAGAATCCCTTCCCCCTCTTCCCTCGTGATCTGCAACTCCAGTCTTTCTAGCGATGGGCGGGAGTCTTCTGGGCAGGCTTAAAGGCTAACCTGGTGTGTGGGCGTTGTCCTGCAGGGGAATTGAACAGGTGTAAAATTGGAGGGACAAGACT	GTCTTTCTAG	GATGGGCGGG	GTCTTTCTAGCGATGGGCGGG	1	1	0		2	1	C			0	0.00011546	5.64799e-05	6.18586e-05	7.79329e-05	1.22035e-05	8.46755e-05	6.21813e-05	5.30201e-05	1.92168e-05	7.81284e-05	3.02729e-05	4.25394e-05	9.14626e-05	9.92075e-05	7.67362e-05	8.91354e-05	5.46918e-05	3.42501e-05	0.000148179	7.90401e-05
TGCCTCCTGGCTTCTGAGGACCGCCCTGGGCCTGGGAGAATCCCTTCCCCCTCTTCCCTCGTGATCTGCAACTCCAGTCTTTCTAGAAAAAGATGGGCGGGAGTCTTCTGGGCAGGCTTAAAGGCTAACCTGGTGTGTGGGCGTTGTCCTGCAGGGGAATTGAACAGGTGTAAAATTGGAGGGACAAGACT	TCTTTCTAGA	AGATGGGCGG	TCTTTCTAGAAAAAGATGGGCGG	0	0	0		0	3	AAA		not templated	0	0.000124342	0.000305933	0	0.000143425	0.000122035	0.000155981	0.000106597	0.000128204	0.00030747	0.000102544	9.68734e-05	0.000168962	0.000195991	0.000204251	0.000187577	0.00019594	0.000187515	0.00017125	0.000193772	0.000184179
TGCCTCCTGGCTTCTGAGGACCGCCCTGGGCCTGGGAGAATCCCTTCCCCCTCTTCCCTCGTGATCTGCAACTCCAGTCTTTCTAGAATTTAGATGGGCGGGAGTCTTCTGGGCAGGCTTAAAGGCTAACCTGGTGTGTGGGCGTTGTCCTGCAGGGGAATTGAACAGGTGTAAAATTGGAGGGACAAGACT	TCTTTCTAGA	AGATGGGCGG	TCTTTCTAGAATTTAGATGGGCGG	0	0	0		0	4	ATTT		not templated	0	7.99339e-05	0	0	2.66446e-05	0	0	0	0	0	0	0	0	0	0	5.96837e-05	1.98946e-05	0	0.000137	0	4.56668e-05
TGCCTCCTGGCTTCTGAGGACCGCCCTGGGCCTGGGAGAATCCCTTCCCCCTCTTYCCTCGTGATCTGCAACTCCAGTCTTTCTAGAAGAGATGGGCGGGAGTCTTCTGGGCAGGCTTAAAGGCTAACCTGGTGTGTGGGCGTTGTCCTGCAGGGGAATTGAACAGGTGTAAAATTGGAGGGACAAGACT	TCTTTCTAGA	AGATGGGCGG	TCTTTCTAGAAGAGATGGGCGG	0	0	0		0	2	AG			0	4.44077e-05	7.53065e-05	0.000235063	0.000118259	0.000170848	0.000218374	0.000217635	0.000202286	6.40562e-06	0.000302748	0.000254293	0.000187815	0.00023519	0.000157565	0.000255787	0.000216181	0.000375029	0.000411001	0.000148179	0.000311403
TGCCTCCTGGCTTCTGAGGACCGCCCTGGGCCTGGGAGAATCCCTTCCCCCTCTTYCCTCGTGATCTGCAACTCCAGTCTTTCTAGCCTAGATGGGCGGGAGTCTTCTGGGCAGGCTTAAAGGCTAACCTGGTGTGTGGGCGTTGTCCTGCAGGGGAATTGAACAGGTGTAAAATTGGAGGGACAAGACT	GTCTTTCTAG	AGATGGGCGG	GTCTTTCTAGCCTAGATGGGCGG	1	0	0		1	3	CCT		not templated	0	8.88155e-06	7.05999e-05	0	2.64938e-05	0	0	0	0	0	0	5.44913e-05	1.81638e-05	0	0	0	0	0	0	0	0
TGCCTCCTGGCTTCTGAGGACCGCCCTGGGCCTGGGAGAATCCCTTCCCCCTCTTCCCTCGTGATCTGCAACTCCAGTCTTTCTAGAATAAGATGGGCGGGAGTCTTCTGGGCAGGCTTAAAGGCTAACCTGGTGTGTGGGCGTTGTCCTGCAGGGGAATTGAACAGGTGTAAAATTGGAGGGACAAGACT	TCTTTCTAGA	AGATGGGCGG	TCTTTCTAGAATAAGATGGGCGG	0	0	0		0	3	ATA		not templated	0	0.000142105	5.64799e-05	0	6.61949e-05	0	0.000369898	0.000226518	0.000198805	1.28112e-05	0.000141608	0.000205856	0.000120092	1.30661e-05	0.000233429	8.52624e-05	0.000110586	0.000218767	0.000308251	9.11868e-05	0.000206068
TGCCTCCTGGCTTCTGAGGACCGCCCTGGGCCTGGGAGAATCCCTTCCCCCTCTTCCCTCGTGATCTGCAACTCCAGTCTTTCTAGAGAATAGATGGGCGGGAGTCTTCTGGGCAGGCTTAAAGGCTAACCTGGTGTGTGGGCGTTGTCCTGCAGGGGAATTGAACAGGTGTAAAATTGGAGGGACAAGACT	TCTTTCTAGA	AGATGGGCGG	TCTTTCTAGAGAATAGATGGGCGG	0	0	0		0	4	GAAT		not templated	0	0.00011546	0	0	3.84867e-05	1.22035e-05	0	0.000133246	4.8483e-05	0	0	0	0	0	0	0	0	0	0	0	0
TGCCTCCTGGCTTCTGAGGACCGCCCTGGGCCTGGGAGAATCCCTTTCCCCTCTTCCCTCGTGATCTGCAACTCCAGTCTTTCTACATGGGCGGGAGTCTTCTGGGCAGGCTTAAAGGCTAACCTGGTGTGTGGGCGTTGTCCTGCAGGGGAATTGAACAGGTGTAAAATTGGAGAGACAAGACT	AGTCTTTCTA	ATGGGCGGGA	AGTCTTTCTACATGGGCGGGA	2	2	0		4	1	C			0	7.99339e-05	0	0	2.66446e-05	3.66104e-05	4.45661e-06	0	1.3689e-05	0	0	0	0	0	0	0	0	0	0.00010275	0.00013678	7.98435e-05
TGCCTCCTGGCTTCTGAGGACCGCCCTGGGCCTGGGAGAATCCCTTCCCCCTCTTCCCTCGTGATCTGCAACTCCAGTCTTTCTAGAAGGGGGCGGGAGTCTTCTGGGCAGGCTTAAAGGCTAACCTGGTGTGTGGGCGTTGTCCTGCAGGGGAATTGAACAGGTGTAAAATTGGAGGGACAAGACT	TCTTTCTAGA	GGGCGGGAGT	TCTTTCTAGAAGGGGGCGGGAGT	0	4	0		4	3	AGG		not templated	0	2.66446e-05	0	0	8.88155e-06	0	0	0	0	0	0	0	0	0	0	2.55787e-05	8.52624e-06	0	0	0	0
TGCCTCCTGGCTTCTGAGGACCGCCCTGGGCCTGGGAGAATCCCTTCCCCCTCTTCCCTCGTGATCTGCAACTCCAGTCTTTCTAGGGAGATGGGCGGGAGTCTTCTGGGCAGGCTTAAAGGCTAACCTGGTGTGTGGGCGTTGTCCTGCAGGGGAATTGAACAGGTGTAAAATTGGAGGGACAAGACT	GTCTTTCTAG	AGATGGGCGG	GTCTTTCTAGGGAGATGGGCGG	1	0	0		1	2	GG			0	0.000204276	9.41332e-06	0	7.12296e-05	0.000244069	4.45661e-06	4.44152e-06	8.43224e-05	6.40562e-06	4.88303e-06	8.47642e-05	3.20176e-05	0	0.00012255	0	4.08501e-05	7.81311e-05	0	0	2.60437e-05
TGCCTCCTGGCTTCTGAGGACCGCCCTGGGCTTGGGAGAATCCCTTCCCCTTCTTCCCTCGTGATCTGCAACTCCAGTCTTTCTATGATGGGCGGGAGTCTTCTGGGCAGGCTTAAAGGCTAACCTGGTGTGTGGGCGTTGTCCTGCAGGGGAATTGAACAGGTGTAAAATTGGAGGGACAAGACT	AGTCTTTCTA	GATGGGCGGG	AGTCTTTCTATGATGGGCGGG	2	1	0		3	1	T			0	8.88155e-05	4.70666e-05	0.000123717	8.65331e-05	0.000231866	0.000329789	6.21813e-05	0.000207945	7.04618e-05	0	0	2.34873e-05	5.22644e-05	0.000227594	0	9.3286e-05	7.81311e-06	0.00010275	4.55934e-05	5.20523e-05
TGCCTCCTGGCTTCTGAGGACCGCCCTGGGCCTGGGAGAATCCCTTCCCCCTCTTCCCTCGTGATCTGCAACTCCAGTCTTTCTAGACGTAGATGGGCGGGAGTCTTCTGGGCAGGCTTAAAGGCTAACCTGGTGTGTGGGCGTTGTCCTGCAGGGGAATTGAACAGGTGTAAAATTGGAGGGACAAGACT	TCTTTCTAGA	AGATGGGCGG	TCTTTCTAGACGTAGATGGGCGG	0	0	0		0	3	CGT		not templated	0	3.55262e-05	0	0	1.18421e-05	3.66104e-05	6.68491e-05	0	3.44865e-05	0.000192168	9.76605e-06	0	6.73115e-05	0	7.00288e-05	0	2.33429e-05	4.68787e-05	0	0	1.56262e-05
TGCCTCCTGGCTTCTGAGGACCGCCCTGGGCCTGGGAGAATCCCTTCCCCCTCTTCCCTCGTGATCTGCAACTCCAGTCTTTCTAGAATGCAGATGGGCGGGAGTCTTCTGGGCAGGCTTAAAGGCTAACCTGGTGTGTGGGCGTTGTCCTGCAGGGGAATTGAACAGGTGTAAAATTGGAGGGACAAGACT	TCTTTCTAGA	AGATGGGCGG	TCTTTCTAGAATGCAGATGGGCGG	0	0	0		0	4	ATGC		not templated	0	3.55262e-05	0	0	1.18421e-05	0	0	0	0	0	0	0	0	0	0	0	0	0	0	0	0
TGCCTCCTGGCTTCTGAGGACCGCCCTGGGCCTGGGAGAATCCCTTCCCCCTTTTCCCTCGTGATCTGCAACTCCAGTCTTTCTTTAGATGGGCGGGAGTCTTCTGGGCAGGCTTAAAGGCTAACCTGGTGTGTGGGCGTTGTCCTGCAGGGGAATTGAACAGGTGTAAAATTGGAGGGACAAGACT	CAGTCTTTCT	AGATGGGCGG	CAGTCTTTCTTTAGATGGGCGG	3	0	0		3	2	TT			0	9.7697e-05	2.35333e-05	0	4.04101e-05	8.54242e-05	4.45661e-06	8.43889e-05	5.80899e-05	0.000294658	0	0.000193747	0.000162802	2.61322e-05	5.83574e-05	0.000102315	6.22681e-05	0	0	7.97884e-05	2.65961e-05
TGCCTCCTGGCTTCTGAGGACCGCCCTGGGCCTGGGAGAATCCCTTCCCCCTCTTCCCTCGTGATCTGCAACTCCAGTCTTTCTAGACATGGGCGGGAGTCTTCTGGGCAGGCTTAAAGGCTAACCTGGTGTGTGGGCGTTGTCCTGCAGGGGAATTGAACAGGTGTAAAATTGGAGGGACAAGACT	TCTTTCTAGA	ATGGGCGGGA	TCTTTCTAGACATGGGCGGGA	0	2	0		2	1	C			0	6.21708e-05	5.64799e-05	1.23717e-05	4.36741e-05	1.22035e-05	7.57623e-05	8.43889e-05	5.74516e-05	6.40562e-06	4.88303e-06	9.68734e-05	3.6054e-05	2.61322e-05	0	2.55787e-05	1.7237e-05	4.68787e-05	0	0	1.56262e-05
TGCCTCCTGGCTTCTGAGGACCGCCCTGGGCCTGGGAGAATCCCTTCCCCCTCTTCCCTCGTGATCTGCAACTCCAGTCTTTCTATATGGGCGGGAGTCTTCTGGGCAGGCTTAAAGGCTAACCTGGTGTGTGGGCGTTGTCCTGCAGGGGAATTGAACAGGTGTAAAATTGGAGGGACAAGACT	AGTCTTTCTA	ATGGGCGGGA	AGTCTTTCTATATGGGCGGGA	2	2	0		4	1	T			0	7.99339e-05	7.05999e-05	9.89738e-05	8.31692e-05	0.000122035	4.45661e-06	7.10644e-05	6.58518e-05	0.000377931	0.000107427	0.000121092	0.00020215	9.14626e-05	2.91787e-05	0.000153472	9.13712e-05	0.00010157	0.000376751	0.000227967	0.000235429
TGCCTCCTGGCTTCTGAGGACCGCCCTGGGCCTGGGAGAATCCCTTCCCCCTCTTCCCTCGTGATCTGCAACTCCAGTCTTTCTAGACACCAGATGGGCGGGAGTCTTCTGGGCAGGCTTAAAGGCTAACCTGGTGTGTGGGCGTTGTCCTGCAGGGGAATTGAACAGGTGTAAAATTGGAGGGACAAGACT	TCTTTCTAGA	AGATGGGCGG	TCTTTCTAGACACCAGATGGGCGG	0	0	0		0	4	CACC		not templated	0	9.7697e-05	0	4.94869e-05	4.90613e-05	0	0	0	0	6.40562e-06	8.30115e-05	0	2.98057e-05	0	0	0	0	0	0	0	0
TGCCTCCTGGCTTCTGAGGACCGCCCTGGGCCTGGGAGAATCCCTTCCCCCTYTTCCCTCGTGATCTGCAACTCCAGTCTTTCTATAGATGGGCGGGAGTCTTCTGGGCAGGCTTAAAGGCTAACCTGGTGTGTGGGCGTTGTCCTGCAGGGGAATTGAACAGGTGTAAAATTGGAGGGACAAGACT	AGTCTTTCTA	AGATGGGCGG	AGTCTTTCTATAGATGGGCGG	2	0	0		2	1	T			0	0.00034638	0.000508319	0.000402081	0.000418927	0.000146441	0.000356528	0.000346439	0.000283136	0.000345903	0.000278333	0.000532804	0.00038568	0.000509577	0.000466859	0.000784414	0.00058695	0.000765685	0.000719252	0.000592714	0.00069255
TGCCTCCTGGCTTCTGAGGACCGCCCTGGGCCTGGGAGAATCCCTTCCCCCTCTTCCCTCGTGATCTGCAACTCCAGTCTTTCTCCAGATGGGCGGGAGTCTTCTGGGCAGGCTTAAAGGCTAACCTGGTGTGTGGGCGTTGTCCTGCAGGGGAATTGAACAGGTGTAAAATTGGAGGGACAAGACT	CAGTCTTTCT	AGATGGGCGG	CAGTCTTTCTCCAGATGGGCGG	3	0	0		3	2	CC			0	3.55262e-05	4.70666e-06	3.09293e-05	2.37207e-05	0	6.68491e-05	0	2.2283e-05	0	8.78945e-05	6.05459e-06	3.13164e-05	0	0	0	0	0	0	0	0
TGCCTCCTGGCTTCTGAGGACCGCCCTGGGCCTGGGAGAATCCCTTCCCCCTTTTCCCTCGTGATCTGCAACTCCAGTCTTTCTAGATATGGGCGGGAGTCTTCTGGGCAGGCTTAAAGGCTAACCTGGTGTGTGGGCGTTGTCCTGCAGGGGAATTGAACAGGTGTAAAATTGGAGGGACAAGACT	TCTTTCTAGA	ATGGGCGGGA	TCTTTCTAGATATGGGCGGGA	0	2	0		2	1	T			0	2.66446e-05	0.0001412	0.000228877	0.00013224	0.000134238	0.000155981	0.000195427	0.000161882	0	0.000195321	0.000115037	0.000103453	0.00023519	0.00012255	0.000443364	0.000267035	0.000375029	0.000205501	5.69917e-05	0.000212507
TGCCTCCTGGCTTCTGAGGACCGCCCTGGGCCTGGGAGAATCCCTTCCCCCTCTTCCCTCGTGATCTGCAACTCCAGTCTTTCTAGAAGGGGCGGGAGTCTTCTGGGCAGGCTTAAAGGCTAACCTGGTGTGTGGGCGTTGTCCTGCAGGGGAATTGAACAGGTGTAAAATTGGAGGGACAAGACT	TCTTTCTAGA	GGGCGGGAGT	TCTTTCTAGAAGGGGCGGGAGT	0	4	0		4	2	AG			0	1.77631e-05	4.70666e-06	0.00025362	9.203e-05	0.000134238	0.000102502	0.000275374	0.000170705	0.000198574	6.83624e-05	0.000417767	0.000228234	0.000156793	0.000227594	0.000443364	0.000275917	0.000273459	0.000376751	0.000227967	0.000292726
TGCCTCCTGGCTTCTGAGGACCGCCCTGGGCCTGGGAGAATCCCTTCCCCCTCTTCCCTCGTGATCTGCAACTCCAGTCTTTCTAGAGTTTGGGCGGGAGTCTTCTGGGCAGGCTTAAAGGCTAACCTGGTGTGTGGGCGTTGTCCTGCAGGGGAATTGAACAGGTGTAAAATTGGAGGGACAAGACT	TCTTTCTAGA	TGGGCGGGAG	TCTTTCTAGAGTTTGGGCGGGAG	0	3	0		3	3	GTT		not templated	0	7.99339e-05	4.70666e-06	0	2.82135e-05	0	0	0	0	0	3.41812e-05	4.84367e-05	2.75393e-05	9.14626e-05	9.33718e-05	0	6.16115e-05	0	3.42501e-05	0	1.14167e-05
TGCCTCCTGGCTTCTGAGGACCGCCCTGGGCCTGGGAGAATCCCTTCCCCCTYTTCCCTCGTGATCTGCAACTCCAGTCTTTCTAGTTGTGGGCGGGAGTCTTCTGGGCAGGCTTAAAGGCTAACCTGGTGTGTGGGCGTTGTCCTGCAGGGGAATTGAACAGGTGTAAAATTGGAGGGACAAGACT	GTCTTTCTAG	TGGGCGGGAG	GTCTTTCTAGTTGTGGGCGGGAG	1	3	0		4	3	TTG		not templated	0	5.32893e-05	0	0	1.77631e-05	0	0	0	0	6.40562e-06	0	0	2.13521e-06	0	0	0	0	0	0	0	0
TGCCTCCTGGCTTCTGAGGACCGCCCTGGGCCTGGGAGAATCCCTTCCCCCTCTTCCCTCGTGATCTGCAACTCCAGTCTTTCTAGATTTAAGATGGGCGGGAGTCTTCTGGGCAGGCTTAAAGGCTAACCTGGTGTGTGGGCGTTGTCCTGCAGGGGAATTGAACAGGTGTAAAATTGGAGGGACAAGACT	TCTTTCTAGA	AGATGGGCGG	TCTTTCTAGATTTAAGATGGGCGG	0	0	0		0	4	TTTA		not templated	0	8.88155e-05	0	0	2.96052e-05	0.000122035	0	0	4.06782e-05	0	0	4.84367e-05	1.61456e-05	0	0	8.52624e-06	2.84208e-06	0.000117197	0	0	3.90656e-05
TGCCTCCTGGCTTCTGAGGACCGCCCTGGGCCTGGGAGAATCCCTTTCCCCTCTTCCCTCGTGATCTGCAACTCCAGTCTTTCTAGAGGTGGGCGGGAGTCTTCTGGGCAGGCTTAAAGGCTAACCTGGTGTGTGGGCGTTGTCCTGCAGGGGAATTGAACAGGTGTAAAATTGGAGGGACAAGACT	TCTTTCTAGA	TGGGCGGGAG	TCTTTCTAGAGGTGGGCGGGAG	0	3	0		3	2	GG			0	7.10524e-05	0.000103546	4.3301e-05	7.26333e-05	1.22035e-05	0.000405551	9.3272e-05	0.000170342	0.000409959	7.32454e-05	0.000133201	0.000205469	0.000104529	0.000105043	0.000119367	0.000109646	7.81311e-05	0.000137	0.000125382	0.000113504
TGCCTCCTGGCTTCTGAGGACCGCCCTGGGCCTGGGAGAATCCCTTCCCCCTCTTCCCTCGTGATCTGCAACTCCAGTCTTTCTATTGGATGGGCGGGAGTCTTCTGGGCAGGCTTAAAGGCTAACCTGGTGTGTGGGCGTTGTCCTGCAGGGGAATTGAACAGGTGTAAAATTGGAGGGACAAGACT	AGTCTTTCTA	GATGGGCGGG	AGTCTTTCTATTGGATGGGCGGG	2	1	0		3	3	TTG		not templated	0	7.10524e-05	0	0	2.36841e-05	0	0	0	0	0	0	0	0	0	0	0	0	0	0	0	0
TGCCTCCTGGCTTCTGAGGACCGCCCTGGGCCTGGGAGAATCCCTTCCCCCTCTTCCCTCGTGATCTGCAACTCCAGTCTTTCTAGATCAAGATGGGCGGGAGTCTTCTGGGCAGGCTTAAAGGCTAACCTGGTGTGTGGGCGTTGTCCTGCAGGGGAATTGAACAGGTGTAAAATTGGAGGGACAAGACT	TCTTTCTAGA	AGATGGGCGG	TCTTTCTAGATCAAGATGGGCGG	0	0	0		0	3	TCA		not templated	0	0.000133223	0	0	4.44077e-05	1.22035e-05	0	0	4.06782e-06	0.000352309	3.90642e-05	6.66005e-05	0.000152658	0	0	8.52624e-06	2.84208e-06	2.34393e-05	0.000137	0.000227967	0.000129469
TGCCTCCTGGCTTCTGAGGACCGCCCTGGGCCTGGGAGAATCCCTTCCCCCTCTTCCCTCGTRATCTGCAACTCCAGTCTTTCTAGACCAAGATGGGCGGGAGTCTTCTGGGCAGGCTTAAAGGCTAACCTGGTGTGTGGGCGTCGTCCTGCAGGGGAATTGAACAGGTGTAAAATTGGAGGGACAAGACT	TCTTTCTAGA	AGATGGGCGG	TCTTTCTAGACCAAGATGGGCGG	0	0	0		0	3	CCA		not templated	0	0.000124342	0	0.000247434	0.000123925	1.22035e-05	4.01095e-05	0.000133246	6.18529e-05	6.40562e-06	4.39472e-05	6.05459e-06	1.88025e-05	0	0.000198415	8.52624e-06	6.89804e-05	0.000132823	3.42501e-05	0.000125382	9.74849e-05
TGCCTCCTGGCTTCTGAGGACCGCCCTGGGCCTGGGAGAATCCCTTCCCCCTYTTCCCTCGTGATCTGCAACTCCAGTCTTTCTCAAGATGGGCGGGAGTCTTCTGGGCAGGCTTAAAGGCTAACCTGGTGTGTGGGCGTTGTCCTGCAGGGGAATTGAACAGGTGTAAAATTGGAGGGACAAGACT	CAGTCTTTCT	AGATGGGCGG	CAGTCTTTCTCAAGATGGGCGG	3	0	0		3	2	CA			0	0.000159868	0.000160026	0.000296921	0.000205605	0.000134238	0.000102502	0.000226518	0.000154419	6.40562e-06	8.78945e-05	0.000284566	0.000126289	0.000418115	0.000245101	0.000179051	0.000280756	0.000460974	0.000137	0.000239365	0.000279113
TGCCTCCTGGCTTCTGAGGACCGCCCTGGGCCTGGGAGAATCCCTTCCCCCTCTTCCCTCGTGATCTGCAACTCCAGTCTTTCTTAAGATGGGCGGGAGTCTTCTGGGCAGGCTTAAAGGCTAACCTGGTGTGTGGGCGTTGTCCTGCAGGGGAATTGAACAGGTGTAAAATTGGAGGGACAAGACT	CAGTCTTTCT	AGATGGGCGG	CAGTCTTTCTTAAGATGGGCGG	3	0	0		3	2	TA			0	8.88155e-05	0.000390653	0.000581471	0.000353646	0.000195255	9.35887e-05	0.000781708	0.000356851	0.000256225	0.000302748	0.000320893	0.000293289	0.000405049	0.000764481	0.000358102	0.000509211	0.000375029	0.000787752	0.000193772	0.000452184
TGCCTCCTGGCTTCTGAGGACCGCCCTGGGCCTGGGAGAATCCCTTCCCCCTCTTCCCTCGTGATCTGCAACTCCAGTCTTTCTAGACTGAGATGGGCGGGAGTCTTCTGGGCAGGCTTAAAGGCTAACCTGGTGTGTGGGCGTTGTCCTGCAGGGGAATTGAACAGGTGTAAAATTGGAGGGACAAGACT	TCTTTCTAGA	AGATGGGCGG	TCTTTCTAGACTGAGATGGGCGG	0	0	0		0	3	CTG		not templated	0	0.000177631	0.000221213	0.000222691	0.000207178	0.00031729	0.000436747	0.000226518	0.000326852	0.000185763	8.30115e-05	0.000339057	0.00020261	0	0	0.000102315	3.4105e-05	0	0.00010275	7.97884e-05	6.08462e-05
TGCCTCCTGGCTTCTGAGGACCGCCCTGGGCCTGGGAGAATCCCTTCCCCCTCTTCCCTCGTGATCTGCAACTCCAGTCTTTCTAGAGCTAAGATGGGCGGGAGTCTTCTGGGCAGGCTTAAAGGCTAACCTGGTGTGTGGGCGTTGTCCTGCAGGGGAATTGAACAGGTGTAAAATTGGAGGGACAAGACT	TCTTTCTAGA	AGATGGGCGG	TCTTTCTAGAGCTAAGATGGGCGG	0	0	0		0	4	GCTA		not templated	0	5.32893e-05	0	0	1.77631e-05	0	0	0	0	0	0	0	0	1.30661e-05	4.08501e-05	0	1.79721e-05	0	0	0	0
TGCCTCCTGGCTTCTGAGGACCGCCCTGGGCCTGGGAGAATCCCTTCCCCCTCTTCCCTCGTGATCTGCAACTCCAGTCTTTCTAGAAATAAGATGGGCGGGAGTCTTCTGGGCAGGCTTAAAGGCTAACCTGGTGTGTGGGCGTTGTCCTGCAGGGGAATTGAACAGGTGTAAAATTGGAGGGACAAGACT	TCTTTCTAGA	AGATGGGCGG	TCTTTCTAGAAATAAGATGGGCGG	0	0	0		0	4	AATA		not templated	0	0.000106579	0	0	3.55262e-05	0	0	0	0	0	0	0	0	0	0	0	0	0	0	5.69917e-05	1.89972e-05
TGCCTCCTGGCTTCTGAGGACCGCCCTGGGCCTGGGAGAATCCCTTCCCCCTCTTCCCTCGTGATCTGCAACTCCAGTCTTTCTGTTAGATGGGCGGGAGTCTTCTGGGCAGGCTTAAAGGCTAACCTGGTGTGTGGGCGTTGTCCTGCAGGGGAATTGAACAGGTGTAAAATTGGAGGGACAAGACT	CAGTCTTTCT	AGATGGGCGG	CAGTCTTTCTGTTAGATGGGCGG	3	0	0		3	3	GTT		not templated	0	5.32893e-05	0	0	1.77631e-05	0	0	0	0	0	0	0	0	0	0	0	0	0	0	0	0
TGCCTCCTGGCTTCTGAGGACCGCCCTGGGCCTGGGAGAATCCCTTCCCCCTCTTCCCTCGTGATCTGCAACTCCAGTCTTTCTAGAGGGAGATGGGCGGGAGTCTTCTGGGCAGGCTTAAAGGCTAACCTGGTGTGTGGGCGTTGTCCTGCAGGGGAATTGGACAGGTGTAAAATTGGAGGGACAAGACT	TCTTTCTAGA	AGATGGGCGG	TCTTTCTAGAGGGAGATGGGCGG	0	0	0		0	3	GGG		not templated	0	8.88155e-05	0	0	2.96052e-05	0	7.13057e-05	4.44152e-06	2.52491e-05	0	0	0	0	0	0	0	0	0	0	0	0
TGCCTCCTGGCTTCTGAGGACCGCCCTGGGCCTGGGAGAATCCCTTCCCCCTCTTCCCTCGTGATCTGCAACTCCAGTCTTTCTAGACGTGGGCGGGAGTCTTCTGGGCAGGCTTAAAGGCTAACCTGGTGTGTGGGCGTTGTCCTGCAGGGGAATTGAACAGGTGTAAAATTGGAGGGACAAGACT	TCTTTCTAGA	TGGGCGGGAG	TCTTTCTAGACGTGGGCGGGAG	0	3	0		3	2	CG			0	7.10524e-05	0	0	2.36841e-05	0	0	0	0	0	0	0	0	0	0	0	0	0	0	0	0
TGCCTCCTGGCTTCTGAGGACCGCCCTGGGCCTGGGAGAATCCCTTCCCCCTCTTCCCTCGTGATCTGCAACTCCAGTCTTTCTACGAGATGGGCGGGAGTCTTCTGGGCAGGCTTAAAGGCTAACCTGGTGTGTGGGCGTTGTCCTGCAGGGGAATTGAACAGGTGTAAAATTGGAGGGACAAGACT	AGTCTTTCTA	AGATGGGCGG	AGTCTTTCTACGAGATGGGCGG	2	0	0		2	2	CG			0	1.77631e-05	0	0	5.92103e-06	0	0	4.88568e-05	1.62856e-05	0	3.90642e-05	0	1.30214e-05	0	0	0	0	0	0	0	0
TGCCTCCTGGCTTCTGAGGACCGCCCTGGGCCTGGGAGAATCCCTTCCCCCTCTTCCCTCGTGATCTGCAACTCCAGTCTTTCTAGAGTCTAGATGGGCGGGAGTCTTCTGGGCAGGCTTAAAGGCTAACCTGGTGTGTGGGCGTTGTCCTGCAGGGGAATTGAACAGGTGTAAAATTGGAGGGACAAGACT	TCTTTCTAGA	AGATGGGCGG	TCTTTCTAGAGTCTAGATGGGCGG	0	0	0		0	4	GTCT		not templated	0	4.44077e-05	0	0	1.48026e-05	0	0	4.88568e-05	1.62856e-05	0	2.44151e-05	0	8.13838e-06	0	0	0	0	0	0	0	0
TGCCTCCTGGCTTCTGAGGACCGCCCTGGGCCTGGGAGAATCCCTTCCCCCTCTTCCCTCGTGATCTGCAACTCCAGTCTTTCTAGAAAAATGGGCGGGAGTCTTCTGGGCAGGCTTAAAGGCTAACCTGGTGTKTGGGCGTTGTCCTGCAGGGGAATTGAACAGGTGTAAAATTGGAGGGACAAGACT	TCTTTCTAGA	ATGGGCGGGA	TCTTTCTAGAAAAATGGGCGGGA	0	2	0		2	3	AAA		not templated	0	2.66446e-05	0	9.27879e-05	3.98108e-05	0	8.91321e-06	1.33246e-05	7.41259e-06	1.92168e-05	6.34794e-05	5.44913e-05	4.57292e-05	6.53304e-05	5.83574e-06	0	2.37221e-05	2.34393e-05	3.42501e-05	0	1.92298e-05
TACCTCCTGGCTTCTGAGGACCGCCCTGGGCCTGGGAGAATCCCTTCCCCCTCTTCCCTCGTGATCTGCAGCTCCAGTCTTTCTACACAGATGGGCGGGAGTCTTCTGGGCAGGCTTAAAGGCTAACCTGGTGTGTGGGCGTTGTCCTGCAGGGGAATTGAACAGGTGTAAAATTGGAGGGACAAGACT	AGTCTTTCTA	AGATGGGCGG	AGTCTTTCTACACAGATGGGCGG	2	0	0		2	3	CAC		not templated	0	8.88155e-06	0	0	2.96052e-06	0	0	0	0	0	0	5.44913e-05	1.81638e-05	0.000169859	0	0	5.66197e-05	0	0	0	0
TGCCTCCTGGCTTCTGAGGACCGCCCTGGGCCTGGGAGAATCCCTTCCCCCTCTTTCCTCGTGATCTGCAACTCCAGTCTTTCTAGAGTAGATGGGCGGGAGTCTTCTGGGCAGGCTTAAAGGCTAACCTGGTGTGTGGGCGTTGTCCTGCAGGGGAATTGAACAGGTGTAAAATTGGAGGGACAAGACT	TCTTTCTAGA	AGATGGGCGG	TCTTTCTAGAGTAGATGGGCGG	0	0	0		0	2	GT			0	4.44077e-05	0.000150613	0.000111345	0.000102122	0.000195255	0.000227287	0.000333114	0.000251885	0.000826325	0.000439472	0.000320893	0.000528897	0.000509577	0.000385159	0.000247261	0.000380666	0.000531292	0.000719252	0.000376146	0.00054223
TGCCTCCTGGCTTCTGAGGACCGCCCTGGGCCTGGGAGAATCCCTTCCCCCTCTTCCCTCGTGATCTGCAACTCCAGTCTTTCTACAAAGATGGGCGGGAGTCTTCTGGGCAGGCTTAAAGGCTAACCTGGTGTGTGGGCGTTGTCCTGCAGGGGAATTGAACAGGTGTAAAATTGGAGGGACAAGACT	AGTCTTTCTA	AGATGGGCGG	AGTCTTTCTACAAAGATGGGCGG	2	0	0		2	3	CAA		not templated	0	5.32893e-05	4.70666e-06	0	1.9332e-05	1.22035e-05	0	0	4.06782e-06	4.48393e-05	0	6.05459e-06	1.69646e-05	1.30661e-05	7.58646e-05	6.82099e-05	5.23802e-05	0.00012501	0	0	4.16699e-05
TGCCTCCTGGCTTCTGAGGACCGCCCTGGGCCTGGGAGAATCCCTTCCCCCTCTTCCCTCGTGATCTGCAACTCCAGTCTTTCTAGATTTAGATGGGCGGGAGTCTTCTGGGCAGGCTTAAAGGCTAACCTGGTGTGTGGGCGTTGTCCTGCAGGGGAATTGAACAGGTGTAAAATTGGAGGGACAAGACT	TCTTTCTAGA	AGATGGGCGG	TCTTTCTAGATTTAGATGGGCGG	0	0	0		0	3	TTT		not templated	0	8.88155e-06	9.88398e-05	0	3.59071e-05	9.76276e-05	0	0	3.25425e-05	9.60842e-05	9.76605e-06	6.66005e-05	5.74836e-05	0.000274388	0	7.67362e-05	0.000117041	6.25049e-05	3.42501e-05	5.69917e-05	5.12489e-05
TGCCTCCTGGCTTCTGAGGACCGCCCTGGGCCTGGGAGAATCCCTTCCCCCTCTTCCCTCGTGATCTGCAACTCCAGTCTTTCTAGGTGGGCGGGAGTCTTCTGGGCAGGCTTAAAGGCTAACCTGGTGTGTGGGCGTTGTCCTGCAGGGGAATTGAACAGGTGTAAAATTGGAGGGACAAGACT	GTCTTTCTAG	TGGGCGGGAG	GTCTTTCTAGGTGGGCGGGAG	1	3	0		4	1	G			0	1.77631e-05	0.000103546	4.94869e-05	5.69321e-05	3.66104e-05	2.67396e-05	3.10907e-05	3.14802e-05	1.92168e-05	0.000136725	5.44913e-05	7.01443e-05	5.22644e-05	0.000157565	3.4105e-05	8.13114e-05	3.12524e-05	6.85002e-05	2.27967e-05	4.08498e-05
TGCCTCCTGGCTTCTGAGGACCGCCCTGGGCCTGGGAGAATCCCTTCCCCCTCTTCCCTCGTGATCTGCAACTCCAGTCTTTCTAGGTAAGATGGGCGGGAGTCTTCTGGGCAGGCTTAAAGGCTAACCTGGTGTGTGGGCGTTGTCCTGCAGGGGAATTGAACAGGTGTAAAATTGGAGGGACAAGACC	GTCTTTCTAG	AGATGGGCGG	GTCTTTCTAGGTAAGATGGGCGG	1	0	0		1	3	GTA		not templated	0	8.88155e-06	0	4.3301e-05	1.73942e-05	0	4.45661e-06	0.000102155	3.55372e-05	0	0	0	0	0	0	0	0	0	0	0	0
TGCCTCCTGGCTTCTGAGGACCGCCCTGGGCCTGGGAGAATCCCTTCCCCCTCTTCCCTCGTGATCTGCAACTCCAGTCTTTCTAGAAAGGGCGGGAGTCTTCTGGGCAGGCTTAAAGGCTAACCTAGTGTGTGGGCGTTGACCTGCAGGGGAATTGAACAGGTGTAAAATTGGAGAGACAAGACT	TCTTTCTAGA	GGGCGGGAGT	TCTTTCTAGAAAGGGCGGGAGT	0	4	0		4	2	AA			0	8.88155e-06	0.00012708	0	4.53204e-05	0	0	0	0	6.40562e-06	0	6.05459e-06	4.1534e-06	0.000143727	7.00288e-05	0	7.12519e-05	0	0	0	0
TGCCTCCTGGCTTCTGAGGACCGCCCTGGGCCTGGGAGAATCCCTTCCCCCTCTTCCCTCGTGATCTGCAACTCCAGTCTTTCTAGAATTATGGGCGGGAGTCTTCTGGGCAGGCTTAAAGGCTAACCTGGTGTGTGGGCGTTGTCCTGCAGGGGAATTGAACAGGTGTAAAATTGGAGGGACAAGACT	TCTTTCTAGA	ATGGGCGGGA	TCTTTCTAGAATTATGGGCGGGA	0	2	0		2	3	ATT		not templated	0	8.88155e-06	0.000221213	0	7.66982e-05	0	0	0	0	6.40562e-06	4.39472e-05	7.26551e-05	4.10026e-05	6.53304e-05	0.000221758	7.67362e-05	0.000121275	0.000312524	0	0	0.000104175
TGCCTCCTGGCTTCTGAGGACCGCCCTGGGCCTGGGAGAATCCCTTCCCCCTCTTCCCTCGTGATCTGCAACTCCAGTCTTTCTAGCCTGGGCGGGAGTCTTCTGGGCAGGCTTAAAGGCTAACCTGGTGTGTGGGCGTTGTCCTGCAGGGGAATTGAACAGGTGTAAAATTGGAGGGACAAGACT	GTCTTTCTAG	TGGGCGGGAG	GTCTTTCTAGCCTGGGCGGGAG	1	3	0		4	2	CC			0	8.88155e-06	0	0	2.96052e-06	0	0	0	0	0.000147329	3.41812e-05	0	6.05035e-05	0	0	0	0	7.81311e-06	0	2.27967e-05	1.02033e-05
TGCCTCCTGGCTTCTGAGGACCGCCCTGGGCCTGGGAGAATCCCTTCCCCCTCTTCCCTCGTGATCTGCAACTCCAGTCTTTCTTGATGGGCGGGAGTCTTCTGGGCAGGCTTAAAGGCTAACCTGGTGTGTGGSCGTTGTCCTGCAGGGGAATTGAACAGGTGTAAAATTGGAGGGACAAGACT	CAGTCTTTCT	GATGGGCGGG	CAGTCTTTCTTGATGGGCGGG	3	1	0		4	1	T			0	8.88155e-06	7.53065e-05	3.09293e-05	3.83725e-05	1.22035e-05	1.33698e-05	4.44152e-06	1.00049e-05	0	4.88303e-06	6.05459e-06	3.64587e-06	0.000156793	5.83574e-06	0.000110841	9.11566e-05	8.59442e-05	0.00010275	0.000467332	0.000218676
TGCCTCCTGGCTTCTGAGGACCGCCCTGGGCCTGGGAGAATCCCTTCCCCCTCTTCCCTCGTGATCTGCAACTCCAGTCTTTCTAGACTGATGGGCGGGAGTCTTCTGGGCAGGCTTAAAGGCTAACCTGGTGTGTGGGCGTTGTCCTGCAGGGGAATTGAACAGGTGTAAAATTGGAGGGACAAGACT	TCTTTCTAGA	GATGGGCGGG	TCTTTCTAGACTGATGGGCGGG	0	1	0		1	2	CT			0	8.88155e-06	0.00011296	0	4.06138e-05	0	0	0	0	0	0	0	0	0	0	0	0	0	0	2.27967e-05	7.5989e-06
TGCCTCCTGGCTTCTGAGGACCGCCCTGGGCCTGGGAGAATCCCTTCCCCCTCTTCCCTCGTGATCTGCAACTCCAGTCTTTCTAGAGAATGGGCGGGAGTCTTCTGGGCAGGCTTAAAGGCTAACCTGGTGTGTGGGCGTTGTCCTGCAGGGGAATTGAACAGGTGTAAAATTGGAGGGACAAGACT	TCTTTCTAGA	ATGGGCGGGA	TCTTTCTAGAGAATGGGCGGGA	0	2	0		2	2	GA			0	8.88155e-06	0	0	2.96052e-06	0	0	0	0	0	0	2.42184e-05	8.07278e-06	0	0	0	0	0	0	0	0
TGCCTCCTGGCTTCTGAGGACCGCCCTGGGCCTGGGAGAATCCCTTCCCCCTCTTCCCTCGTGATCTGCAACTCCAGTCTTTCTAGACAAAGATGGGCGGGAGTCTTCTGGGCAGGCTTAAAGGCTAACCTGGTGTGTGGGCGTTGTCCTGCAGGGGAATTGAACAGGTGTAAAATTGGAGGGACAAGACT	TCTTTCTAGA	AGATGGGCGG	TCTTTCTAGACAAAGATGGGCGG	0	0	0		0	3	CAA		not templated	0	5.32893e-05	0	0	1.77631e-05	4.88138e-05	5.34793e-05	0	3.40977e-05	0	0.000200204	7.87096e-05	9.29713e-05	2.61322e-05	0	5.96837e-05	2.86053e-05	0	3.42501e-05	0.000113983	4.94112e-05
TGCCTCCTGGCTTCTGAGGACCGCCCTGGGCCTGGGAGAATCCCTTCCCCCTTTTCCCTCGTGATCTGCAACTCCAGTCTTTCTAGCTTTGGGCGGGAGTCTTCTGGGCAGGCTTAAAGGCTAACCTGGTGTGTGGGCGTTGTCCTGCAGGGGAATTGAACAGGTGTAAAATTGGAGGGACAAGACT	GTCTTTCTAG	TGGGCGGGAG	GTCTTTCTAGCTTTGGGCGGGAG	1	3	0		4	3	CTT		not templated	0	3.55262e-05	0	0	1.18421e-05	0	0	0	0	0	0	0	0	0.000130661	0	0	4.35536e-05	0	3.42501e-05	0	1.14167e-05
TGCCTCCTGGCTTCTGAGGACCGCCCTGGGCCTGGGAGAATCCCTTCCCCCTTTTCCCTCGTGATCTGCAACTCCAGTCTTTCTAGCTAGATGGGCGGGAGTCTTCTGGGCAGGCTTAAAGGCTAACCTGGTGTGTGGGCGTTGTCCTGCAGGGGAATTGAACAGGTGTAAAATTGGAGGGACAAGACT	GTCTTTCTAG	AGATGGGCGG	GTCTTTCTAGCTAGATGGGCGG	1	0	0		1	2	CT			0	2.66446e-05	0	0	8.88155e-06	0.000109831	0	0	3.66104e-05	0	1.95321e-05	0	6.5107e-06	0.000248256	6.41931e-05	3.4105e-05	0.000115518	0	0.00010275	0	3.42501e-05
TGCCTCCTGGCTTCTGAGGACCGCCCTGGGCCTGGGAGAATCCCTTCCCCCTYTTCCCTCGTGATCTGCAACTCCAGTCTTTCTAGAGTTGGGCGGGAGTCTTCTGGGCAGGCTTAAAGGCTAACCTGGTGTGTGGGCGTTGTCCTGCAGGGGAATTGAACAGGTGTAAAATTGGAGGGACAAGACT	TCTTTCTAGA	TGGGCGGGAG	TCTTTCTAGAGTTGGGCGGGAG	0	3	0		3	2	GT			0	8.88155e-06	0.000160026	9.27879e-05	8.72319e-05	1.22035e-05	1.33698e-05	0.00011548	4.70176e-05	3.20281e-05	0.000195321	0.000102928	0.000110092	0.000509577	0.000128386	0.000110841	0.000249602	7.81311e-06	0.00017125	0.000182374	0.000120479
TGCCTCCTGGCTTCTGAGGACCGCCCTGGGCCTGGGAGAATCCCTTCCCCCTCTTCCCTCGTGATCTGCAACTCCAGTCTTTCTAGCATGGGCGGGAGTCTTCTGGGCAGGCTTAAAGGCTAACCTGGTGTGTGGGCGTTGTCCTGCAGGGGAATTGAACAGGTGTAAAATTGGAGGGACAAGACT	GTCTTTCTAG	ATGGGCGGGA	GTCTTTCTAGCATGGGCGGGA	1	2	0		3	1	C			0	8.88155e-06	4.70666e-06	0	4.5294e-06	9.76276e-05	1.33698e-05	4.44152e-06	3.84797e-05	0	1.46491e-05	3.02729e-05	1.4974e-05	0	0	0	0	0.000179702	0	0	5.99005e-05
TGCCTCCTGGCTTCTGAGGACCGCCCTGGGCCTGGGAGAATCCCTTCCCCCTCTTCCCTCGTGATCTGCAACTCCAGTCTTTCTAGAAAGAAGATGGGCGGGAGTCTTCTGGGCAGGCTTAAAGGCTAACCTGGTGTGTGGGCGTTGTCCTGCAGGGGAATTGAACAGGTGTAAAATTGGAGGGACAAGACT	TCTTTCTAGA	AGATGGGCGG	TCTTTCTAGAAAGAAGATGGGCGG	0	0	0		0	4	AAGA		not templated	0	8.88155e-06	0	1.85576e-05	9.14638e-06	0	0	3.55322e-05	1.18441e-05	0.00010249	0	0	3.41633e-05	9.14626e-05	0	0	3.04875e-05	0.000179702	0	0	5.99005e-05
TGCCTCCTGGCTTCTGAGGACCGCCCTGGGCCTGGGAGAATCCCTTTCCCCTCTTCCCTCGTGATCTGCAACTCCAGTCTTTCTAGACGGGCGGGAGTCTTCTGGGCAGGCTTAAAGGCTAACCTGGTGTGTGGGCGTTGTCCTGCAGGGGAATTGAACAGGTGTAAAATTGGAGGGACAAGACT	TCTTTCTAGA	GGGCGGGAGT	TCTTTCTAGACGGGCGGGAGT	0	4	0		4	1	C			0	8.88155e-06	0.000315346	6.18586e-05	0.000128695	0.000244069	0.000205004	0.000230959	0.000226677	0.000339498	0.000126959	0.000163474	0.000209977	0.000143727	0.000204251	6.82099e-05	0.000138729	0.000164075	6.85002e-05	9.11868e-05	0.000107921
TGCCTCCTGGCTTCTGAGGACCGCCCTGGGCCTGGGAGAATCCCTTCCCCCTCTTCCCTCGTGATCTGCAACTCCAGTCTTTCCACTAGATGGGCGGGAGTCTTCTGGGCAGGCTTAAAGGCTAACCTGGTGTGTGGGCGTTGTCCTGCAGGGGAATTGAACAGGTGTAAAATTGGAGGGACAAGACT	CCAGTCTTTC	AGATGGGCGG	CCAGTCTTTCCACTAGATGGGCGG	4	0	0		4	4	CACT		not templated	0	8.88155e-06	0	0	2.96052e-06	0	0	0	0	0.000115301	0	0	3.84337e-05	0	0	0	0	0	0	0	0
TGCCTCCTGGCTTCTGAGGACCGCCCTGGGCCTGGGAGAATCCCTTCCCCCTCTTCCCTCGTGATCTGCAACTCCAGTCTTTCTAGATGGATGGGCGGGAGTCTTCTGGGCAGGCTTAAAGGCTAACCTGGTGTGTGGGCGTTGTCCTGCAGGGGAATTGAACAGGTGTAAAATTGGAGGGACAAGACT	TCTTTCTAGA	GATGGGCGGG	TCTTTCTAGATGGATGGGCGGG	0	1	0		1	2	TG			0	8.88155e-06	0	2.47434e-05	1.12083e-05	0.000109831	4.45661e-06	0	3.80959e-05	0.000140924	7.32454e-05	1.81638e-05	7.74442e-05	1.30661e-05	1.16715e-05	0	8.24585e-06	5.46918e-05	0	1.13983e-05	2.203e-05
TGCCTCCTGGCTTCTGAGGACCGCCCTGGGCCTGGGAGAATCCCTTCCCCCTCTTCCCTCGTGATCTGCAACTCCAGTCTTTCTAGAAATATGGGCGGGAGTCTTCTGGGCAGGCTTAAAGGCTAACCTGGTGTKTGGGCGTTGTCCTGCAGGGGAATTGAACAGGTGTAAAATTGGAGGGACAAGACT	TCTTTCTAGA	ATGGGCGGGA	TCTTTCTAGAAATATGGGCGGGA	0	2	0		2	3	AAT		not templated	0	8.88155e-06	4.70666e-06	0	4.5294e-06	0	4.45661e-06	1.33246e-05	5.92706e-06	0	4.88303e-06	6.05459e-06	3.64587e-06	2.61322e-05	1.16715e-05	0	1.26012e-05	0	3.42501e-05	0	1.14167e-05
TGCCTCCTGGCTTCTGAGGACCGCCCTGGGCCTGGGAGAATCCCTTCCCCCTCTTCCCTCGTGATCTGCAACTCCAGTCTTTCCAAAGATGGGCGGGAGTCTTCTGGGCAGGCTTAAAGGCTAACCTGGTGTGTGGGCGTTGTTCTGCAGGGGAATTGAACAGGTGTAAAATTGGAGGGACAAGACT	CCAGTCTTTC	AGATGGGCGG	CCAGTCTTTCCAAAGATGGGCGG	4	0	0		4	3	CAA		not templated	0	8.88155e-06	4.70666e-06	1.23717e-05	8.65331e-06	0	4.45661e-06	4.44152e-06	2.96604e-06	0	0	6.05459e-06	2.0182e-06	0	5.83574e-05	0	1.94525e-05	7.81311e-06	0	1.13983e-05	6.40382e-06
TGCCTCCTGGCTTCTGAGGACCGCCCTGGGCCTGGGAGAATCCCTTCCCCCTCTTCCCTCGTGATCTGCAACTCCAGTCTTTCTAGTGAGATGGGCGGGAGTCTTCTGGGCAGGCTTAAAGGCTAACCTGGTGTGTGGGCGTTGTCCTGCAGGGGAATTGAACAGGTGTAAAATTGGAGGGACAAGACT	GTCTTTCTAG	AGATGGGCGG	GTCTTTCTAGTGAGATGGGCGG	1	0	0		1	2	TG			0	8.88155e-06	0.000103546	6.18586e-06	3.9538e-05	0	0	4.44152e-06	1.48051e-06	0	0	6.05459e-06	2.0182e-06	0	0	0	0	0	0	0	0
TGCCTCCTGGCTTCTGAGGACCGCCCTGGGCCTGGGAGAATCCCTTCCCCCTCTTCCCTCGTGATCTGCAACTCCAGTCTTTCTAGATCCAGATGGGCGGGAGTCTTCTGGGCAGGCTTAAAGGCTAACCTGGTKTGTGGGCGTTGTCCTGCAGGGGAATTGAACAGGTGTAAAATCAGAGGTACAAGACT	TCTTTCTAGA	AGATGGGCGG	TCTTTCTAGATCCAGATGGGCGG	0	0	0		0	3	TCC		not templated	0	8.88155e-06	0	0	2.96052e-06	0	0	0	0	0.000275442	4.88303e-05	6.05459e-06	0.000110109	0	0	0	0	0	3.42501e-05	0	1.14167e-05
TGCCTCCTGGCTTCTGAGGACCGCCCTGGGCCTGGGAGAATCCCTTCCCCCTCTTCCCTCGTGATCTGCAACTCCAGTCTTTCTAGACAGGGGCGGGAGTCTTCTGGGCAGGCTTAAAGGCTAACCTGGTGTGTGGGCGTTGTCCTGCAGGGGAATTGAACAGGTGTAAAATTGGAGGTACAAGACT	TCTTTCTAGA	GGGCGGGAGT	TCTTTCTAGACAGGGGCGGGAGT	0	4	0		4	3	CAG		not templated	0	8.88155e-06	0.00015532	0	5.47337e-05	0	0	0	0	0	0	0	0	0	0	0	0	0	3.42501e-05	0	1.14167e-05
TGCCTCCTGGCTTCTGAGGACCGCCCTGGGCCTGGGAGAATCCCTTCCCCCTCTTCCCTCGTGATCTGCAACTCCAGTCTTTCTATTATGGGCGGGAGTCTTCTGGGCAGGCTTAAAGGCTAACCTGGTGTGTGGGCGTTGTCCTGCAGGGGAATTGAACAGGTGTAAAATTGGAGGTACAAGACT	AGTCTTTCTA	ATGGGCGGGA	AGTCTTTCTATTATGGGCGGGA	2	2	0		4	2	TT			0	8.88155e-06	5.64799e-05	0	2.17871e-05	0.000183052	0	0	6.10173e-05	0	4.39472e-05	0.00014531	6.30858e-05	0	5.83574e-06	3.4105e-05	1.33136e-05	8.59442e-05	0	0	2.86481e-05
TGCCTCCTGGCTTCTGAGGACCGCCCTGGGCCTGGGAGAATCCCTTCCCCCTCTTCCCTCGTGATCTGCAACTCCAGTCTTTCTAGATCAGATGGGCGGGAGTCTTCTGGGCAGGCTTAAAGGCTAACCTGGTGTGTGGGCGTTGTCCTGCAGGGGAATTGAACAGGTGTAAAATTGGAGGTACAAGACT	TCTTTCTAGA	AGATGGGCGG	TCTTTCTAGATCAGATGGGCGG	0	0	0		0	2	TC			0	1.77631e-05	0	0.000197948	7.19035e-05	4.88138e-05	4.90227e-05	7.99474e-05	5.92613e-05	0.000147329	7.32454e-05	5.44913e-05	9.16886e-05	0	0.000525216	0.000127894	0.000217703	0.000320338	0.000239751	0.00013678	0.000232289
TGCCTCCTGGCTTCTGAGGACCGCCCTGGGCCTGGGAGAATCCCTTCCCCCTCTTCCCTCGTGATCTGCAACTCCAGTCTTTCTTGAGATGGGCGGGAGTCTTCTGGGCAGGCTTAAAGGCTAACCTGGTGTGTGGGCGTTGTCCTGCAGGGGAATTGAACAGGTGTAAAATTGGAGGGACAAGACTTCC	CAGTCTTTCT	AGATGGGCGG	CAGTCTTTCTTGAGATGGGCGG	3	0	0		3	2	TG			0	0	3.29466e-05	1.23717e-05	1.51061e-05	0.000146441	1.78264e-05	2.22076e-05	6.21585e-05	0	0	0	0	0	1.75072e-05	8.52624e-06	8.67782e-06	0	0	5.69917e-05	1.89972e-05
TGCCTCCTGGCTTCTGAGGACCGCCCTGGGCTTGGGAGAATCCCTTCCCCCTCTTYCCTCGTGATCTGCAACTCCAGTCTTTCTAGTGATGGGCGGGAGTCTTCTGGGCAGGCTTAAAGGCTAACCTGGTGTGTGGGCGTTGTCCTGCAGGGGAATTGAACAGGTGTAAAATTGGAGGGACAAGACTTCC	GTCTTTCTAG	GATGGGCGGG	GTCTTTCTAGTGATGGGCGGG	1	1	0		2	1	T			0	0	0.000287106	7.42303e-05	0.000120445	2.44069e-05	4.45661e-06	6.66228e-05	3.18288e-05	6.40562e-06	0.000136725	4.23821e-05	6.18375e-05	0.000182925	1.16715e-05	4.26312e-05	7.9076e-05	5.46918e-05	0	0.000227967	9.42196e-05
TGCCTCCTGGCTTCTGAGGACCGCCCTGGGCCTGGGAGAATCCCTTCCCCCTCTTCCCTCGTGATCTGCAACTCCAGTCTTTCTACTAGATGGGCGGGAGTCTTCTGGGCAGGCTTAAAGGCTAACCTGGTGTGTGGGCGTTGTCCTGCAGGGGAATTGAACAGGTGTAAAATTGGAGGGACAAGACTTCC	AGTCTTTCTA	AGATGGGCGG	AGTCTTTCTACTAGATGGGCGG	2	0	0		2	2	CT			0	0	0.000150613	0	5.02043e-05	0	0	0	0	0	0	0	0	0	0	0	0	0	6.85002e-05	0	2.28334e-05
TGCCTCCTGGCTTCTGAGGACCGCCCTGGGCCTGGGAGAATCCCTTCCCCCTCTTCCCTCGTGATCTGCAACTCCAGTCTTTCTAGTCTGGGCGGGAGTCTTCTGGGCAGGCTTAAAGGCTAACCTGGTGTGTGGGCGTTGTCCTGCAGGGGAATTGAACAGGTGTAAAATTGGAGGGACAAGACTTCC	GTCTTTCTAG	TGGGCGGGAG	GTCTTTCTAGTCTGGGCGGGAG	1	3	0		4	2	TC			0	0	0.000136493	6.18586e-06	4.75596e-05	0	4.45661e-06	0	1.48554e-06	0.000147329	0	6.66005e-05	7.13099e-05	0	0	0	0	0	0	0	0
TGCCTCCTGGCTTCTGAGGACCGCCCTGGGCCTGGGAGAATCCCTTCCCCCTCTTCCCTCGTGATCTGCAACTCCAGTCTTTCTATTGATGGGCGGGAGTCTTCTGGGCAGGCTTAAAGGCTAACCTGGTGTGTGGGCGTTGTCCTGCAGGGGAATTGAACAGGTGTAAAATTGGAGGGACAAGACTTCC	AGTCTTTCTA	GATGGGCGGG	AGTCTTTCTATTGATGGGCGGG	2	1	0		3	2	TT			0	0	0.0001412	6.18586e-06	4.91285e-05	0	0	0	0	0	0	0	0	0	0	5.11574e-05	1.70525e-05	0	0	0	0
TGCCTCCTGGCTTCTGAGGACCGCCCTGGGCCTGGGAGAATCCCTTCCCCCTCTTCCCTCGTGATCTGCAACTCCAGTCTTTCTAGCGTAAGATGGGCGGGAGTCTTCTGGGCAGGCTTAAAGGCTAACCTGGTGTGTGGGCGTTGTCCTGCAGGGGAATTGAACAGGTGTAAAATTGGAGGGACAAGACTTCC	GTCTTTCTAG	AGATGGGCGG	GTCTTTCTAGCGTAAGATGGGCGG	1	0	0		1	4	CGTA		not templated	0	0	0.000192973	0	6.43243e-05	0	0	0	0	0	0	0	0	0	0	0	0	0	0	0	0
TGCCTCCTGGCTTCTGAGGACCGCCCTGGGCCTGGGAGAATCCCTTCCCCCTCTTCCCTCGTGATCTGCAACTCCAGTCTTTCTAGATGAGATGGGCGGGAGTCTTCTGGGCAGGCTTAAAGGCTAACCTGGTGTGTGGGCGTTGTCCTGCAGGGGAATTGAACAGGTGTAAAATTGGAGGGACAAGACTTCC	TCTTTCTAGA	AGATGGGCGG	TCTTTCTAGATGAGATGGGCGG	0	0	0		0	2	TG			0	0	0.000244746	0.000123717	0.000122821	1.22035e-05	0.000329789	7.10644e-05	0.000137686	0	0.000297865	6.66005e-05	0.000121488	3.91983e-05	0.000303458	0	0.000114219	0.000179702	0.00010275	0.000307755	0.000196736
TGCCTCCTGGCTTCTGAGGACCGCCCTGGGCCTGGGAGAATCCCTTTCCCCTCTTCTCTCGTGATCTGCAACTCCAGTCTTTCTAGAGATGAGATGGGCGGGAGTCTTCWGGGCAGGCTTAAAGGCTAACCTGGTGTGTGGGCGTTGTCCTGCAGGGGAATTGAACAGGTGTAAAATTGGAAGGACAAGACTTCC	TCTTTCTAGA	AGATGGGCGG	TCTTTCTAGAGATGAGATGGGCGG	0	0	0		0	4	GATG		not templated	0	0	0.000174146	0	5.80488e-05	0	0	0	0	0	0	0	0	0	0	0	0	0	0	0	0
TGCCTCCTGGCTTCTGAGGACCGCCCTGGGCCTGGGAGAATCCCTTCCCCCTCTTCCCTCGTGATCTGCAACTCCAGTCTTTCTAGACACAGATGGGCGGGAGTCTTCTGGGCAGGCTTAAAGGCTAACCTGGTGTGTGGGCGTTGTCCTGCAGGGGAATTGAACAGGTGTAAAATTGGAGGGACAAGACTTCC	TCTTTCTAGA	AGATGGGCGG	TCTTTCTAGACACAGATGGGCGG	0	0	0		0	3	CAC		not templated	0	0	7.53065e-05	0	2.51022e-05	0	0	0	0	0	3.90642e-05	0	1.30214e-05	0	7.58646e-05	0	2.52882e-05	4.68787e-05	6.85002e-05	2.27967e-05	4.60585e-05
TGCCTCCTGGCTTCTGAGGACCGCCCTGGGCCTGGGAGAATCCCTTCCCCCTCTTCCCTCGTGATCTGCAACTCCAGTCTTTCTAGAAAAAAGATGGGCGGGAGTCTTCTGGGCAGGCTTAAAGGCTAACCTGGTGTGTGGGCGTTGTCCTGCAGGGGAATTGAACAGGTGTAAAATTGGAGGGACAAGACTTCC	TCTTTCTAGA	AGATGGGCGG	TCTTTCTAGAAAAAAGATGGGCGG	0	0	0		0	4	AAAA		not templated	0	0	5.64799e-05	0	1.88266e-05	0	0	0	0	0	5.37133e-05	4.84367e-05	3.405e-05	7.83965e-05	0.000128386	9.37886e-05	0.00010019	0.00010157	3.42501e-05	0	4.52735e-05
TGCCTCCTGGCTTCTGAGGACCGCCCTGGGCCTGGGAGAATCCCTTCCCCCTCTTCCCTCGTGATCTGCAACTCCAGTCTTTCTAGATAAAGATGGGCGGGAGTCTTCTGGGCAGGCTTAAAGGCTAACCTGGTGTGTGGGCGTTGTCCTGCAGGGGAATTGAACAGGTGTAAAATTGGAGGGACAAGACTTCC	TCTTTCTAGA	AGATGGGCGG	TCTTTCTAGATAAAGATGGGCGG	0	0	0		0	3	TAA		not templated	0	0	0.000188266	0	6.27554e-05	0.000146441	0.000303049	0	0.00014983	0	8.30115e-05	0	2.76705e-05	0.000117595	0.000169236	0	9.56104e-05	7.81311e-05	6.85002e-05	5.69917e-05	6.78743e-05
TGCCTCCTGGCTTCTGAGGACCGCCCTGGGCCTGGGAGAATCCCTTCCCCCTCTTYCCTCGTGATCTGCAACTCCAGTCTTTCTAAATATGGGCGGGAGTCTTCTGGGCAGGCTTAAAGGCTAACCTGGTGTGTGGGCGTTGTCCTGCAGGGGAATTGAACAGGTGTAAAATTGGAGGGACAAGACTTCC	AGTCTTTCTA	ATGGGCGGGA	AGTCTTTCTAAATATGGGCGGGA	2	2	0		4	3	AAT		not templated	0	0	0.00015532	0	5.17732e-05	0	4.45661e-06	0	1.48554e-06	0	0	0	0	0	0	0	0	0	0	9.11868e-05	3.03956e-05
TGCCTCCTGGCTTCTGAGGACCGCCCTGGGCCTGGGAGAATCCCTTTTCCCTCTTCTCTCGTGATCTGCAACTCCAGTCTTTCTAGGTAGATGGGCGGGAGTCTTCTGGGCAGGCTTAAAGGCTAACCTGGTGTKTGGGCGTTGTCCTGCAGGGGAATTGAACAGGTGTAAAATTGGAGGGACAAGACTTCC	GTCTTTCTAG	AGATGGGCGG	GTCTTTCTAGGTAGATGGGCGG	1	0	0		1	2	GT			0	0	7.05999e-05	0	2.35333e-05	0	0	8.88305e-05	2.96102e-05	0	4.88303e-06	1.81638e-05	7.68226e-06	9.14626e-05	1.16715e-05	3.4105e-05	4.57463e-05	9.37573e-05	6.85002e-05	0	5.40858e-05
TGCCTCCTGGCTTCTGAGGACCGCCCTGGGCCTGGGAGAATCCCTTCCCCCTCTTCCCTCGTGATCTGCAACTCCAGTCTTTCTAGAGCTAGATGGGCGGGAGTCTTCTGGGCAGGCTTAAAGGCTAACCTGGTGTGTGGGCGTTGTCCTGCAGGGGAATTGAACAGGTGTAAAATTGGAGGGACAAGACTTCC	TCTTTCTAGA	AGATGGGCGG	TCTTTCTAGAGCTAGATGGGCGG	0	0	0		0	3	GCT		not templated	0	0	8.00132e-05	6.18586e-06	2.8733e-05	0	0	0	0	0	0	0	0	0	0	0	0	0	0	5.69917e-05	1.89972e-05
TGCCTCCTGGCTTCTGAGGACCGCCCTGGGCCTGGGAGAATCCCTTCCCCCTCTTCCCTCGTGATCTGCAACTCCAGTCTTTCTGGCAGATGGGCGGGAGTCTTCTGGGCAGGCTTAAAGGCTAACCTGGTGTGTGGGCGTTGTCCTGCAGGGGAATTGAACAGGTGTAAAATTGGAGGGACAAGACTTCC	CAGTCTTTCT	AGATGGGCGG	CAGTCTTTCTGGCAGATGGGCGG	3	0	0		3	3	GGC		not templated	0	0	0.00019768	0	6.58932e-05	0	0	0	0	0	0	0	0	0	0	0	0	0	0	0	0
TGCCTCCTGGCTTCTGAGGACCGCCCTGGGCCTGGGAGAATCCCTTCCCCCTCTTCCCTCGTGATCTGCAACTCCAGTCTTTCTAGACAAAAGATGGGCGGGAGTCTTCTGGGCAGGCTTAAAGGCTAACCTGGTGTGTGGGCGTTGTCCTGCAGGGGAATTGAACAGGTGTAAAATTGGAGGGACAAGACTTCC	TCTTTCTAGA	AGATGGGCGG	TCTTTCTAGACAAAAGATGGGCGG	0	0	0		0	4	CAAA		not templated	0	0	4.70666e-06	0	1.56889e-06	0	0.000271853	0	9.06177e-05	0	0	0	0	0	7.58646e-05	8.52624e-06	2.81303e-05	0	0	0	0
TGCCTCCTGGCTTCTGAGGACCGCCCTGGGCCTGGGAGAATCCCTTCCCCCTCTTCCCTCGTGATCTGCAACTCCAGTCTTTCTCGATGGGCGGGAGTCTTCTGGGCAGGCTTAAAGGCTAACCTGGTGTGTGGSCGTTGTCCTGCAGGGGAATTGAACAGGTGTAAAATTGGAGGGACAAGACTTCC	CAGTCTTTCT	GATGGGCGGG	CAGTCTTTCTCGATGGGCGGG	3	1	0		4	1	C			0	0	0.000103546	0	3.45155e-05	0	4.45661e-06	8.88305e-05	3.10957e-05	0.000128112	0	3.63275e-05	5.48133e-05	0	5.83574e-06	8.52624e-05	3.0366e-05	8.59442e-05	0	2.27967e-05	3.6247e-05
TGCCTCCTGGCTTCTGAGGACCGCCCTGGGCCTGGGAGAATCCCTTCCCCCTCTTCCCTCGTGATCTGCAACTCCAGTCTTTCTAGTTTTAGATGGGCGGGAGTCTTCTGGGCAGGCTTAAAGGCTAACCTGGTGTGTGGGCGTTGTCCTGCAGGGGAATTGAACAGGTGTAAAATTGGAGGGACAAGACTTCC	GTCTTTCTAG	AGATGGGCGG	GTCTTTCTAGTTTTAGATGGGCGG	1	0	0		1	4	TTTT		not templated	0	0	0.000108253	0	3.60844e-05	0	0	0	0	0	0	0	0	0	5.83574e-06	0	1.94525e-06	0	0	0	0
TGCCTCCTGGCTTCTGAGGACCGCCCTGGGCCTGGGAGAATCCCTTCCCCCTCTTCCCTCGTGATCTGCAACTCCAGTCTTTCTAGAATATAGATGGGCGGGAGTCTTCTGGGCAGGCTTAAAGGCTAACCTGGTGTGTGGGCGTTGTCCTGCAGGGGAATTGAACAGGTGTAAAATTGGAGGGACAAGACTTCC	TCTTTCTAGA	AGATGGGCGG	TCTTTCTAGAATATAGATGGGCGG	0	0	0		0	4	ATAT		not templated	0	0	9.41332e-05	0	3.13777e-05	0	0	0	0	0	0	0	0	0	0	0	0	0	0	0	0
TGCCTCCTGGCTTCTGAGGACCGCCCTGGGCCTGGGAGAATCCCTTCCCCCTCTTCCCTCGTGATCTGCAACTCCAGTCTTTCTAGAATTAAGATGGGCGGGAGTCTTCTGGGCAGGCTTAAAGGCTAACCTGGTGTGTGGGCGTTGTCCTGCAGGGGAATTGAACAGGTGTAAAATTGGAGGGACAAGACTTCC	TCTTTCTAGA	AGATGGGCGG	TCTTTCTAGAATTAAGATGGGCGG	0	0	0		0	4	ATTA		not templated	0	0	5.17732e-05	0	1.72577e-05	0	0	0	0	0	0	1.21092e-05	4.03639e-06	3.91983e-05	0	0	1.30661e-05	0	6.85002e-05	0.000102585	5.70284e-05
TGCCTCCTGGCTTCTGAGGACCGCCCTGGGCCTGGGAGAATCCCTTCCCCCTCTTCCCTCGTGATCTGCAACTCCAGTCTTTCTAGTCAAGATGGGCGGGAGTCTTCTGGGCAGGCTTAAAGGCTAACCTGGTGTGTGGGCGTTGTCCTGCAGGGGAATTGAACAGGTGTAAAATTGGAGGGAAAGACTTCC	GTCTTTCTAG	AGATGGGCGG	GTCTTTCTAGTCAAGATGGGCGG	1	0	0		1	3	TCA		not templated	0	0	8.00132e-05	0	2.66711e-05	0	0	5.32983e-05	1.77661e-05	0	0	0	0	0	0	0	0	0	0	0	0
TGCCTCCTGGCTTCTGAGGACCGCCCTGGGCCTGGGAGAATCCCTTCCCCCTCTTCCCTCGTGATCTGCAACTCCAGTCTTTCTAGAGTCTGGGCGGGAGTCTTCTGGGCAGGCTTAAAGGCTAACCTGGTGTGTGGGCGTTGTCCTGCAGGGGAATTGAACAGGTGTAAAATTGGAGGGACAAGACTTCC	TCTTTCTAGA	TGGGCGGGAG	TCTTTCTAGAGTCTGGGCGGGAG	0	3	0		3	3	GTC		not templated	0	0	0.00012708	0	4.23599e-05	0	5.34793e-05	0	1.78264e-05	0	0	0	0	0	0	0	0	0	0	0	0
TGCCTCCTGGCTTCTGAGGACCGCCCTGGGCCTGGGAGAATCCCTTCCCCCTCTTCCCTCGTGATCTGCAACTCCAGTCTTTCTAAATGGGCGGGAGTCTTCTGGGCAGGCTTAAAGGCTAACCTGGTGTGTGGGCGTTGTCCTGCAGGGGAATTGAACAGGTGTAAAATTGGAGGGACAAGACTTCC	AGTCTTTCTA	ATGGGCGGGA	AGTCTTTCTAAATGGGCGGGA	2	2	0		4	1	A			0	0	8.00132e-05	0.000148461	7.61579e-05	1.22035e-05	4.45661e-06	0.000111038	4.2566e-05	6.40562e-06	4.88303e-06	0	3.76288e-06	0	5.83574e-05	0.000196104	8.48203e-05	7.81311e-06	0	3.4195e-05	1.40027e-05
TGCCTCCTGGCTTCTGAGGACCGCCCTGGGCCTGGGAGAATCCCTTCCCCCTCTTCCCTCGTGATCTGCAACTCCAGTCTTTCAAAGATGGGCGGGAGTCTTCTGGGCAGGCTTAAAGGCTAACCTGGTGTGTGGGCGTTGTCCTGCAGGGGAATTGAACAGGTGTAAAATTGGAGGGACAAGACTTCC	CCAGTCTTTC	AGATGGGCGG	CCAGTCTTTCAAAGATGGGCGG	4	0	0		4	2	AA			0	0	6.58932e-05	8.6602e-05	5.08318e-05	0	0.0002362	0.00014657	0.00012759	1.28112e-05	0.000122076	5.44913e-05	6.31261e-05	0.000352784	0.000309294	0.000127894	0.000263324	0.000257833	6.85002e-05	3.4195e-05	0.000120176
TGCCTCCTGGCTTCTGAGGACCGCCCTGGGCCTGGGAGAATCCCTTCCCCCTCTTCCCTCGTGATCTGCAACTCCAGTCTTTCTAGAGACTGGGCGGGAGTCTTCTGGGCAGGCTTAAAGGCTAACCTGGTGTGTGGGCGTTGTCCTGCAGGGGAATTGAACAGGTGTAAAATTGGAGGGACAAGACTTCC	TCTTTCTAGA	TGGGCGGGAG	TCTTTCTAGAGACTGGGCGGGAG	0	3	0		3	3	GAC		not templated	0	0	0.000145906	0	4.86355e-05	0	0	0	0	0	3.41812e-05	4.84367e-05	2.75393e-05	0	0	0	0	0	0	0	0
TGCCTCCTGGCTTCTGAGGACCGCCCTGGGCCTGGGAGAATCCCTTCCCCCTCTTCCCTCGTGATCTGCAACTCCAGTCTTTCTAGACTTGGATGGGCGGGAGTCTTCTGGGCAGGCTTAAAGGCTAACCTGGTGTGTGGGCGTTGTCCTGCAGGGGAATTGAACAGGTGTAAAATTGGAGGGACAAGACTTCC	TCTTTCTAGA	GATGGGCGGG	TCTTTCTAGACTTGGATGGGCGGG	0	1	0		1	4	CTTG		not templated	0	0	4.70666e-06	0	1.56889e-06	0	0	0	0	0	0	0	0	0	0	0	0	0	0	0	0
TGCCTCCTGGCTTCTGAGGACCGCCCTGGGCCTGGGAGAATCCCTTCCCCCTCTTCCCTCGTGATCTGCAACTCCAGTCTTTCTAGACCAGAGATGGGCGGGAGTCTTCTGGGCAGGCTTAAAGGCTAACCTGGTGTGTGGGCGTTGTCCTGCAGGGGAATCGAACAGGTGTAAAATTGGAGGGACAAGACTTCC	TCTTTCTAGA	AGATGGGCGG	TCTTTCTAGACCAGAGATGGGCGG	0	0	0		0	4	CCAG		not templated	0	0	6.11865e-05	0	2.03955e-05	0	0	0	0	0	0	0	0	0	0	0	0	3.12524e-05	0	0	1.04175e-05
TGCCTCCTGGCTTCTGAGGACCGCCCTGGGCCTGGGAGAATCCCTTCCCCCTCTTCCCTCGTGATCTGCAACTCCAGTCTTTCGAGATGGGCGGGAGTCTTCTGGGCAGGCTTAAAGGCTAACCTGGTGTGTGGGCGTTGTCCTGCAGGGGAATTGAACAGGTGTAAAATTGGAGGGACAAGACTTCC	CCAGTCTTTC	AGATGGGCGG	CCAGTCTTTCGAGATGGGCGG	4	0	0		4	1	G			0	0	4.23599e-05	0.000117531	5.32971e-05	9.76276e-05	0	6.66228e-05	5.47502e-05	6.40562e-06	0.000151374	0.000121092	9.29571e-05	0	0.000186744	5.11574e-05	7.93003e-05	0	0.000239751	1.13983e-05	8.37163e-05
TGCCTCCTGGCTTCTGAGGACCGCCCTGGGCCTGGGAGAATCCCTTCCCCCTCTTCCCTCGTGATCTGCAACTCCAGTCTTTCTGACAGATGGGCGGGAGTCTTCTGGGCAGGCTTAAAGGCTAACCTGGTGTGTGGGCGTTGTCCTGCAGGGGAATTGAACAGGTGTAAAATTGGAGGGACAAGACTTCC	CAGTCTTTCT	AGATGGGCGG	CAGTCTTTCTGACAGATGGGCGG	3	0	0		3	3	GAC		not templated	0	0	8.00132e-05	6.18586e-06	2.8733e-05	0	0	0	0	0	0	0	0	0	0	0	0	0	0	0	0
TGCCTCCTGGCTTCTGAGGACCGCCCTGGGCCTGGGAGAATCCCTTCCCCCTCTTCCCTCGTGATCTGCAACTCCAGTCTTTCTAGCCCAGATGGGCGGGAGTCTTCTGGGCAGGCTTAAAGGCTAACCTGGTGTGTGGGCGTTGTCCTGCAGGGGAATTGAACAGGTGTAAAATTGGAGGGACAAGACTTCC	GTCTTTCTAG	AGATGGGCGG	GTCTTTCTAGCCCAGATGGGCGG	1	0	0		1	3	CCC		not templated	0	0	8.00132e-05	0.00010516	6.17243e-05	0.000122035	0	0	4.06782e-05	0	0	0	0	0	0	0	0	0	0	0	0
TGCCTCCTGGCTTCTGAGGACCGCCCTGGGCCTGGGAGAATCCCTTCCCCCTCTTCCCTCGTGATCTGCAACTCCAGTCTTTCTAGCTTGGGCGGGAGTCTTCTGGGCAGGCTTAAAGGCTAACCTGGTGTGTGGGCGTTGTCCTGCAGGGGAATTGAACAGGTGTAAAATTGGAGGGACAAGACTTCC	GTCTTTCTAG	TGGGCGGGAG	GTCTTTCTAGCTTGGGCGGGAG	1	3	0		4	2	CT			0	0	6.58932e-05	8.04162e-05	4.87698e-05	0	8.46755e-05	8.43889e-05	5.63548e-05	0	0	6.05459e-06	2.0182e-06	5.22644e-05	6.41931e-05	6.82099e-05	6.15558e-05	0	0.00010275	0	3.42501e-05
TGCCTCCTGGCTTCTGAGGACCGCCCTGGGCCTGGGAGAATCCCTTCCCCCTCTTCCCTCGTGATCTGCAACTCCAGTCTTTCTAAGAAGATGGGCGGGAGTCTTCTGGGCAGGCTTAAAGGCTAACCTGGTGTGTGGGCGTTGTCCTGCAGGGGAATTGAACAGGTGTAAAATTGGAGGGACAAGACTTCC	AGTCTTTCTA	AGATGGGCGG	AGTCTTTCTAAGAAGATGGGCGG	2	0	0		2	3	AGA		not templated	0	0	7.53065e-05	0	2.51022e-05	0	0	0	0	0	3.90642e-05	1.81638e-05	1.9076e-05	6.53304e-05	5.83574e-06	0.000179051	8.34057e-05	4.68787e-05	6.85002e-05	3.4195e-05	4.9858e-05
TGCCTCCTGGCTTCTGAGGACCGCCCTGGGCCTGGGAGAATCCCTTCCCCCTCTTCCCTCGTGATCCGCAACTCCAGTCTTTCTAGACCAAAGATGGGCGGGAGTCTTCTGGGCAGGCTTAAAGGCTAACCTGGTGTGTGGGCGTTGTCCTGCAGGGGAATTGAACAGGTGTAAAATTGGAGGGACAAGACTTCC	TCTTTCTAGA	AGATGGGCGG	TCTTTCTAGACCAAAGATGGGCGG	0	0	0		0	4	CCAA		not templated	0	0	1.88266e-05	0	6.27554e-06	0	0	0	0	0	0	5.44913e-05	1.81638e-05	0	0	0	0	0	0	0	0
TGCCTCCTGGCTTCTGAGGACCGCCCTGGGCCTGGGAGAATCCCTTCCCCCTCTTCCCTCGTGATCTGCAACTCCAGTCTTTCTCTAAGATGGGCGGGAGTCTTCTGGGCAGGCTTAAAGGCTAACCTGGTGTGTGGGCGTTGTCCTGCAGGGGAATTGAACAGGTGTAAAATTGGAGGGACAAGACTTCC	CAGTCTTTCT	AGATGGGCGG	CAGTCTTTCTCTAAGATGGGCGG	3	0	0		3	3	CTA		not templated	0	0	0.000117666	0	3.92221e-05	0	8.91321e-06	4.44152e-06	4.45158e-06	0	3.41812e-05	0	1.13937e-05	2.61322e-05	0	0	8.71073e-06	0	0	0.000182374	6.07912e-05
TGCCTCCTGGCTTCTGAGGACCGCCCTGGGCCTGGGAGAATCCCTTCCCCCTCTTTCCTCGTGATCTGCAACTCCAGTCTTTCACAAGATGGGCGGGAGTCTTCTGGGCAGGCTTAAAGGCTAACCTGGTGTGTGGGCGTTGTCCTGCAGGGGAATCGAACAGGTGTAAAATTGGAGGGACAAGACTTCC	CCAGTCTTTC	AGATGGGCGG	CCAGTCTTTCACAAGATGGGCGG	4	0	0		4	3	ACA		not templated	0	0	5.64799e-05	0	1.88266e-05	0	4.45661e-06	0	1.48554e-06	0	0	0	0	0	0	8.52624e-06	2.84208e-06	4.68787e-05	0	0	1.56262e-05
TGCCTCCTGGCTTCTGAGGACCGCCCTGGGCCTGGGAGAATCCCTTCCCCCTCTTCCCTCGTGATCTGCAACTCCAGTCTTTCTAGCCCCAGATGGGCGGGAGTCTTCTGGGCAGGCTTAAAGGCTAACCTGGTGTGTGGGCGTTGTCCTGCAGGGGAATTGAACAGGTGTAAAATTGGAGGGACAAGACTTCC	GTCTTTCTAG	AGATGGGCGG	GTCTTTCTAGCCCCAGATGGGCGG	1	0	0		1	4	CCCC		not templated	0	0	4.70666e-06	0	1.56889e-06	0	0	0	0	0	0	0	0	0	0	0	0	0	0	0	0
TGCCTCCTGGCTTCTGAGGACCGCCCTGGGCCTGGGAGAATCCCTTTCCCCTCTTTCCTCGTGATCTGCAACTCCAGTCTTTCTAGATGGTGGGCGGGAGTCTTCTGGGCAGGCTTAAAGGCTAACCTGGTGTGTGGGCGTTGTCCTGCAGGGGAATTGAACAGGTGTAAAATTGGAGGGACAAGACTTCC	TCTTTCTAGA	TGGGCGGGAG	TCTTTCTAGATGGTGGGCGGGAG	0	3	0		3	3	TGG		not templated	0	0	3.29466e-05	0	1.09822e-05	0	0	0	0	0	0	0	0	0	0	0	0	0	0	0	0
TGCCTCCTGGCTTCTGAGGACCGCCCTGGGCCTGGGAGAATCCCTTCCCCCTCTTTCCTCGTGATCTGCAACTCCAGTCTTTCTAAGGATGGGCGGGAGTCTTCTGGGCAGGCTTAAAGGCTAACCTGGTGTGTGGGCGTTGTCCTGCAGGGGAATTGAACAGGTGTAAAATTGGAGGGACAAGACTTCC	AGTCTTTCTA	GATGGGCGGG	AGTCTTTCTAAGGATGGGCGGG	2	1	0		3	2	AG			0	0	4.70666e-06	0	1.56889e-06	0	0	8.88305e-06	2.96102e-06	0	4.88303e-06	0	1.62768e-06	1.30661e-05	5.83574e-06	0	6.30061e-06	0	0	0	0
TGCCTCCTGGCTTCTGAGGACCGCCCTGGGCCTGGGAGAATCCCTTCCCCCTCTTCCCTCGTGATCTGCAACTCCAGTCTTTCTAGAAGTAAGATGGGCGGGAGTCTTCTGGGCAGGCTTAAAGGCTAACCTGGTGTGTGGGCGTTGTCCTGCAGGGGAATTGAACAGGTGTAAAATTGGAGGGACAAGACTTCC	TCTTTCTAGA	AGATGGGCGG	TCTTTCTAGAAGTAAGATGGGCGG	0	0	0		0	4	AGTA		not templated	0	0	0.00011296	0	3.76533e-05	0	0	0	0	0	2.92982e-05	0	9.76605e-06	0	5.25216e-05	0	1.75072e-05	0	0	0.000102585	3.4195e-05
TGCCTCCTGGCTTCTGAGGACCGCCCTGGGCCTGGGAGAATCCCTTCCCCCTCTTCCCTCGTGATCTGCAACTCCAGTCTTTCTAGATGGGAGATGGGCGGGAGTCTTCTGGGCAGGCTTAAAGGCTAACCTGGTGTGTGGGCGTTGTCCTGCAGGGGAATTGAACAGGTGTAAAATTGGAGGGACAAGACTTCC	TCTTTCTAGA	AGATGGGCGG	TCTTTCTAGATGGGAGATGGGCGG	0	0	0		0	4	TGGG		not templated	0	0	4.70666e-06	0.000111345	3.8684e-05	0	0	0	0	0	0	0	0	6.53304e-05	0	0	2.17768e-05	0	0	0	0
TGCCTCCTGGCTTCTGAGGACCGCCCTGGGCCTGGGAGAATCCCTTCCCCCTCTTCCCTCGTGATCTGCAACTCCAGTCTTTCTAGAGATTGGGCGGGAGTYTTCTGGGCAGGCTTAAAGGCTAACCTGGTGTGTGGGCGTTGTCCTGCAGGGGAATTGAACAGGTGTAAAATTGGAGGGACAAGACTTCC	TCTTTCTAGA	TGGGCGGGAG	TCTTTCTAGAGATTGGGCGGGAG	0	3	0		3	3	GAT		not templated	0	0	4.70666e-06	0	1.56889e-06	0	0	0	0	0	0.000107427	0	3.58089e-05	0	5.83574e-06	0	1.94525e-06	0	0	0	0
TGCCTCCTGGCTTCTGAGGACCGCCCTGGGCCTGGGAGAATCCCTTCCCCCTCTTCCCTCGTGATCTGCAACTCCAGTCTTTCTAGTCAGATGGGCGGGAGTCTTCTGGGCAGGCTTAAAGGCTAACCTGGTGTGTGGGCGTTGTCCTGCAGGGGAATTGAACAGGTGTAAAATTGGAGGGACAAGACTTCC	GTCTTTCTAG	AGATGGGCGG	GTCTTTCTAGTCAGATGGGCGG	1	0	0		1	2	TC			0	0	4.70666e-06	0	1.56889e-06	0	0	0	0	0	0	4.84367e-05	1.61456e-05	0	0	2.55787e-05	8.52624e-06	0	0	0	0
TGCCTCCTGGCTTCTGAGGACCGCCCTGGGCCTGGGAGAATCCCTTCCCCCTTTTCCCTCGTGATCTGCAACTCCAGTCTTTCTAGAGTGAGATGGGCGGGAGTCTTCTGGGCAGGCTTAAAGGCTAACCTGGTGTGTGGGCGTTGTCCTGCAGGGGAATTGAACAGGTGTAAAATTGGAGGGACAAGACTTCC	TCTTTCTAGA	AGATGGGCGG	TCTTTCTAGAGTGAGATGGGCGG	0	0	0		0	3	GTG		not templated	0	0	9.41332e-06	0	3.13777e-06	1.22035e-05	0	0	4.06782e-06	0	0.000156257	5.44913e-05	7.02494e-05	2.61322e-05	1.75072e-05	0	1.45465e-05	2.34393e-05	0	0	7.81311e-06
TGCCTCCTGGCTTCTGAGGACCGCCCTGGGCCTGGGAGAATCCCTTCCCCCTTTTCCCTCGTGATCTGCAACTCCAGTCTTTCTTTAAGATGGGCGGGAGTCTTCTGGGCAGGCTTAAAGGCTAACCTGGTGTGTGGGCGTTGTCCTGCAGGGGAATTGAACAGGTGTAAAATTGGAGGGACAAGACTTGC	CAGTCTTTCT	AGATGGGCGG	CAGTCTTTCTTTAAGATGGGCGG	3	0	0		3	3	TTA		not templated	0	0	4.70666e-06	0	1.56889e-06	0	4.45661e-06	0	1.48554e-06	0	0.00011231	2.42184e-05	4.55093e-05	0	6.41931e-05	0	2.13977e-05	0	6.85002e-05	0	2.28334e-05
TGCCTCCTGGCTTCTGAGGACCGCCCTGGGCCTGGGAGAATCCCTTCCCCCTCTTCCCTCGTGATCTGCAACTCCAGTCTTTCTCTGAGATGGGCGGGAGTCTTCTGGGCAGGCTTAAAGGCTAACCTGGTGTGTGGGCGTTGTCCTGCAGGGGAATTGAACAGGTGTAAAATTGGAGGGACAAGACTTCC	CAGTCTTTCT	AGATGGGCGG	CAGTCTTTCTCTGAGATGGGCGG	3	0	0		3	3	CTG		not templated	0	0	4.70666e-06	0	1.56889e-06	0	0	0	0	0	0	0	0	0	0	0	0	0	0	0	0
TGCCTCCTGGCTTCTGAGGACCGCCCTGGGCCTGGGAGAATCCCTTCCCCCTCTTCCCTCGTGATCTGCAACTCCAGTCTTTCTAGACCTTGGGCGGGAGTCTTCTGGGCAGGCTTAAAGGCTAACCTGGTGTGTGGGCGTTGTCCTGCAGGGGAATTGAACAGGTGTAAAATTGGAGGGACAAGACTTCC	TCTTTCTAGA	TGGGCGGGAG	TCTTTCTAGACCTTGGGCGGGAG	0	3	0		3	3	CCT		not templated	0	0	4.70666e-06	0	1.56889e-06	1.22035e-05	0.000124785	0	4.56628e-05	0	0	0	0	0	0	0	0	0	0	0	0
TGCCTCCTGGCTTCTGAGGACCGCCCTGGGCCTGGGAGAATCCCTTCCCCCTCTTCCCTCGTGATCTGCAACTCCAGTCTTTCTAGAAATAGATGGGCGGGAGTCTTCTGGGCAGGCTTAAAGGCTAACCTGGTKTGTGGGCGTTGTCCTGCAGGGGAATTGAACAGGTGTAAAATTGGAGGGACAAGACTTCC	TCTTTCTAGA	AGATGGGCGG	TCTTTCTAGAAATAGATGGGCGG	0	0	0		0	3	AAT		not templated	0	0	4.70666e-06	0	1.56889e-06	0	0	0	0	0	1.46491e-05	4.23821e-05	1.90104e-05	5.22644e-05	0	2.55787e-05	2.59477e-05	5.46918e-05	3.42501e-05	0	2.96473e-05
TGCCTCCTGGCTTCTGAGGACCGCCCTGGGCCTGGGAGAATCCCTTCCCCCTCTTCCCTCGTGATCTGCAACTCCAGTCTTTCTAGAACCAGATGGGCGGGAGTCTTCTGGGCAGGCTTAAAGGCTAACCTGGTGTGTGGGCGTTGTCCTGCAGGGGAATTGAACAGGTGTAAAATTGGAGGGACAAGACTTCC	TCTTTCTAGA	AGATGGGCGG	TCTTTCTAGAACCAGATGGGCGG	0	0	0		0	3	ACC		not templated	0	0	4.70666e-06	0	1.56889e-06	0	0	6.21813e-05	2.07271e-05	0	0	0	0	0	0	0	0	0	0.00010275	0	3.42501e-05
TGCCTCCTGGCTTCTGAGGACCGCCCTGGGCCTGGGAGAATCCCTTCCCCCTCTTCCCTCGTGATCTGCAACTCCAGTCTTTCTATACAGATGGGCGGGAGTCTTCTGGGCAGGCTTAAAGGCTAACCTGGTGTGTGGGCGTTGTCCTGCAGGGGAATTGAACAGGTGTAAAATTGGAGGGACAAGACTTCT	AGTCTTTCTA	AGATGGGCGG	AGTCTTTCTATACAGATGGGCGG	2	0	0		2	3	TAC		not templated	0	0	4.70666e-06	0	1.56889e-06	0	0	0	0	0	0	0	0	0	0	5.11574e-05	1.70525e-05	4.68787e-05	0	0	1.56262e-05
TGCCTCCTGGCTTCTGAGGACCGCCCTGGGCCTGGGAGAATCCCTTCCCCCTCTTCCCTCGTGATCTGCAACTCCAGTCTTTCTAGATATAGATGGGCGGGAGTCTTCTGGGCAGGCTTAAAGGCTAACCTGGTGTGTGGGCGTTGTCCTGCAGGGGAATTGAACAGGTGTAAAATTGGAGGGACAAGACTTCC	TCTTTCTAGA	AGATGGGCGG	TCTTTCTAGATATAGATGGGCGG	0	0	0		0	3	TAT		not templated	0	0	4.70666e-06	8.6602e-05	3.04362e-05	0	0.000187177	6.66228e-05	8.46001e-05	0	0	0	0	0	5.83574e-06	0	1.94525e-06	0	0	6.83901e-05	2.27967e-05
TGCCTCCTGGCTTCTGAGGACCGCCCTGGGCCTGGGAGAATCCCTTCCCCCTCTTCCCTCGTGATCTGCAACTCCAGTCTTTCTAGCCAGATGGGCGGGAGTCTTCTGGGCAGGCTTAAAGGCTAACCTGGTGTGTGGGCGTTGTCCTGCAGGGGAATTGAACAGGTGTAAAATTGGAGGGACAAGACTTCC	GTCTTTCTAG	AGATGGGCGG	GTCTTTCTAGCCAGATGGGCGG	1	0	0		1	2	CC			0	0	4.70666e-06	0	1.56889e-06	0	8.91321e-06	5.77398e-05	2.22177e-05	2.56225e-05	1.95321e-05	0	1.50515e-05	2.61322e-05	0.000110879	7.67362e-05	7.12491e-05	0.000195328	6.85002e-05	0	8.79426e-05
TGCCTCCTGGCTTCTGAGGACCGCCCTGGGCCTGGGAGAATCCCTTCCCCCTCTTCCCTCGTGATCTGCAACTCCAGTCTTTCTAGACCGGGCGGGAGTCTTCTGGGCAGGCTTAAAGGCTAACCTGGTGTGTGGGCGTTGTCCTGCAGGGGAATTGAACAGGTGTAAAATTGGAGGGACAAGACTTCC	TCTTTCTAGA	GGGCGGGAGT	TCTTTCTAGACCGGGCGGGAGT	0	4	0		4	2	CC			0	0	4.70666e-06	0	1.56889e-06	0	0	0	0	0	0	0	0	0	0	0	0	0	0	0	0
TGCCTCCTGGCTTCTGAGGACCGCCCTGGGCCTGGGAGAATCCCTTCCCCCTCTTCCCTCGTGATCTGCAACTCCAGTCTTTCTAGAGTCAGATGGGCGGGAGTCTTCTGGGCAGGCTTAAAGGCTAACCTGGTGTGTGGGCGTTGTCCTGCAGGGGAATTGAACAGGTGTAAAATTGGAGGGACAAGACTTCC	TCTTTCTAGA	AGATGGGCGG	TCTTTCTAGAGTCAGATGGGCGG	0	0	0		0	3	GTC		not templated	0	0	4.70666e-06	0	1.56889e-06	0	0	0	0	0	1.95321e-05	0	6.5107e-06	0	0	0	0	0	0	0	0
TGCCTCCTGGCTTCTGAGGACCGCCCTGGGCCTGGGAGAATCCCTTCCCCCTCTTCCCTCGTGATCTGCAACTCCAGTCTTTCAAAAAGATGGGCGGGAGTCTTGAGGGCAGGCTTAAAGGCTAACCTGGTGAATGGGCATAGTCCTGCAGGGAAATTGAACAGGTGTAAAATTGGAGGGACAAGACTTCC	CCAGTCTTTC	AGATGGGCGG	CCAGTCTTTCAAAAAGATGGGCGG	4	0	0		4	4	AAAA		not templated	0	0	4.70666e-06	0	1.56889e-06	0	0	0	0	0	0	0	0	0	0	0	0	0	0	0	0
TGCCTCCTGGCTTCTGAGGACCGCCCTGGGCCTGGGAGAATCCCTTCCCCCTCTTCCCTCGTGATCTGCAACTCCAGTCTTTCTAGACGGATGGGCGGGAGTCTTCTGGGCAGGCTTAAAGGCTAACCTGGTGTGTGGGCGTTGTCCTGCAGGGGAATTGAACAGGTGTAAAATTGGAGGGACAAGACTTCC	TCTTTCTAGA	GATGGGCGGG	TCTTTCTAGACGGATGGGCGGG	0	1	0		1	2	CG			0	0	4.70666e-06	4.3301e-05	1.60026e-05	0	0	4.44152e-06	1.48051e-06	0	4.88303e-06	2.42184e-05	9.70046e-06	1.30661e-05	5.83574e-06	0	6.30061e-06	7.81311e-06	0	1.13983e-05	6.40382e-06
TGCCTCCTGGCTTCTGAGGACCGCCCTGGGCCTGGGAGAATCCCTTCCCCCTCTTCCTTCGTGATCTGCAACTCCAGTCTTTCTAGAACGATGGGCGGGAGTCTTCTGGGCAGGCTTAAAGGCTAACCTGGTGTKTGGGCGTTGTCCTGCAGGGGAATTGAACAGGTGTAAAATTGGAGGGACAAGACTTCC	TCTTTCTAGA	GATGGGCGGG	TCTTTCTAGAACGATGGGCGGG	0	1	0		1	2	AC			0	0	4.70666e-06	0	1.56889e-06	0	4.45661e-06	5.32983e-05	1.92516e-05	0	4.88303e-06	2.42184e-05	9.70046e-06	0	0	5.11574e-05	1.70525e-05	0	3.42501e-05	4.55934e-05	2.66145e-05
TGCCTCCTGGCTTCTGAGGACCGCCCTGGGCCTGGGAGAATCCCTTCCCCCTCTTCCCTCGTGATCTGCAACTCCAGTCTTTCTAGATAGAGATGGGCGGGAGTCTTCTGGGCAGGCTTAAAGGCTAACCTGGTKTGTGGGCGTTGTCCTGCAGGGGAATTGAACAGGTGTAAAATTGGAGGGACAAGACTTCC	TCTTTCTAGA	AGATGGGCGG	TCTTTCTAGATAGAGATGGGCGG	0	0	0		0	3	TAG		not templated	0	0	4.70666e-06	0	1.56889e-06	1.22035e-05	8.02189e-05	0	3.08075e-05	0	0	0	0	0	0	0	0	0	0	5.69917e-05	1.89972e-05
TGCCTCCTGGCTTCTGAGGACCGCCCTGGGCCTGGGAGAATCCCTTCCCCCTCTTCCCTCGTGATCTGCAACTCCAGTCTTTCTAGCCAAAGATGGGCGGGAGTCTTCTGGGCAGGCTTAAAGGCTAACCTGGTGTGTGGGCGTTGTCCTGCAGGGGAATTGAACAGGTGTAAAATTGGAGGGACAAGACTTCC	GTCTTTCTAG	AGATGGGCGG	GTCTTTCTAGCCAAAGATGGGCGG	1	0	0		1	4	CCAA		not templated	0	0	4.70666e-06	0	1.56889e-06	0	0	0	0	0	0	0	0	0	0	0	0	0	0	0	0
TGCCTCCTGGCTTCTGAATTGGCAATACCTTTCTGGGAGTTCTCTGCTGCCTCCTGGCTTCTGAGGACCGCCCTGGGCCTGGGAGAATCCCTTCCCCCTCTTCCCTCGTGATCTGCAACTCCAGTCTTTCTAGTTAAGATGGGCGGGAGTCTTCTGGGCAGGCTTAAAGGCTAACCTGGTGTGTGGGCGTTGTCCTGCAGGGGAATTGAACAGGTGTAAAATTGGAGGGACTAGACTTCC	GTCTTTCTAG	AGATGGGCGG	GTCTTTCTAGTTAAGATGGGCGG	1	0	0		1	3	TTA		not templated	0	0	4.70666e-06	0	1.56889e-06	1.22035e-05	4.90227e-05	0	2.04087e-05	0	0	6.05459e-05	2.0182e-05	0	0	0	0	3.90656e-05	0.00017125	4.55934e-05	8.53031e-05
TGCCTCCTGGCTTCTGAGGACCGCCCTGGGCCTGGGAGAATCCCTTCCCCCTCTTCCCTCGTGATCTGCAACTCCAGTCTTTCAGAGATGGGCGGGAGTCTTCTGGGCAGGCTTAAAGGCTAACCTGGTGTGTGGGCGTTGTCCTGCAGGGGAATTGAACAGGTGTAAAATTGGAGGGACAAGACTTCC	CCAGTCTTTC	AGATGGGCGG	CCAGTCTTTCAGAGATGGGCGG	4	0	0		4	2	AG			0	0	4.70666e-06	6.18586e-06	3.63084e-06	0	0	0	0	0	0	0	0	0	5.83574e-06	0	1.94525e-06	0	0	1.13983e-05	3.79945e-06
TGCCTCCTGGCTTCTGAGGACCGCCCTGGGCCTGGGAGAATCCCTTCCCCCTCTTCCCTCGTGATCTGCAACTCCAGTCTTTCTTGCAGATGGGCGGGAGTCTTCTGGGCAGGCTTAAAGGCTAACCTGGTGTGTGGGCGTTGTCCTGCAGGGGAATTGAACAGGTGTAAAATTGGAGGGACAAGACTTCC	CAGTCTTTCT	AGATGGGCGG	CAGTCTTTCTTGCAGATGGGCGG	3	0	0		3	3	TGC		not templated	0	0	4.70666e-06	0	1.56889e-06	0	0.000307506	4.44152e-06	0.000103982	0	0	0	0	0	1.16715e-05	0	3.89049e-06	0	0	0	0
TGCCTCCTGGCTTCTGAGGACCGCCCTGGGCCTGGGAGAATCCCTTCCCCCTCTTCCCTCGTGATCTGCAACTCCAGTCTTTCTCGAGATGGGCGGGAGTCTTCTGGGCAGGCTTAAAGGCTAACCTGGTGTGTGGGCGTTGTCCTGCAGGGGAATTGAACAGGTGTAAAATTGGAGGGACAAGACTTCC	CAGTCTTTCT	AGATGGGCGG	CAGTCTTTCTCGAGATGGGCGG	3	0	0		3	2	CG			0	0	4.70666e-06	0	1.56889e-06	0	0	0	0	0	0	3.63275e-05	1.21092e-05	0	0	0	0	0	0	0	0
TGCCTCCTGGCTTCTGAGGACCGCCCTGGGCCTGGGAGAATCCCTTCCCCCTCTTCCCTCGTGATCTGCAACTCCAGTCTTTCTAGAGTGATGGGCGGGAGTCTTCTGGGCAGGCTTAAAGGCTAACCTGGTGTGTGGGCGTTGTCCTGCAGGGGAATTGAACAGGTGTAAAATTGGAGGGACAAGACTTCC	TCTTTCTAGA	GATGGGCGGG	TCTTTCTAGAGTGATGGGCGGG	0	1	0		1	2	GT			0	0	4.70666e-06	0	1.56889e-06	0	4.45661e-06	0	1.48554e-06	0	0	6.05459e-06	2.0182e-06	0.000248256	0.000151729	7.67362e-05	0.000158907	0.000203141	0.000137	6.83901e-05	0.000136177
TGCCTCCTGGCTTCTGAGGACCGCCCTGGGCCTGGGAGAATCCCTTCCCCCTCTTCCCTCGTGATCTGCAACTCCAGTCTTTCTGCAGATGGGCGGGAGTCTTCTGGGCAGGCTTAAAGGCTAACCTGGTGTGTGGGCGTTGTCCTGCAGGGGAATTGGACAGGTGTAAAATTGGAGGGACAAGACTTCCC	CAGTCTTTCT	AGATGGGCGG	CAGTCTTTCTGCAGATGGGCGG	3	0	0		3	2	GC			0	0	0	0.000197948	6.59825e-05	0	8.02189e-05	4.44152e-06	2.82201e-05	0	0	0	0	0	0	0	0	0.000117197	0	0	3.90656e-05
TGCCTCCTGGCTTCTGAGGACCGCCCTGGGCCTGGGAGAATCCCTTCCCCCTCTTCCCTCGTGATCTGCAACTCCAGTCTTTCTATCAGATGGGCGGGAGTCTTCTGGGCAGGCTTAAAGGCTAACCTGGTGTGTGGGCGTTGTCCTGCAGGGGAATTGAACAGGTGTAAAATTGGAGGGACAAGACTTCCC	AGTCTTTCTA	AGATGGGCGG	AGTCTTTCTATCAGATGGGCGG	2	0	0		2	2	TC			0	0	0	0.00010516	3.50532e-05	0	0	0	0	0	0	0	0	0	0	0	0	0	0	0	0
TGCCTCCTGGCTTCTGAGGACCGCCCTGGGCCTGGGAGAATCCCTTCCCCCTCTTCCCTCGTGATCTGCAACTCCAGTCTTTCTAGACTTAGATGGGCGGGAGTCTTCTGGGCAGGCTTAAAGGCTAACCTGGTGTGTGGGCGTTGTCCTGCAGGGGAATTGAACAGGTGTAAAATTGGAGGGACAAGACTTCCC	TCTTTCTAGA	AGATGGGCGG	TCTTTCTAGACTTAGATGGGCGG	0	0	0		0	3	CTT		not templated	0	0	0	7.42303e-05	2.47434e-05	0	0	0	0	0	0	0	0	0	0	0	0	6.25049e-05	0	0	2.0835e-05
TGCCTCCTGGCTTCTGAGGACCGCCCTGGGCCTGGGAGAATCCCTTCCCCCTCTTCCCTCGTGATCTGCAACTCCAGTCTTTCTAGAAGGGGGGCGGGAGTCTTCTGGGCAGGCTTAAAGGCTAACCTGGTGTGTGGGCGTTGTCCTGCAGGGGAATTGAACAGGTGTAAAATTGGAGGGACAAGACTTCCC	TCTTTCTAGA	GGGCGGGAGT	TCTTTCTAGAAGGGGGGCGGGAGT	0	4	0		4	4	AGGG		not templated	0	0	0	3.71152e-05	1.23717e-05	0	0	0	0	0	0	0	0	0	0	0	0	0	0	0	0
TGCCTCCTGGCTTCTGAGGACCGCCCTGGGCCTGGGAGAATCCCTTCCCCCTCTTCCCTCGTGATCTGCAACTCCAGTCTTTCTAGAACTGGGCGGGAGTCTTCTGGGCAGGCTTAAAGGCTAACCTGGTGTGTGGGCGTTGTCCTGCAGGGGAATTGAACAGGTGTAAAATTGGAGGGACAAGACTTCCC	TCTTTCTAGA	TGGGCGGGAG	TCTTTCTAGAACTGGGCGGGAG	0	3	0		3	2	AC			0	0	0	4.3301e-05	1.44337e-05	0	0	0	0	0	0.000151374	0	5.04579e-05	0	0	0	0	0	0	0	0
TGCCTCCTGGCTTCTGAGGACCGCCCTGGGCCTGGGAGAATCCCTTCCCCCTCTTCCCTCGTGATCTGCAACTCCAGTCTTTCTTATAGATGGGCGGGAGTCTTCTGGGCAGGCTTAAAGGCTAACCTGGTGTGTGGGCGTTGTCCTGCAGGGGAATTGAACAGGTGTAAAATTGGAGGGACAAGACTTCCC	CAGTCTTTCT	AGATGGGCGG	CAGTCTTTCTTATAGATGGGCGG	3	0	0		3	3	TAT		not templated	0	0	0	0.000142275	4.74249e-05	0	0	0	0	0	0	0	0	0	0	0	0	0	0	1.13983e-05	3.79945e-06
TGCCTCCTGGCTTCTGAGGACCGCCCTGGGCCTGGGAGAATCCCTTCCCCCTCTTCCCTCGTGATCTGCAACTCCAGTCTTTCTAGAGAGAGATGGGCGGGAGTCTTCTGGGCAGGCTTAAAGGCTAACCTGGTGTGTGGGCGTTGTCCTGCAGGGGAATTGAACAGGTGTAAAATTGGAGGGACAAGACTTCCC	TCTTTCTAGA	AGATGGGCGG	TCTTTCTAGAGAGAGATGGGCGG	0	0	0		0	3	GAG		not templated	0	0	0	0.000185576	6.18586e-05	0.000134238	0	8.88305e-05	7.43562e-05	0	0	0	0	0	0	0	0	0	0	9.11868e-05	3.03956e-05
TGCCTCCTGGCTTCTGAGGACCGCCCTGGGCCTGGGAGAATCCCTTCCCCCTCTTCCCTCGTGATCTGCAACTCCAGTCTTTCTAGAGCAAGATGGGCGGGAGTCTTCTGGGCAGGCTTAAAGGCTAACCTGGTKTGTGGGCGTTGTCCTGCAGGGGAATTGAACAGGTGTAAAATTGGAGGGACAAGACTTCCC	TCTTTCTAGA	AGATGGGCGG	TCTTTCTAGAGCAAGATGGGCGG	0	0	0		0	3	GCA		not templated	0	0	0	5.56727e-05	1.85576e-05	1.22035e-05	0.000338702	5.77398e-05	0.000136215	0	3.90642e-05	7.26551e-05	3.72398e-05	1.30661e-05	0	0	4.35536e-06	3.90656e-05	0.00010275	0	4.72719e-05
TGCCTCCTGGCTTCTGAGGACCGCCCTGGGCCTGGGAGAATCCCTTCCCCCTCTTCCCTCGTGATCTGCAACTCCAGTCTTTCTAGATGGAGATGGGCGGGAGTCTTCTGGGCAGGCTTAAAGGCTAACCTGGTKTGTGGGCGTTGTCCTGCAGGGGAATTGAACAGGTGTAAAATTGGAGGGACAAGACTTCCC	TCTTTCTAGA	AGATGGGCGG	TCTTTCTAGATGGAGATGGGCGG	0	0	0		0	3	TGG		not templated	0	0	0	7.42303e-05	2.47434e-05	0	0.000129242	9.3272e-05	7.41712e-05	0	4.88303e-06	4.23821e-05	1.5755e-05	0	0	0	0	0	0	0	0
TGCCTCCTGGCTTCTGAGGACCGCCCTGGGCCTGGGAGAATCCCTTCCCCCTCTTCCCTCGTGATCTGCAACTCCAGTCTTTCTAGTATTTGGGCGGGAGTCTTCTGGGCAGGCTTAAAGGCTAACCTGGTGTGTGGGCGTTGTCCTGCAGGGGAATTGAACAGGTGTAAAATTGGAGGGACAAGACTTCCC	GTCTTTCTAG	TGGGCGGGAG	GTCTTTCTAGTATTTGGGCGGGAG	1	3	0		4	4	TATT		not templated	0	0	0	8.6602e-05	2.88673e-05	0	0	0	0	0	0	0	0	0	0	0	0	0	0	0	0
TGCCTCCTGGCTTCTGAGGACCGCCCTGGGCCTGGGAGAATCCCTTCCCCCTCTTCCCTCGTGATCTGCAACTCCAGTCTTTCTAGAATGATGGGCGGGAGTCTTCTGGGCAGGCTTAAAGGCTAACCTGGTGTGTGGGCGTTGTCCTGCAGGGGAATTGAACAGGTGTAAAATTGGAGGGACAAGACTTCCC	TCTTTCTAGA	GATGGGCGGG	TCTTTCTAGAATGATGGGCGGG	0	1	0		1	2	AT			0	0	0	7.42303e-05	2.47434e-05	7.32207e-05	0.000124785	7.55059e-05	9.11705e-05	0	2.44151e-05	7.26551e-05	3.23567e-05	6.53304e-05	5.83574e-06	9.37886e-05	5.49849e-05	6.25049e-05	0.00017125	0.000193772	0.000142509
TGCCTCCTGGCTTCTGAGGACCGCCCTGGGCCTGGGAGAATCCCTTCCCCCTCTTCCCTCGWGATCTGCAACTCCAGTCTTTCTAGATCTAAGATGGGCGGGAGTCTTCTGGGCAGGCTTAAAGGCTAACCTGGTGTGTGGGCGTTGTCCTGCAGGGGAATTGAACAGGTGTAAAATTGGAGGGACAAGACTTCCC	TCTTTCTAGA	AGATGGGCGG	TCTTTCTAGATCTAAGATGGGCGG	0	0	0		0	4	TCTA		not templated	0	0	0	6.18586e-06	2.06195e-06	0	0	0.000168778	5.62593e-05	0	0	3.63275e-05	1.21092e-05	0	0	0	0	0	3.42501e-05	2.27967e-05	1.90156e-05
TGCCTCCTGGCTTCTGAGGACCGCCCTGGGCCTGGGAGAATCCCTTCCCCCTCTTCCCTCGTGATCTGCAACTCCAGTCTTTCTAGCCAAGATGGGCGGGAGTCTTCTGGGCAGGCTTAAAGGCTAACCTGGTGTGTGGGCGTTGTCCTGCAGGGGAATTGAACAGGTGTAAAATTGGAGGGACAAGACTTCCC	GTCTTTCTAG	AGATGGGCGG	GTCTTTCTAGCCAAGATGGGCGG	1	0	0		1	3	CCA		not templated	0	0	0	5.56727e-05	1.85576e-05	9.76276e-05	0.000164894	0	8.75074e-05	6.40562e-06	0	0	2.13521e-06	0	0	0	0	0	3.42501e-05	0	1.14167e-05
TGCCTCCTGGCTTCTGAGGACCGCCCTGGGCCTGGGAGAATCCCTTCCCCCTCTTCCCTCGTGATCTGCAACTCCAGTCTTTCTAGAGGGGGGCGGGAGTCTTCTGGGCAGGCTTAAAGGCTAACCTGGTGTGTGGGCGTTGTCCTGCAGGGGAATTGAACAGGTGTAAAATTGGAGGGACAAGACTTCCC	TCTTTCTAGA	GGGCGGGAGT	TCTTTCTAGAGGGGGGCGGGAGT	0	4	0		4	3	GGG		not templated	0	0	0	0.000111345	3.71152e-05	0	0	0	0	0	4.39472e-05	0	1.46491e-05	0	0	0	0	0	0	0	0
TGCCTCCTGGCTTCTGAGGACCGCCCTGGGCCTGGGAGAATCCCTTCCCCCTCTTCCCTCGWGATCTGCAACTCCAGTCTTTCTAGAAGCCAGATGGGCGGGAGTCTTCTGGGCAGGCTTAAAGGCTAACCTGGTGTGTGGGCGTTGTCCTGCAGGGGAATTGAACAGGTGTAAAATTGGAGGGACAAGACTTCCC	TCTTTCTAGA	AGATGGGCGG	TCTTTCTAGAAGCCAGATGGGCGG	0	0	0		0	4	AGCC		not templated	0	0	0	6.18586e-06	2.06195e-06	0	0	0	0	0	0	0	0	0	0	0	0	0	0	0	0
TGCCTCCTGGCTTCTGAGGACCGCCCTGGGCCTGGGAGAATCCCTTCCCCCTCTTCCCTCGTGATCTGCAACTCCAGTCTTTCTAGACCCAGATGGGCGGGAGTCTTCTGGGCAGGCTTAAAGGCTAACCTGGTKTGTGGGCGTTGTCCTGCAGGGGAATTGAACAGGTGTAAAATTGGAGGGACAAGACTTCCC	TCTTTCTAGA	AGATGGGCGG	TCTTTCTAGACCCAGATGGGCGG	0	0	0		0	3	CCC		not templated	0	0	0	0.000117531	3.91771e-05	0	0	7.10644e-05	2.36881e-05	0	0	6.05459e-06	2.0182e-06	0	5.25216e-05	1.70525e-05	2.31914e-05	0	0	0	0
TGCCTCCTGGCTTCTGAGGACCGCCCTGGGCCTGGGAGAATCCCTTCCCCCTCTTCCCTCGTGATCTGCAACTCCAGTCTTTCTAGAAGACTGGGCGGGAGTCTTCTGGGCAGGCTTAAAGGCTAACCTGGTGTGTGGGCGTTGTCCTGCAGGGGAATTGAACAGGTGTAAAATTGGAGGGACAAGACTTCCC	TCTTTCTAGA	TGGGCGGGAG	TCTTTCTAGAAGACTGGGCGGGAG	0	3	0		3	4	AGAC		not templated	0	0	0	9.89738e-05	3.29913e-05	0	0	4.44152e-06	1.48051e-06	0	0	0	0	0	0	0	0	0	0	0	0
TGCCTCCTGGCTTCTGAGGACCGCCCTGGGCCTGGGAGAATCCCTTCCCCCTCTTCCCTCGTGATCTGCAACTCCAGTCTTTCTAGAAGGAGATGGGCGGGAGTCTTCTGGGCAGGCTTAAAGGCTAACCTGGTGTGTGGGCGTTGTCCTGCAGGGGAATTGAACAGGTGTAAAATTGGAGGGACAAGACTTCCC	TCTTTCTAGA	AGATGGGCGG	TCTTTCTAGAAGGAGATGGGCGG	0	0	0		0	3	AGG		not templated	0	0	0	0.000148461	4.94869e-05	0	0	0	0	0	0	0	0	0	0	4.26312e-05	1.42104e-05	7.0318e-05	0	0	2.34393e-05
TGCCTCCTGGCTTCTGAGGACCGCCCTGGGCCTGGGAGAATCCCTTCCCCCTCTTCCCTCGTGATCTGCAACTCCAGTCTTTCTAATGATGGGCGGGAGTCTTCTGGGCAGGCTTAAAGGCTAACCTGGTGTGTGGGCGTTGTCCTGCAGGGGAATTGAACAGGTGTAAAATTGGAGGGACAAGACTTCCC	AGTCTTTCTA	GATGGGCGGG	AGTCTTTCTAATGATGGGCGGG	2	1	0		3	2	AT			0	0	0	0.000154647	5.15488e-05	0	4.45661e-06	0	1.48554e-06	0	0	0	0	0	0	0	0	0	0	0	0
TGCCTCCTGGCTTCTGAGGACCGCCCTGGGCCTGGGAGAATCCCTTCCCCCTCTTCCCTCGTGATCTGCAACTCCAGTCTTTCTAGACTCAAGATGGGCGGGAGTCTTCTGGGCAGGCTTAAAGGCTAACCTGGTGTGTGGGCGTTGTCCTGCAGGGGAATTGAACAGGTGTAAAATTGGAGGGACAAGACTTCCC	TCTTTCTAGA	AGATGGGCGG	TCTTTCTAGACTCAAGATGGGCGG	0	0	0		0	4	CTCA		not templated	0	0	0	5.56727e-05	1.85576e-05	7.32207e-05	0	4.44152e-06	2.58874e-05	0	0	0	0	0	0	0	0	0	0	0	0
TGCCTCCTGGCTTCTGAGGACCGCCCTGGGCCTGGGAGAATCCCTTCCCCCTCTTCCCTCGTGATCTGCAACTCCAGTCTTTCTACGATGGGCGGGAGTCTTCTGGGCAGGCTTAAAGGCTAACCTGGTGTGTGGGCGTTGTCCTGCAGGGGAATTGAACAGGTGTAAAATTGGAGGGACAAGACTTCCC	AGTCTTTCTA	GATGGGCGGG	AGTCTTTCTACGATGGGCGGG	2	1	0		3	1	C			0	0	0	9.27879e-05	3.09293e-05	0	0	0	0	0	2.92982e-05	4.84367e-05	2.59116e-05	2.61322e-05	5.83574e-06	5.11574e-05	2.77084e-05	6.25049e-05	0.00010275	0	5.50851e-05
TGCCTCCTGGCTTCTGAGGACCGCCCTGGGCCTGGGAGAATCCCTTCCCCCTCTTCCCTCGTGATCTGCAACTCCAGTCTTTCTAGAAGTGGGCGGGAGTCTTCTGGGCAGGCTTAAAGGCTAACCTGGTGTGTGGGCGTTGTCCTGCAGGGGAATTGAACAGGTGTAAAATTGGAGGGACAAGACTTCCC	TCTTTCTAGA	TGGGCGGGAG	TCTTTCTAGAAGTGGGCGGGAG	0	3	0		3	2	AG			0	0	0	8.6602e-05	2.88673e-05	0	0	0	0	0	0	0.000157419	5.24731e-05	0	5.83574e-06	0	1.94525e-06	5.46918e-05	3.42501e-05	0	2.96473e-05
TGCCTCCTGGCTTCTGAGGACCGCCCTGGGCCTGGGAGAATCCCTTCCCCCTCTTCCCTCGTGATCTGCAACTCCAGTCTTTCTAGAGTAAGATGGGCGGGAGTCTTCTGGGCAGGCTTAAAGGCTAACCTGGTGTGTGGGCGTTGTCCTGCAGGGGAATTGAACAGGTGTAAAATTGGAGGGACAAGACTTCCC	TCTTTCTAGA	AGATGGGCGG	TCTTTCTAGAGTAAGATGGGCGG	0	0	0		0	3	GTA		not templated	0	0	0	7.42303e-05	2.47434e-05	0.000109831	7.13057e-05	5.32983e-05	7.8145e-05	0.000128112	2.44151e-05	6.05459e-05	7.10244e-05	0.000143727	0	0	4.7909e-05	0.000148449	3.42501e-05	0.000125382	0.000102694
TGCCTCCTGGCTTCTGAGGACCGCCCTGGGCCTGGGAGAATCCCTTCCCCCTCTTCCCTCGTGATCTGCAACTCCAGTCTTTCTAGGCAGATGGGCGGGAGTCTTCTGGGCAGGCTTAARGGCTAACCTGGTGTGTGGGCGTTGTCCTGCAGGGGAATTGAACAGGTGTAAAATTGGAGGGACAAGACTTCCC	GTCTTTCTAG	AGATGGGCGG	GTCTTTCTAGGCAGATGGGCGG	1	0	0		1	2	GC			0	0	0	0.000216505	7.21684e-05	8.54242e-05	8.91321e-06	4.44152e-06	3.29263e-05	6.40562e-06	4.39472e-05	0	1.67843e-05	0	0	0	0	3.90656e-05	0	0	1.30219e-05
TGCCTCCTGGCTTCTGAGGACCGCCCTGGGCCTGGGAGAATCCCTTCCCCCTCTTCCCTCGWGATCTGCAACTCCAGTCTTTCTAGAGAAGAGATGGGCGGGAGTCTTCTGGGCAGGCTTAAAGGCTAACCTGGTGTGTGGGCGTTGTCCTGCAGGGGAATTGAACAGGTGTAAAATTGGAGGGACAAGACTTCCC	TCTTTCTAGA	AGATGGGCGG	TCTTTCTAGAGAAGAGATGGGCGG	0	0	0		0	4	GAAG		not templated	0	0	0	2.47434e-05	8.24781e-06	0	0	0	0	0.000108895	3.90642e-05	0	4.93199e-05	0	0	0	0	0	0	0	0
TGCCTCCTGGCTTCTGAGGACCGCCCTGGGCCTGGGAGAATCCCTTCCCCCTCTTCCCTCGTGATCTGCAACTCCAGTCTTTCTAGATTTTAGATGGGCGGGAGTCTTCTGGGCAGGCTTAAAGGCTAACCTGGTGTGTGGGCGTTGTCCTGCAGGGGAATTGAACAGGTGTAAAATTGGAGGGACAAGACTTCCC	TCTTTCTAGA	AGATGGGCGG	TCTTTCTAGATTTTAGATGGGCGG	0	0	0		0	4	TTTT		not templated	0	0	0	9.27879e-05	3.09293e-05	1.22035e-05	0	1.77661e-05	9.98985e-06	0	0	0	0	0	0	0	0	0	0	0	0
TGCCTCCTGGCTTCTGAGGACCGCCCTGGGCCTGGGAGAATCCCTTCCCCCTCTTCCCTCGTGATCTGCAACTCCAGTCTTTCTAGAACAAGATGGGCGGGAGTCTTCTGGGCAGGCTTAAAGGCTAACCTGGTGTGTGGGCGTTGTCCTGCAGGGGAATTGAACAGGTGTAAAATTGGAGGGACAAGACTTCCC	TCTTTCTAGA	AGATGGGCGG	TCTTTCTAGAACAAGATGGGCGG	0	0	0		0	3	ACA		not templated	0	0	0	8.04162e-05	2.68054e-05	0.000146441	0	5.32983e-05	6.65799e-05	0.000211385	6.34794e-05	1.81638e-05	9.76762e-05	0	5.83574e-05	0	1.94525e-05	6.25049e-05	6.85002e-05	3.4195e-05	5.50667e-05
TGCCTCCTGGCTTCTGAGGACCGCCCTGGGCCTGGGAGAATCCCTTCCCCCTCTTCCCTCGTGATCTGCAACTCCAGTCTTTCTAGTTGGAGATGGGCGGGAGTCTTCTGGGCAGGCTTAAAGGCTAACCTGGTGTGTGGGCGTTGTCCTGCAGGGGAATTGAACAGGTGTAAAATTGGAGGGACAAGACTTCCC	GTCTTTCTAG	AGATGGGCGG	GTCTTTCTAGTTGGAGATGGGCGG	1	0	0		1	4	TTGG		not templated	0	0	0	6.18586e-06	2.06195e-06	0	0	0	0	0	0	0	0	0	0	0	0	0	0	0	0
TGCCTCCTGGCTTCTGAGGACCGCCCTGGGCCTGGGAGAATCCCTTCCCCCTCTTCCCTCGTGATCTGCAACTCCAGTCTTTCTAGAGCCAAGATGGGCGGGAGTCTTCTGGGCAGGCTTAAAGGCTAACCTGGTGTGTGGGCGTTGTCCTGCAGGGGAATTGAACAGGTGTAAAATTGGAGGGACAAGACTTCCC	TCTTTCTAGA	AGATGGGCGG	TCTTTCTAGAGCCAAGATGGGCGG	0	0	0		0	4	GCCA		not templated	0	0	0	4.94869e-05	1.64956e-05	0	0	0	0	0	0	0	0	0	0	0	0	0	0	0	0
TGCCTCCTGGCTTCTGAGGACCGCCCTGGGCCTGGGAGAATCCCTTCCCCCTCTTCCCTCGTGATCTGCAACTCCAGTCTTTCTAGAATGTGGGCGGGAGTCTTCTGGGCAGGCTTAAAGGCTAACCTGGTGTGTGGGCGTTGTCCTGCAGGGGAATTGAACAGGTGTAAAATTGGAGGGACAAGACTTCCC	TCTTTCTAGA	TGGGCGGGAG	TCTTTCTAGAATGTGGGCGGGAG	0	3	0		3	3	ATG		not templated	0	0	0	6.18586e-05	2.06195e-05	0	0	0	0	0	0	0	0	0	0	0	0	0	0	0	0
TGCCTCCTGGCTTCTGAGGACCGCCCTGGGCCTGGGAGAATCCCTTCCCCCTCTTCCCTCGTGATCTGCAACTCCAGTCTTTCTAGACCATAGATGGGCGGGAGTCTTCTGGGCAGGCTTAAAGGCTAACCTGGTGTGTGGGCGTTGTCCTGCAGGGGAATTGAACAGGTGTAAAATTGGAGGGACAAGACTTCCC	TCTTTCTAGA	AGATGGGCGG	TCTTTCTAGACCATAGATGGGCGG	0	0	0		0	4	CCAT		not templated	0	0	0	7.42303e-05	2.47434e-05	0	0	4.88568e-05	1.62856e-05	0	0	1.21092e-05	4.03639e-06	0	0	0	0	0	0	6.83901e-05	2.27967e-05
TGCCTCCTGGCTTCTGAGGACCGCCCTGGGCCTGGGAGAATCCCTTCCCCCTCTTCCCTCGWGATCTGCAACTCCAGTCTTTCTAGAGGGAAGATGGGCGGGAGTCTTCTGGGCAGGCTTAAAGGCTAACCTGGTGTGTGGGCGTTGTCCTGCAGGGGAATTGAACAGGTGTAAAATTGGAGGGACAAGACTTCCC	TCTTTCTAGA	AGATGGGCGG	TCTTTCTAGAGGGAAGATGGGCGG	0	0	0		0	4	GGGA		not templated	0	0	0	1.23717e-05	4.12391e-06	0	4.45661e-06	0	1.48554e-06	0	0	0	0	0	0	1.70525e-05	5.68416e-06	0	0	0	0
TGCCTCCTGGCTTCTGAGGACCGCCCTGGGCCTGGGAGAATCCCTTCCCCCTCTTCCCTCGTGATCTGCAACTCCAGTCTTTCTAGTTGTAGATGGGCGGGAGTCTTCTGGGCAGGCTTAAAGGCTAACCTGGTGTGTGGGCGTTGTCCTGCAGGGGAATTGAACAGGTGTAAAATTGGAGGGACAAGACTTCCC	GTCTTTCTAG	AGATGGGCGG	GTCTTTCTAGTTGTAGATGGGCGG	1	0	0		1	4	TTGT		not templated	0	0	0	5.56727e-05	1.85576e-05	0	0	0	0	0	0	6.05459e-06	2.0182e-06	0	0	0	0	0	0	0	0
TGCCTCCTGGCTTCTGAGGACCGCCCTGGGCCTGGGAGAATCCCTTCCCCCTCTTCCCTCGTGATCTGCAACTCCAGTCTTTCTAGATTAAGATGGGCGGGAGTCTTCTGGGCAGGCTTAAAGGCTAACCTGGTGTGTGGGCGTTGTCCTGCAGGGGAATTGAACAGGTGTAAAATTGGAGGGACAAGACTTCCC	TCTTTCTAGA	AGATGGGCGG	TCTTTCTAGATTAAGATGGGCGG	0	0	0		0	3	TTA		not templated	0	0	0	1.23717e-05	4.12391e-06	0	0	9.77135e-05	3.25712e-05	0.00016014	0	0.000163474	0.000107871	3.91983e-05	1.16715e-05	5.11574e-05	3.40091e-05	7.81311e-06	6.85002e-05	0.000490129	0.000188814
TGCCTCCTGGCTTCTGAGGACCGCCCTGGGCCTGGGAGAATCCCTTCCCCCTCTTCCCTCGTGATCTGCAACTCCAGTCTTTCTAGAAGTGATGGGCGGGAGTCTTCTGGGCAGGCTTAAAGGCTAACCTGGTGTGTGGGCGTTGTCCTGCAGGGGAATTGAACAGGTGTAAAATTGGAGGGACAAGACTTCCC	TCTTTCTAGA	GATGGGCGGG	TCTTTCTAGAAGTGATGGGCGGG	0	1	0		1	3	AGT		not templated	0	0	0	6.18586e-05	2.06195e-05	0	0	0	0	0	0	0	0	0	0	0	0	0	3.42501e-05	0	1.14167e-05
TGCCTCCTGGCTTCTGAGGACCGCCCTGGGCCTGGGAGAATCCCTTCCCCCTCTTCCCTCGTGATCTGCAACTCCAGTCTTTCTAGAACTAGATGGGCGGGAGTCTTCTGGGCAGGCTTAAAGGCTAACCTGGTGTGTGGGCGTTGTCCTGCAGGGGAATTGAACAGGTGTAAAATTGGAGGGACAAGACTTCCC	TCTTTCTAGA	AGATGGGCGG	TCTTTCTAGAACTAGATGGGCGG	0	0	0		0	3	ACT		not templated	0	0	0	6.18586e-06	2.06195e-06	0	0	0	0	6.40562e-06	0	0	2.13521e-06	0	9.33718e-05	2.55787e-05	3.96502e-05	0.000148449	0.00010275	0	8.37331e-05
TGCCTCCTGGCTTCTGAGGACCGCCCTGGGCCTGGGAGAATCCCTTCCCCCTCTTCCCTCGTGATCTGCAACTCCAGTCTTTCTAGCAGAGATGGGCGGGAGTCTTCTGGGCAGGCTTAAAGGCTAACCTGGTGTGTGGGCGTTGTCCTGCAGGGGAATTGAACAGGTGTAAAATTGGAGGGACAAGACTTCCC	GTCTTTCTAG	AGATGGGCGG	GTCTTTCTAGCAGAGATGGGCGG	1	0	0		1	3	CAG		not templated	0	0	0	3.09293e-05	1.03098e-05	0	0	0	0	0	0	0	0	0	0	0	0	0	0	0	0
TGCCTCCTGGCTTCTGAGGACCGCCCTGGGCCTGGGAGAATCCCTTCCCCCTCTTCCCTCGTGATCTGCAACTCCAGTCTTTCGAAGATGGGCGGGAGTCTTCTGGGCAGGCTTAAAGGCTAACCTGGTGTGTGGGCGTTGTCCTGCAGGGGAATTGAACAGGTGTAAAATTGGAGGGACAAGACTTCCC	CCAGTCTTTC	AGATGGGCGG	CCAGTCTTTCGAAGATGGGCGG	4	0	0		4	2	GA			0	0	0	6.18586e-06	2.06195e-06	0	0	6.21813e-05	2.07271e-05	0	0.000131842	0	4.39472e-05	0	0	0	0	3.90656e-05	0	0	1.30219e-05
TGCCTCCTGGCTTCTGAGGACCGCCCTGGGCCTGGGAGAATCCCTTCCCCCTCTTCCCTCGTGATCTGCAACTCCAGTCTTTCTAGATGGTAGATGGGCGGGAGTCTTCTGGGCAGGCTTAAAGGCTAACCTGGTGTGTGGGCGTTGTCCTGCAGGGGAATTGAACAGGTGTAAAATTGGAGAGACAAGACTTCCC	TCTTTCTAGA	AGATGGGCGG	TCTTTCTAGATGGTAGATGGGCGG	0	0	0		0	4	TGGT		not templated	0	0	0	6.18586e-06	2.06195e-06	0	0	7.99474e-05	2.66491e-05	0	0	0	0	0	0	0	0	0	0	2.27967e-05	7.5989e-06
TGCCTCCTGGCTTCTGAGGACCGCCCTGGGCCTGGGAGAATCCCTTCCCCCTCTTCCCTCGTGATCTGCAACTCCAGTCTTTCTAGAGACAGATGGGCGGGAGTCTTCTGGGCAGGCTTAAAGGCTAACCTGGTGTGTGGGCGTTGTCCTGCAGGGGAATTGAACAGGTGTAAAATTGGAGGGACAAGACTTCCC	TCTTTCTAGA	AGATGGGCGG	TCTTTCTAGAGACAGATGGGCGG	0	0	0		0	3	GAC		not templated	0	0	0	6.18586e-06	2.06195e-06	0	0	0.000119921	3.99737e-05	0	3.90642e-05	4.23821e-05	2.71488e-05	0	0	0	0	0	0	0	0
TGCCTCCTGGCTTCTGAGGACCGCCCTGGGCCTGGGAGAATCCCTTCCCCCTCTTCCCTCGTGATCTGCAACTCCAGTCTTTCTAGAGCCGAGATGGGCGGGAGTCTTCTGGGCAGGCTTAAAGGCTAACCTGGTGTGTGGGCGTTGTCCTGCAGGGGAATTGAACAGGTGTAAAATTGGAGGGACAAGACTTCCC	TCTTTCTAGA	AGATGGGCGG	TCTTTCTAGAGCCGAGATGGGCGG	0	0	0		0	4	GCCG		not templated	0	0	0	6.18586e-06	2.06195e-06	0	0	0	0	0	0	0	0	0	0	0	0	0	0	0	0
TGCCTCCTGGCTTCTGAGGACCGCCCTGGGCCTGGGAGAATCCCTTCCCCCTCTTCCCTCGTGATCTGCAACTCCAGTCTTTCTAGAGTGTGGGCGGGAGTCTTCTGGGCAGGCTTAAAGGCTAACCTGGTGTGTGGGCGTTGTCCTGCAGGGGAATTGAACAGGTGTAAAATTGGAGGGACAAGACTTCCC	TCTTTCTAGA	TGGGCGGGAG	TCTTTCTAGAGTGTGGGCGGGAG	0	3	0		3	3	GTG		not templated	0	0	0	6.18586e-06	2.06195e-06	0	0	0	0	0	0	0	0	0	0	0	0	0	3.42501e-05	0	1.14167e-05
CTGCCTCCTGGCTTCTGAGGACCGCCCTGGGCCTGGGAGAATCCCTTCCCCCTCTTCCCTCGTRATCTGCAACTCCAGTCTTTCTAGACTTAAGATGGGCGGGAGTCTTCTGGGCAGGCTTAAAGGCTAACCTGGTGTGTGGGCGTTGTCCTGCAGGGGAATTGAACAGGTGTAAAATTGGAGGGACAAGACT	TCTTTCTAGA	AGATGGGCGG	TCTTTCTAGACTTAAGATGGGCGG	0	0	0		0	4	CTTA		not templated	0	0	0	0	0	8.54242e-05	0	0	2.84747e-05	0	0	0	0	0	0	0	0	0	0	0	0
CTGCCTCCTGGCTTCTGAGGACCGCCCTGGGCCTGGGAGAATCCCTTCCCCCTCTTCCCTCGTGATCTGCAACTCCAGTCTTTCTAGAAGTTAGATGGGCGGGAGTCTTCTGGGCAGGCTTAAAGGCTAACCTGGTGTGTGGGCGTTGTCCTGCAGGGGAATTGAACAGGTGTAAAATTGGAGGGACAAGACT	TCTTTCTAGA	AGATGGGCGG	TCTTTCTAGAAGTTAGATGGGCGG	0	0	0		0	4	AGTT		not templated	0	0	0	0	0	0.000219662	0	0	7.32207e-05	0	0	0	0	0	9.33718e-05	0	3.11239e-05	0	0	0	0
CTGCCTCCTGGCTTCTGAGGACCGCCCTGGGCCTGGGAGAATCCCTTCCCCCTCTTCCCTCGTGATCTGCAACTCCAGTCTTTCTAGAGCCCAGATGGGCGGGAGTCTTCTGGGCAGGCTTAAAGGCTAACCTGGTGTGTGGGCGTTGTCCTGCAGGGGAATTGAACAGGTGTAAAATTGGAGGGACAAGACT	TCTTTCTAGA	AGATGGGCGG	TCTTTCTAGAGCCCAGATGGGCGG	0	0	0		0	4	GCCC		not templated	0	0	0	0	0	4.88138e-05	0	0	1.62713e-05	0	0	0	0	0	0	0	0	0	0	0	0
CTGCCTCCTGGCTTCTGAGGACCGCCCTGGGCCTGGGAGAATCCCTTCCCCCTCTTCCCTCGTGATCTGCAACTCCAGTCTTTCTAGTATAGATGGGCGGGAGTCTTCTGGGCAGGCTTAAAGGCTAACCTGGTGTGTGGGCGTTGTCCTGCAGGGGAATTGAACAGGTGTAAAATTGGAGGGACAAGACT	GTCTTTCTAG	AGATGGGCGG	GTCTTTCTAGTATAGATGGGCGG	1	0	0		1	3	TAT		not templated	0	0	0	0	0	0.000207459	0	0	6.91529e-05	6.40562e-06	0	1.81638e-05	8.18979e-06	0	0	0	0	0	0	0	0
CTGCCTCCTGGCTTCTGAGGACCGCCCTGGGCCTGGGAGAATCCCTTCCCCCTCTTCCCTCGTGATCTGCAACTCCAGTCTTTCTAGAAGAAGATGGGCGGGAGTCTTCTGGGCAGGCTTAAAGGCTAACCTGGTGTGTGGGCGTTGTCCTGCAGGGGAATTGAACAGGTGTAAAATTGGAGGGACAAGACT	TCTTTCTAGA	AGATGGGCGG	TCTTTCTAGAAGAAGATGGGCGG	0	0	0		0	3	AGA		not templated	0	0	0	0	0	9.76276e-05	0.000298593	0.000106597	0.000167606	9.60842e-05	4.88303e-06	4.23821e-05	4.77831e-05	0	0.000192579	2.55787e-05	7.27193e-05	0	3.42501e-05	0	1.14167e-05
CTGCCTCCTGGCTTCTGAGGACCGCCCTGGGCCTGGGAGAATCCCTTCCCCCTCTTCCCTCGTGATCTGCAACTCCAGTCTTTCTAGAAGTAGATGGGCGGGAGTCTTCTGGGCAGGCTTAAAGGCTAACCTGGTGTGTGGGCGTTGTCCTGCAGGGGAATTGAACAGGTGTAAAATTGGAGGGACAAGACT	TCTTTCTAGA	AGATGGGCGG	TCTTTCTAGAAGTAGATGGGCGG	0	0	0		0	3	AGT		not templated	0	0	0	0	0	8.54242e-05	8.46755e-05	0	5.66999e-05	0	3.41812e-05	0	1.13937e-05	0	0	8.52624e-06	2.84208e-06	4.68787e-05	0	2.27967e-05	2.32251e-05
CTGCCTCCTGGCTTCTGAGGACCGCCCTGGGCCTGGGAGAATCCCTTCCCCCTCTTCCCTCGTGATCTGCAACTCCAGTCTTTCTAGAAAGAGATGGGCGGGAGTCTTCTGGGCAGGCTTAAAGGCTAACCTGGTGTGTGGGCGTTGTCCTGCAGGGGAATTGAACAGGTGTAAAATTGGAGGGACAAGACT	TCTTTCTAGA	AGATGGGCGG	TCTTTCTAGAAAGAGATGGGCGG	0	0	0		0	3	AAG		not templated	0	0	0	0	0	8.54242e-05	0	0	2.84747e-05	6.40562e-06	0	0	2.13521e-06	0	0	0	0	1.56262e-05	0	0	5.20874e-06
CTGCCTCCTGGCTTCTGAGGACCGCCCTGGGCCTGGGAGAATCCCTTCCCCCTCTTCCCTCGTGATCTGCAACTCCAGTCTTTCTAGCTTATGGGCGGGAGTCTTCTGGGCAGGCTTAAAGGCTAACCTGGTGTGTGGGCGTTGTCCTGCAGGGGAATTGAACAGGTGTAAAATTGGAGGGACAAGACT	GTCTTTCTAG	ATGGGCGGGA	GTCTTTCTAGCTTATGGGCGGGA	1	2	0		3	3	CTT		not templated	0	0	0	0	0	3.66104e-05	0	0	1.22035e-05	0	0	0	0	0	0	0	0	0	0	0	0
CTGCCTCCTGGCTTCTGAGGACCGCCCTGGGCCTGGGAGAATCCCTTCCCCCTCTTCCCTCGTGATCTGCAACTCCAGTCTTTCTAGATGTAGATGGGCGGGAGTCTTCTGGGCAGGCTTAAAGGCTAACCTGGTGTGTGGGCGTTGTCCTGCAGGGGAATTGAACAGGTGTAAAATTGGAGGGACAAGACT	TCTTTCTAGA	AGATGGGCGG	TCTTTCTAGATGTAGATGGGCGG	0	0	0		0	3	TGT		not templated	0	0	0	0	0	0.000207459	0	0	6.91529e-05	0	1.46491e-05	4.23821e-05	1.90104e-05	0	1.75072e-05	2.55787e-05	1.4362e-05	0	0	0	0
CTGCCTCCTGGCTTCTGAGGACCGCCCTGGGCCTGGGAGAATCCCTTCCCCCTCTTCCCTCGTGATCTGCAACTCCAGTCTTTCTAGTTTTATGGGCGGGAGTCTTCTGGGCAGGCTTAAAGGCTAACCTGGTGTGTGGGCGTTGTCCTGCAGGGGAATTGAACAGGTGTAAAATTGGAGGGACAAGACT	GTCTTTCTAG	ATGGGCGGGA	GTCTTTCTAGTTTTATGGGCGGGA	1	2	0		3	4	TTTT		not templated	0	0	0	0	0	0.000195255	0	0	6.50851e-05	0	0	0	0	0	0	0	0	0	0	0	0
CTGCCTCCTGGCTTCTGAGGACCGCCCTGGGCCTGGGAGAATCCCTTCCCCCTCTTCCCTCGTGATCTGCAACTCCAGTCTTTCTAGAGTTAGATGGGCGGGAGTCTTCTGGGCAGGCTTAAAGGCTAACCTGGTGTGTGGGCGTTGTCCTGCAGGGGAATTGAACAGGTGTAAAATTGGAGGGACAAGACT	TCTTTCTAGA	AGATGGGCGG	TCTTTCTAGAGTTAGATGGGCGG	0	0	0		0	3	GTT		not templated	0	0	0	0	0	0.000183052	0	0.000106597	9.65495e-05	0	2.44151e-05	4.23821e-05	2.22658e-05	0	0	0	0	0	0	1.13983e-05	3.79945e-06
CTGCCTCCTGGCTTCTGAGGACCGCCCTGGGCCTGGGAGAATCCCTTCCCCCTCTTCCCTCGTGATCTGCAACTCCAGTCTTTCTAGACGGTAGATGGGCGGGAGTCTTCTGGGCAGGCTTAAAGGCTAACCTGGTGTGTGGGCGTTGTCCTGCAGGGGAATTGAACAGGTGTAAAATTGGAGGGACAAGACT	TCTTTCTAGA	AGATGGGCGG	TCTTTCTAGACGGTAGATGGGCGG	0	0	0		0	4	CGGT		not templated	0	0	0	0	0	4.88138e-05	0	0	1.62713e-05	0	0	0	0	0	0	0	0	0	0	0	0
CTGCCTCCTGGCTTCTGAGGACCGCCCTGGGCCTGGGAGAATCCCTTCCCCCTCTTCCCTCGTGATCTGCAACTCCAGTCTTTCTAGATGGGGCGGGAGTCTTCTGGGCAGGCTTAAAGGCTAACCTGGTGTGTGGGCGTTGTCCTGCAGGGGAATTGAACAGGTGTAAAATTGGAGGGACAAGACT	TCTTTCTAGA	GGGCGGGAGT	TCTTTCTAGATGGGGCGGGAGT	0	4	0		4	2	TG			0	0	0	0	0	0.000122035	0	0	4.06782e-05	0.000134518	4.88303e-06	0	4.6467e-05	7.83965e-05	0.000163401	9.37886e-05	0.000111862	3.12524e-05	0	0.000148179	5.98103e-05
CTGCCTCCTGGCTTCTGAGGACCGCCCTGGGCCTGGGAGAATCCCTTCCCCCTCTTCCCTCGTGATCTGCAACTCCAGTCTTTCTAGAGTTATGGGCGGGAGTCTTCTGGGCAGGCTTAAAGGCTAACCTGGTGTGTGGGCGTTGTCCTGCAGGGGAATTGAACAGGTGTAAAATTGGAGGGACAAGACT	TCTTTCTAGA	ATGGGCGGGA	TCTTTCTAGAGTTATGGGCGGGA	0	2	0		2	3	GTT		not templated	0	0	0	0	0	1.22035e-05	0	0	4.06782e-06	0	0	0	0	0	0	0	0	0	0	0	0
CTGCCTCCTGGCTTCTGAGGACCGCCCTGGGCCTGGGAGAATCCCTTCCCCCTCTTCCCTCGTGATCTGCAACTCCAGTCTTTCTAGAGCGATGGGCGGGAGTCTTCTGGGCAGGCTTAAAGGCTAACCTGGTGTGTGGGCGTTGTCCTGCAGGGGAATTGAACAGGTGTAAAATTGGAGGGACAAGACT	TCTTTCTAGA	GATGGGCGGG	TCTTTCTAGAGCGATGGGCGGG	0	1	0		1	2	GC			0	0	0	0	0	0.000109831	0	0	3.66104e-05	0	0	1.81638e-05	6.05459e-06	0	0	0	0	0	6.85002e-05	0	2.28334e-05
CTGCCTCCTGGCTTCTGAGGACCGCCCTGGGCCTGGGAGAATCCCTTCCCCCTCTTCCCTCGTGATCTGCAACTCCAGTCTTTCTAGCACAAGATGGGCGGGAGTCTTCTGGGCAGGCTTAAAGGCTAACCTGGTGTGTGGGCGTTGTCCTGCAGGGGAATTGAACAGGTGTAAAATTGGAGGGACAAGACT	GTCTTTCTAG	AGATGGGCGG	GTCTTTCTAGCACAAGATGGGCGG	1	0	0		1	4	CACA		not templated	0	0	0	0	0	7.32207e-05	4.45661e-06	0	2.58924e-05	0	0	0	0	0	0.000151729	0	5.05764e-05	0	0	0	0
CTGCCTCCTGGCTTCTGAGGACCGCCCTGGGCCTGGGAGAATCCCTTCCCCCTCTTCCCTCGTGATCTGCAACTCCAGTCTTTCTAGATTGAAGATGGGCGGGAGTCTTCTGGGCAGGCTTAAAGGCTAACCTGGTGTGTGGGCGTTGTCCTGCAGGGGAATTGAACAGGTGTAAAATTGGAGGGACAAGACT	TCTTTCTAGA	AGATGGGCGG	TCTTTCTAGATTGAAGATGGGCGG	0	0	0		0	4	TTGA		not templated	0	0	0	0	0	0.000109831	0	0	3.66104e-05	0	0	0	0	0	0	0	0	0	0	0	0
CTGCCTCCTGGCTTCTGAGGACCGCCCTGGGCCTGGGAGAATCCCTTCCCCCTCTTCCCTCGTGATCTGCAACTCCAGTCTTTCTGTAGATGGGCGGGAGTCTTCTGGGCAGGCTTAAAGGCTAACCTGGTGTGTGGGCGTTGTCCTGCAGGGGAATTGAACAGGTGTAAAATTGGAGGGACAAGACT	CAGTCTTTCT	AGATGGGCGG	CAGTCTTTCTGTAGATGGGCGG	3	0	0		3	2	GT			0	0	0	0	0	8.54242e-05	0	0	2.84747e-05	0	0	0.000115037	3.83457e-05	0	0	0	0	0	3.42501e-05	0	1.14167e-05
CTGCCTCCTGGCTTCTGAGGACCGCCCTGGGCCTGGGAGAATCCCTTCCCCCTCTTCCCTCGTGATCTGCAACTCCAGTCTTTCTACCAAGATGGGCGGGAGTCTTCTGGGCAGGCTTAAAGGCTAACCTGGTGTGTGGGCGTTGTCCTGCAGGGGAATTGAACAGGTGTAAAATTGGAGGGACAAGACT	AGTCTTTCTA	AGATGGGCGG	AGTCTTTCTACCAAGATGGGCGG	2	0	0		2	3	CCA		not templated	0	0	0	0	0	6.10173e-05	0	0	2.03391e-05	0	0	0	0	0	0	0	0	0	0	0	0
CTGCCTCCTGGCTTCTGAGGACCGCCCTGGGCCTGGGAGAATCCCTTCCCCCTCTTCCCTCGTGATCTGCAACTCCAGTCTTTCTATCAAGATGGGCGGGAGTCTTCTGGGCAGGCTTAAAGGCTAACCTGGTGTGTGGGCGTTGTCCTGCAGGGGAATTGAACAGGTGTAAAATTGGAGGGACAAGACT	AGTCTTTCTA	AGATGGGCGG	AGTCTTTCTATCAAGATGGGCGG	2	0	0		2	3	TCA		not templated	0	0	0	0	0	2.44069e-05	0	8.88305e-05	3.77458e-05	0	0	0	0	0	0	0	0	0	0	0	0
CTGCCTCCTGGCTTCTGAGGACCGCCCTGGGCCTGGGAGAATCCCTTCCCCCTCTTCCCTCGTGATCTGCAACTCCAGTCTTTCTAGAATGAGATGGGCGGGAGTCTTCTGGGCAGGCTTAAAGGCTAACCTGGTGTGTGGGCGTTGTCCTGCAGGGGAATTGAACAGGTGTAAAATTGGAGGGACAAGACT	TCTTTCTAGA	AGATGGGCGG	TCTTTCTAGAATGAGATGGGCGG	0	0	0		0	3	ATG		not templated	0	0	0	0	0	8.54242e-05	0	0	2.84747e-05	0	0	0	0	0	7.00288e-05	0	2.33429e-05	0	0	0	0
CTGCCTCCTGGCTTCTGAGGACCGCCCTGGGCCTGGGAGAATCCCTTCCCCCTCTTCCCTCGTGATCTGCAACTCCAGTCTTTCTAGAAGCAAGATGGGCGGGAGTCTTCTGGGCAGGCTTAAAGGCTAACCTGGTGTGTGGGCGTTGTCCTGCAGGGGAATTGAACAGGTGTAAAATTGGAGGGACAAGACT	TCTTTCTAGA	AGATGGGCGG	TCTTTCTAGAAGCAAGATGGGCGG	0	0	0		0	4	AGCA		not templated	0	0	0	0	0	1.22035e-05	0	0	4.06782e-06	0	0	0	0	0	0	0	0	3.90656e-05	0	0	1.30219e-05
CTGCCTCCTGGCTTCTGAGGACCGCCCTGGGCCTGGGAGAATCCCTTCCCCCTCTTCCCTCGTGATCTGCAACTCCAGTCTTTCATAGATGGGCGGGAGTCTTCTGGGCAGGCTTAAAGGCTAACCTGGTGTGTGGGCGTTGTCCTGCAGGGGAATTGAACAGGTGTAAAATTGGAGGGACAAGACT	CCAGTCTTTC	AGATGGGCGG	CCAGTCTTTCATAGATGGGCGG	4	0	0		4	2	AT			0	0	0	0	0	6.10173e-05	0	0	2.03391e-05	0	0	0	0	0	0	0	0	9.37573e-05	0	0	3.12524e-05
CTGCCTCCTGGCTTCTGAGGACCGCCCTGGGCCTGGGAGAATCCCTTCCCCCTCTTCCCTCGTGATCTGCAACTCCAGTCTTTCTAGAGGAAGATGGGCGGGAGTCTTCTGGGCAGGCTTAAAGGCTAACCTGGTGTGTGGGCGTTGTCCTGCAGGGGAATTGAACAGGTGTAAAATTGGAGGGACAAGACT	TCTTTCTAGA	AGATGGGCGG	TCTTTCTAGAGGAAGATGGGCGG	0	0	0		0	3	GGA		not templated	0	0	0	0	0	1.22035e-05	9.80453e-05	0	3.67496e-05	0	0.000122076	6.05459e-05	6.08739e-05	0	0.000140058	0.000119367	8.6475e-05	7.0318e-05	3.42501e-05	0	3.4856e-05
CTGCCTCCTGGCTTCTGAGGACCGCCCTGGGCCTGGGAGAATCCCTTCCCCCTCTTCCCTCGTGATCTGCAACTCCAGTCTTTCTAGAATCAGATGGGCGGGAGTCTTCTGGGCAGGCTTAAAGGCTAACCTGGTGTGTGGGCGTTGTCCTGCAGGGGAATTGAACAGGTGTAAAATTGGAGGGACAAGACT	TCTTTCTAGA	AGATGGGCGG	TCTTTCTAGAATCAGATGGGCGG	0	0	0		0	3	ATC		not templated	0	0	0	0	0	1.22035e-05	0	0	4.06782e-06	0	0	0	0	0	0	1.70525e-05	5.68416e-06	0	0	0	0
CTGCCTCCTGGCTTCTGAGGACCGCCCTGGGCCTGGGAGAATCCCTTCCCCCTCTTCCCTCGTGATCTGCAACTCCAGTCTTTCTAGACCGCAGATGGGCGGGAGTCTTCTGGGCAGGCTTAAAGGCTAACCTGGTGTGTGGGCGTTGTCCTGCAGGGGAATTGAACAGGTGTAAAATTGGAGGGACAAGACT	TCTTTCTAGA	AGATGGGCGG	TCTTTCTAGACCGCAGATGGGCGG	0	0	0		0	4	CCGC		not templated	0	0	0	0	0	1.22035e-05	0	0	4.06782e-06	0	9.76605e-06	0	3.25535e-06	0	0	0	0	0	0	0	0
CTGCCTCCTGGCTTCTGAGGACCGCCCTGGGCCTGGGAGAATCCCTTCCCCCTCTTCCCTCGTGATCTGCAACTCCAGTCTTTCTAGAACATGGGCGGGAGTCTTCTGGGCAGGCTTAAAGGCTAACCTGGTGTGTGGGCGTTGTCCTGCAGGGGAATTGAACAGGTGTAAAATTGGAGGGACAAGACT	TCTTTCTAGA	ATGGGCGGGA	TCTTTCTAGAACATGGGCGGGA	0	2	0		2	2	AC			0	0	0	0	0	1.22035e-05	4.45661e-06	0	5.55335e-06	0	0	0	0	0	0	8.52624e-06	2.84208e-06	0	0	0	0
CTGCCTCCTGGCTTCTGAGGACCGCCCTGGGCCTGGGAGAATCCCTTCCCCCTYTTCCCTCGTGATCTGCAACTCCAGTCTTTCTACGGATGGGCGGGAGTCTTCTGGGCAGGCTTAAAGGCTAACCTGGTGTGTGGGCGTTGTCCTGCAGGGGAATTGAACAGGTGTAAAATTGGAGGGACAAGACT	AGTCTTTCTA	GATGGGCGGG	AGTCTTTCTACGGATGGGCGGG	2	1	0		3	2	CG			0	0	0	0	0	1.22035e-05	0	0	4.06782e-06	0	0	0	0	0	9.92075e-05	0	3.30692e-05	0	0	0.000113983	3.79945e-05
CTGCCTCCTGGCTTCTGAGGACCGCCCTGGGCCTGGGAGAATCCCTTCCCCCTCTTCCCTCGTGATCTGCAACTCCAGTCTTTCTAGAAAGTGGGCGGGAGTCTTCTGGGCAGGCTTAAAGGCTAACCTGGTGTGTGGGCGTTGTCCTGCAGGGGAATTGAACAGGTGTAAAATTGGAGGTACAAGACT	TCTTTCTAGA	TGGGCGGGAG	TCTTTCTAGAAAGTGGGCGGGAG	0	3	0		3	3	AAG		not templated	0	0	0	0	0	1.22035e-05	0	0	4.06782e-06	0	0	5.44913e-05	1.81638e-05	0	0	0	0	0	0	0	0
CTGCCTCCTGGCTTCTGAGGACCGCCCTGGGCCTGGGAGAATCCCTTCCCCCTCTTCCCTCGTGATCTGCAACTCCAGTCTTTCTAGACCGATGGGCGGGAGTCTTCTGGGCAGGCTTAAAGGCTAACCTGGTGTGTGGGCGTTGTCCTGCAGGGAAATTGAACAGGTGTAAAATTGGAGGGACAAGACTTCC	TCTTTCTAGA	GATGGGCGGG	TCTTTCTAGACCGATGGGCGGG	0	1	0		1	2	CC			0	0	0	0	0	0	6.23925e-05	0	2.07975e-05	0	0	0	0	0	0	0	0	0	0	0	0
CTGCCTCCTGGCTTCTGAGGACCGCCCTGGGCCTGGGAGAATCCCTTCCCCCTCTTCCCTCGTGATCTGCAACTCCAGTCTTTCAAAAGATGGGCGGGAGTCTTCTGGGCAGGCTTAAAGGCTAACCTGGTGTGTGGGCGTTGTCCTGCAGGGGAATTGAACAGGTGTAAAATTGGAGGGACAAGACTTCC	CCAGTCTTTC	AGATGGGCGG	CCAGTCTTTCAAAAGATGGGCGG	4	0	0		4	3	AAA		not templated	0	0	0	0	0	0	0.000155981	0	5.19937e-05	0	4.88303e-06	0	1.62768e-06	0	7.58646e-05	0	2.52882e-05	0	0	0	0
CTGCCTCCTGGCTTCTGAGGACCGCCCTGGGCCTGGGAGAATCCCTTCCCCCTCTTCCCTCGTGATCTGCAACTCCAGTCTTTCTAGCAAAAGATGGGCGGGAGTCTTCTGGGCAGGCTTAAAGGCTAACCTGGTGTGTGGGCGTTGTCCTGCAGGGGAATTGAACAGGTGTAAAATTGGAGGGACAAGACTTCC	GTCTTTCTAG	AGATGGGCGG	GTCTTTCTAGCAAAAGATGGGCGG	1	0	0		1	4	CAAA		not templated	0	0	0	0	0	0	0.000124785	0	4.1595e-05	0	0	0	0	0	0	0	0	0	0	0	0
CTGCCTCCTGGCTTCTGAGGACCGCCCTGGGCCTGGGAGAATCCCTTCCCCCTCTTCCCTCGTGATCTGCAACTCCAGTCTTTCTAGATAAGAGATGGGCGGGAGTCTTCTGGGCAGGCTTAAAGGCTAACCTGGTGTGTGGGCGTTGTCCTGCAGGGGAATTGAACAGGTGTAAAATTGGAGGGACAAGACTTCC	TCTTTCTAGA	AGATGGGCGG	TCTTTCTAGATAAGAGATGGGCGG	0	0	0		0	4	TAAG		not templated	0	0	0	0	0	0	6.68491e-05	0	2.2283e-05	0	0	0	0	0	0	0	0	0	0	0	0
CTGCCTCCTGGCTTCTGAGGACCGCCCTGGGCCTGGGAGAATCCCTTCCCCCTCTTCCCTCGTGATCTGCAACTCCAGTCTTTCTATGAGATGGGCGGGAGTCTTCTGGGCAGGCTTAAAGGCTAACCTGGTGTGTGGGCGTTGTCCTGCAGGGGAATTGAACAGGTGTAAAATTGGAGGGACAAGACTTCC	AGTCTTTCTA	AGATGGGCGG	AGTCTTTCTATGAGATGGGCGG	2	0	0		2	2	TG			0	0	0	0	0	0	9.35887e-05	0	3.11962e-05	0	3.90642e-05	0	1.30214e-05	0	0	8.52624e-05	2.84208e-05	0	0	0	0
CTGCCTCCTGGCTTCTGAGGACCGCCCTGGGCCTGGGAGAATCCCTTCCCCCTCTTCCCTCGTGATCTGCAACTCCAGTCTTTCTACCAGATGGGCGGGAGTCTTCTGGGCAGGCTTAAAGGCTAACCTGGTGTGTGGGCGTTGTCCTGCAGGGGAATTGAACAGGTGTAAAATTGGAGGGACAAGACTTCC	AGTCTTTCTA	AGATGGGCGG	AGTCTTTCTACCAGATGGGCGG	2	0	0		2	2	CC			0	0	0	0	0	0	6.23925e-05	0	2.07975e-05	0	0	0	0	0	0	7.67362e-05	2.55787e-05	0	0	0	0
CTGCCTCCTGGCTTCTGAGGACCGCCCTGGGCCTGGGAGAATCCCTTCCCCCTCTTCCCTCGTGATCTGCAACTCCAGTCTTTCTAGTTTATGGGCGGGAGTCTTCTGGGCAGGCTTAAAGGCTAACCTGGTGTGTGGGCGTTGTCCTGCAGGGGAATTGAACAGGTGTAAAATTGGAGGGACAAGACTTCC	GTCTTTCTAG	ATGGGCGGGA	GTCTTTCTAGTTTATGGGCGGGA	1	2	0		3	3	TTT		not templated	0	0	0	0	0	0	4.45661e-05	0	1.48554e-05	0	2.44151e-05	0	8.13838e-06	5.22644e-05	0	0	1.74215e-05	0	0	0	0
CTGCCTCCTGGCTTCTGAGGACCGCCCTGGGCCTGGGAGAATCCCTTCCCCCTCTTCCCTCGTGATCTGCAACTCCAGTCTTTCTAGAGTGAAGATGGGCGGGAGTCTTCTGGGCAGGCTTAAAGGCTAACCTGGTGTGTGGGCGTTGTCCTGCAGGGGAATTGAACAGGTGTAAAATTGGAGGGACAAGACTTCC	TCTTTCTAGA	AGATGGGCGG	TCTTTCTAGAGTGAAGATGGGCGG	0	0	0		0	4	GTGA		not templated	0	0	0	0	0	0	7.13057e-05	0	2.37686e-05	0	0	0	0	0	0	0	0	0	6.85002e-05	2.27967e-05	3.04323e-05
CTGCCTCCTGGCTTCTGAGGACCGCCCTGGGCCTGGGAGAATCCCTTCCCCCTCTTCCCTCGTGATCTGCAACTCCAGTCTTTCTAGAGATGGGGCGGGAGTCTTCTGGGCAGGCTTAAAGGCTAACCTGGTGTGTGGGCGTTGTCCTGCAGGGGAATTGAACAGGTGTAAAATTGGAGGGACAAGACTTCC	TCTTTCTAGA	GGGCGGGAGT	TCTTTCTAGAGATGGGGCGGGAGT	0	4	0		4	4	GATG		not templated	0	0	0	0	0	0	4.45661e-06	0	1.48554e-06	0	0	0	0	0	0	0	0	0	0	2.27967e-05	7.5989e-06
CTGCCTCCTGGCTTCTGAGGACCGCCCTGGGCCTGGGAGAATCCCTTCCCCCTCTTCCCTCGTGATCTGCAACTCCAGTCTTTCTAGCTTAGATGGGCGGGAGTCTTCTGGGCAGGCTTAAAGGCTAACCTGGTGTGTGGGCGTTGTCCTGCAGGGGAATTGAACAGGTGTAAAATTGGAGGGACAAGACTTCC	GTCTTTCTAG	AGATGGGCGG	GTCTTTCTAGCTTAGATGGGCGG	1	0	0		1	3	CTT		not templated	0	0	0	0	0	0	0.000182721	0	6.09069e-05	0	0	0	0	0	0	0	0	0	0	0	0
CTGCCTCCTGGCTTCTGAGGACCGCCCTGGGCCTGGGAGAATCCCTTCCCCCTCTTCCCTCGTGATCTGCAACTCCAGTCTTTCTAGAACGGGCGGGAGTCTTCTGGGCAGGCTTAAAGGCTAACCTGGTGTGTGGGCGTTGTCCTGCAGGGGAATTGAACAGGTGTAAAATTGGAGGGACAAGACTTCC	TCTTTCTAGA	GGGCGGGAGT	TCTTTCTAGAACGGGCGGGAGT	0	4	0		4	2	AC			0	0	0	0	0	0	7.13057e-05	1.33246e-05	2.82101e-05	1.28112e-05	4.88303e-06	0	5.89809e-06	5.22644e-05	0	0	1.74215e-05	0	0	0	0
CTGCCTCCTGGCTTCTGAGGACCGCCCTGGGCCTGGGAGAATCCCTTCCCCCTCTTCCCTCGTGATCTGCAACTCCAGTCTTTCTAGAGTTTTGGGCGGGAGTCTTCTGGGCAGGCTTAAAGGCTAACCTGGTGTGTGGGCGTTGTCCTGCAGGGGAATTGAACAGGTGTAAAATTGGAGGGACAAGACTTCC	TCTTTCTAGA	TGGGCGGGAG	TCTTTCTAGAGTTTTGGGCGGGAG	0	3	0		3	4	GTTT		not templated	0	0	0	0	0	0	5.34793e-05	0	1.78264e-05	0	0	7.87096e-05	2.62365e-05	0	9.33718e-05	5.11574e-05	4.81764e-05	0	0	0	0
CTGCCTCCTGGCTTCTGAGGACCGCCCTGGGCCTGGGAGAATCCCTTCCCCCTCTTCCCTCGTGATCTGCAACTCCAGTCTTTCTAGAGTTGAGATGGGCGGGAGTCTTCTGGGCAGGCTTAAAGGCTAACCTGGTGTGTGGGCGTTGTCCTGCAGGGGAATTGAACAGGTGTAAAATTGGAGGGACAAGACTTCC	TCTTTCTAGA	AGATGGGCGG	TCTTTCTAGAGTTGAGATGGGCGG	0	0	0		0	4	GTTG		not templated	0	0	0	0	0	0	4.45661e-06	0	1.48554e-06	0	4.39472e-05	0	1.46491e-05	0	0	0	0	0	0	0	0
CTGCCTCCTGGCTTCTGAGGACCGCCCTGGGCCTGGGAGAATCCCTTCCCCCTCTTCCCTCGTGATCTGCAACTCCAGTCTTTCTAGTTTAGATGGGCGGGAGTCTTCTGGGCAGGCTTAAAGGCTAACCTGGTGTGTGGGCGTTGTCCTGCAGGGGAATTGAACAGGTGTAAAATTGGAGGGACAAGACTTCC	GTCTTTCTAG	AGATGGGCGG	GTCTTTCTAGTTTAGATGGGCGG	1	0	0		1	3	TTT		not templated	0	0	0	0	0	0	6.23925e-05	0	2.07975e-05	0	0	0	0	0	0	0	0	7.81311e-05	0	0	2.60437e-05
CTGCCTCCTGGCTTCTGAGGACCGCCCTGGGCCTGGGAGAATCCCTTCCCCCTCTTCCCTCGTGATCTGCAACTCCAGTCTTTCTATTAAGATGGGCGGGAGTCTTCTGGGCAGGCTTAAAGGCTAACCTGGTGTGTGGGCGTTGTCCTGCAGGGGAATTGAACAGGTGTAAAATTGGAGGGACAAGACTTCC	AGTCTTTCTA	AGATGGGCGG	AGTCTTTCTATTAAGATGGGCGG	2	0	0		2	3	TTA		not templated	0	0	0	0	0	0	0.000115872	5.77398e-05	5.78705e-05	0	0	0	0	0	0	8.52624e-06	2.84208e-06	0	0.000137	0	4.56668e-05
CTGCCTCCTGGCTTCTGAGGACCGCCCTGGGCCTGGGAGAATCCCTTCCCCCTCTTCCCTCGTGATCTGCAACTCCAGTCTTTCTAGACATAGATGGGCGGGAGTCTTCTGGGCAGGCTTAAAGGCTAACCTGGTGTGTGGGCGTTGTCCTGCAGGGGAATTGAACAGGTGTAAAATTGGAGGGACAAGACTTCC	TCTTTCTAGA	AGATGGGCGG	TCTTTCTAGACATAGATGGGCGG	0	0	0		0	3	CAT		not templated	0	0	0	0	0	0	4.45661e-06	0	1.48554e-06	0.000147329	6.34794e-05	4.84367e-05	8.64151e-05	0	0	0	0	0	0.000137	0	4.56668e-05
CTGCCTCCTGGCTTCTGAGGACCGCCCTGGGCCTGGGAGAATCCCTTCCCCCTCTTCCCTCGTGATCTGCAACTCCAGTCTTTCTATTAGATGGGCGGGAGTCTTCTGGGCAGGCTTAAAGGCTAACCTGGTGTGTGGGCGTTGTCCTGCAGGGGAATTGAACAGGTGTAAAATTGGAGGGACAAGACTTCC	AGTCTTTCTA	AGATGGGCGG	AGTCTTTCTATTAGATGGGCGG	2	0	0		2	2	TT			0	0	0	0	0	0	7.57623e-05	3.10907e-05	3.56177e-05	0.00020498	7.32454e-05	6.05459e-06	9.47599e-05	0	5.25216e-05	0	1.75072e-05	0	0	0	0
CTGCCTCCTGGCTTCTGAGGACCGCCCTGGGCCTGGGAGAATCCCTTCTTCCTCTTTCCTCGTGATCTGCAACTCCAGTCTTTCTAGTCTTGGGCGGGAGTCTTCTGGGCAGGCTTAAAGGCTAACCTGGTGTGTGGGCGTTGTCCTGCAGGGGAATTGAACAGGTGTAAAATTGGAGGGACAAGACTTCC	GTCTTTCTAG	TGGGCGGGAG	GTCTTTCTAGTCTTGGGCGGGAG	1	3	0		4	3	TCT		not templated	0	0	0	0	0	0	4.01095e-05	0	1.33698e-05	0	0	0	0	0	0	0	0	0	0	0	0
CTGCCTCCTGGCTTCTGAGGACCGCCCTGGGCCTGGGAGAATCCCTTCCCCCTCTTCCCTCGTGATCTGCAACTCCAGTCTTTCTAGAAGATAGATGGGCGGGAGTCTTCTGGGCAGGCTTAAAGGCTAACCTGGTGTGTGGGCGTTGTCCTGCAGGGGAATTGAACAGGTGTAAAATTGGAGGGACAAGACTTCC	TCTTTCTAGA	AGATGGGCGG	TCTTTCTAGAAGATAGATGGGCGG	0	0	0		0	4	AGAT		not templated	0	0	0	0	0	0	4.01095e-05	0	1.33698e-05	0	0	4.84367e-05	1.61456e-05	0	0	0	0	0	3.42501e-05	1.13983e-05	1.52161e-05
CTGCCTCCTGGCTTCTGAGGACCGCCCTGGGCCTGGGAGAATCCCTTCCCCCTCTTCCCTCGTGATCTGCAACTCCAGTCTTTCTAGGCGGGATGGGCGGGAGTCTTCTGGGCAGGCTTAAAGGCTAACCTGGTKTGTGGGCGTTGTCCTGCAGGGGAATTGAACAGGTGTAAAATTGGAGGGACAAGACTTCC	GTCTTTCTAG	GATGGGCGGG	GTCTTTCTAGGCGGGATGGGCGGG	1	1	0		2	4	GCGG		not templated	0	0	0	0	0	0	4.45661e-06	0	1.48554e-06	0	0	0	0	0	0	0	0	0	0	0	0
CTGCCTCCTGGCTTCTGAGGACCGCCCTGGGCCTGGGAGAATCCCTTCCCCCTCTTCCCTCGTGATCTGCAACTCCAGTCTTTCTAGAGAGGAGATGGGCGGGAGTCTTCTGGGCAGGCTTAAAGGCTAACCTGGTGTGTGGGCGTTGTCCTGCAGGGGAATTGAACAGGTGTAAAATTGGAGGGACAAGACTTCC	TCTTTCTAGA	AGATGGGCGG	TCTTTCTAGAGAGGAGATGGGCGG	0	0	0		0	4	GAGG		not templated	0	0	0	0	0	0	8.02189e-05	0	2.67396e-05	0	0	0	0	0	0	0	0	0	0	0	0
CTGCCTCCTGGCTTCTGAGGACCGCCCTGGGCCTGGGAGAATCCCTTCCCCCTCTTCCCTCGTGATCTGCAACTCCAGTCTTTCTTTCCAGATGGGCGGGAGTCTTCTGGGCAGGCTTAAAGGCTAACCTGGTGTGTGGGCGTTGTCCTGCAGGGGAATTGAACAGGTGTAAAATTGGAGGGACAAGACTTCC	CAGTCTTTCT	AGATGGGCGG	CAGTCTTTCTTTCCAGATGGGCGG	3	0	0		3	4	TTCC		not templated	0	0	0	0	0	0	4.90227e-05	0	1.63409e-05	0	4.88303e-06	0	1.62768e-06	0	0	0	0	0	0	0	0
CTGCCTCCTGGCTTCTGAGGACCGCCCTGGGCCTGGGAGAATCCCTTCCCCCTCTTCCCTCGTGATCTGCAACTCCAGTCTTTCTAGAGAGGATGGGCGGGAGTCTTCTGGGCAGGCTTAAAGGCTAACCTGGTGTGTGGGCGTTGTCCTGCAGGGGAATTGAACAGGTGTAAAATTGGAGGGACAAGACTTCC	TCTTTCTAGA	GATGGGCGGG	TCTTTCTAGAGAGGATGGGCGGG	0	1	0		1	3	GAG		not templated	0	0	0	0	0	0	8.91321e-06	0	2.97107e-06	0	0	0	0	0	0	0	0	0	0	0	0
CTGCCTCCTGGCTTCTGAGGACCGCCCTGGGCCTGGGAGAATCCCTTCCCCCTCTTCCCTCGTGATCTGCAACTCCAGTCTTTCTAGATTTTTGGGCGGGAGTCTTCTGGGCAGGCTTAAAGGCTAACCTGGTGTGTGGGCGTTGTCCTGCAGGGGAATTGAACAGGTGTAAAATTGGAGGGACAAGACTTCC	TCTTTCTAGA	TGGGCGGGAG	TCTTTCTAGATTTTTGGGCGGGAG	0	3	0		3	4	TTTT		not templated	0	0	0	0	0	0	0.000142611	0	4.75371e-05	0	0	0	0	0	0	0	0	0	0	0	0
CTGCCTCCTGGCTTCTGAGGACCGCCCTGGGCCTGGGAGAATCCCTTCCCCCTCTTCCCTCGTGATCTGCAACTCCAGTCTTTCTAGGAAAGATGGGCGGGAGTCTTCTGGGCAGGCTTAAAGGCTAACCTGGTGTGTGGGCGTTGTCCTGCAGGGGAATTGAACAGGTGTAAAATTGGAGGGACAAGACTTCC	GTCTTTCTAG	AGATGGGCGG	GTCTTTCTAGGAAAGATGGGCGG	1	0	0		1	3	GAA		not templated	0	0	0	0	0	0	7.13057e-05	0	2.37686e-05	0	0	0	0	0	0	0	0	0	0	0	0
CTGCCTCCTGGCTTCTGAGGACCGCCCTGGGCCTGGGAGAATCCCTTCCCCCTCTTCCCTCGTGATCTGCAACTCCAGTCTTTCTAGACGGAGATGGGCGGGAGTCTTCTGGGCAGGCTTAAAGGCTAACCTGGTGTGTGGGCGTTGTCCTGCAGGGGAATTGAACAGGTGTAAAATTGGAGGGACAAGACTTCC	TCTTTCTAGA	AGATGGGCGG	TCTTTCTAGACGGAGATGGGCGG	0	0	0		0	3	CGG		not templated	0	0	0	0	0	0	8.91321e-06	0	2.97107e-06	0	0	7.26551e-05	2.42184e-05	1.30661e-05	0	0	4.35536e-06	2.34393e-05	0	1.13983e-05	1.16126e-05
CTGCCTCCTGGCTTCTGAGGACCGCCCTGGGCCTGGGAGAATCCCTTCCCCCTCTTCCCTCGTGATCTGCAACTCCAGTCTTTCTAGCGGATGGGCGGGAGTCTTCTGGGCAGGCTTAAAGGCTAACCTGGTGTGTGGGCGTTGTCCTGCAGGGGAATTGAACAGGTGTAAAATTGGAGGGACAAGACTTCC	GTCTTTCTAG	GATGGGCGGG	GTCTTTCTAGCGGATGGGCGGG	1	1	0		2	2	CG			0	0	0	0	0	0	8.91321e-06	0	2.97107e-06	0	0	0	0	0.00023519	0	0	7.83965e-05	7.81311e-06	0	0	2.60437e-06
CTGCCTCCTGGCTTCTGAGGACCGCCCTGGGCCTGGGAGAATCCCTTCCCCCTCTTCCCTCGTGATCTGCAACTCCAGTCTTTCTAGAGCTGGGCGGGAGTCTTCTGGGCAGGCTTAAAGGCTAACCTGGTGTGTGGGCGTTGTCCTGCAGGGGAATTGAACAGGTGTAAAATTGGAGGGACAAGACTTCC	TCTTTCTAGA	TGGGCGGGAG	TCTTTCTAGAGCTGGGCGGGAG	0	3	0		3	2	GC			0	0	0	0	0	0	4.45661e-06	0	1.48554e-06	0	0	0	0	0	0	8.52624e-06	2.84208e-06	0	0	1.13983e-05	3.79945e-06
CTGCCTCCTGGCTTCTGAGGACCGCCCTGGGCCTGGGAGAATCCCTTCCCCCTCTTCCCTCGTGATCTGCAACTCCAGTCTTTCTAGAATTTTGGGCGGGAGTCTTCTGGGCAGGCTTAAAGGCTAACCTGGTGTGTGGGCGTTGTCCTGCAGGGGAATTGAACAGGTGTAAAATTGGAGGGACAAGACTTCC	TCTTTCTAGA	TGGGCGGGAG	TCTTTCTAGAATTTTGGGCGGGAG	0	3	0		3	4	ATTT		not templated	0	0	0	0	0	0	4.45661e-06	0	1.48554e-06	0	7.32454e-05	0	2.44151e-05	0	2.33429e-05	0	7.78098e-06	0	0	0	0
CTGCCTCCTGGCTTCTGAGGACCGCCCTGGGCCTGGGAGAATCCCTTCCCCCTCTTCCCTCGTGATCTGCAACTCCAGTCTTTCTAGAGGCAGATGGGCGGGAGTCTTCTGGGCAGGCTTAAAGGCTAACCTGGTGTGTGGGCGTTGTCCTGCAGGGGAATTGAACAGGTGTAAAATTGGAGGGACAAGACTTCC	TCTTTCTAGA	AGATGGGCGG	TCTTTCTAGAGGCAGATGGGCGG	0	0	0		0	3	GGC		not templated	0	0	0	0	0	0	4.45661e-06	0	1.48554e-06	0	5.85963e-05	0	1.95321e-05	0	0	0	0	0	6.85002e-05	0	2.28334e-05
CTGCCTCCTGGCTTCTGAGGACCGCCCTGGGCCTGGGAGAATCCCTTCCCCCTCTTCCCTCGTGATCTGCAACTCCAGTCTTTCTAAAATGGGCGGGAGTCTTCTGGGCAGGCTTAAAGGCTAACCTGGTGTGTGGGCGTTGTCCTGCAGGGGAATTGAACAGGTGTAAAATTGGAGGGACAAGACTTCC	AGTCTTTCTA	ATGGGCGGGA	AGTCTTTCTAAAATGGGCGGGA	2	2	0		4	2	AA			0	0	0	0	0	0	4.45661e-06	0	1.48554e-06	6.40562e-06	4.88303e-06	0	3.76288e-06	3.91983e-05	1.75072e-05	9.37886e-05	5.01647e-05	7.81311e-06	0	1.13983e-05	6.40382e-06
CTGCCTCCTGGCTTCTGAGGACCGCCCTGGGCCTGGGAGAATCCCTTCCCCCTCTTCCCTCGTGATCTGCAACTCCAGTCTTTCTAGAATGGGGCGGGAGTCTTCTGGGCAGGCTTAAAGGCTAACCTGGTGTGTGGGCGTTGTCCTGCAGGGGAATTGAACAGGTGTAAAATTGGAGGGACAAGACTTCC	TCTTTCTAGA	GGGCGGGAGT	TCTTTCTAGAATGGGGCGGGAGT	0	4	0		4	3	ATG		not templated	0	0	0	0	0	0	4.45661e-06	0	1.48554e-06	0	0	0	0	0	0	1.70525e-05	5.68416e-06	0	0	0	0
CTGCCTCCTGGCTTCTGAGGACCGCCCTGGGCCTGGGAGAATCCCTTCCCCCTCTTCCCTCGTGATCTGCAACTCCAGTCTTTCTAATATGGGCGGGAGTCTTCTGGGCAGGCTTAAAGGCTAACCTGGTGTGTGGGCGTTGTCCTGCAGGGGAATTGAACAGGTGTAAAATTGGAGGGACAAGACTTCC	AGTCTTTCTA	ATGGGCGGGA	AGTCTTTCTAATATGGGCGGGA	2	2	0		4	2	AT			0	0	0	0	0	0	1.78264e-05	0	5.94214e-06	0	0	6.66005e-05	2.22002e-05	0	4.08501e-05	0	1.36167e-05	7.81311e-06	3.42501e-05	0	1.40211e-05
CTGCCTCCTGGCTTCTGAGGACCGCCCTGGGCCTGGGAGAATCCCTTCCCCCTCTTCCCTCGTGATCTGCAACTCCAGTCTTTCTAGGAGAGATGGGCGGGAGTCTTCTGGGCAGGCTTAAAGGCTAACCTGGTGTGTGGGCGTTGTCCTGCAGGGGAATTGAACAGGTGTAAAATTGGAGGGACAAGACTTCC	GTCTTTCTAG	AGATGGGCGG	GTCTTTCTAGGAGAGATGGGCGG	1	0	0		1	3	GAG		not templated	0	0	0	0	0	0	4.45661e-06	0	1.48554e-06	0	0	0	0	5.22644e-05	0	0	1.74215e-05	0	0	0	0
CTGCCTCCTGGCTTCTGAGGACCGCCCTGGGCCTGGGAGAATCCCTTCCCCCTCTTCCCTCGTGATCTGCAACTCCAGTCTTTCTAGGCTAGATGGGCGGGAGTCTTCTGGGCAGGCTTAAAGGCTAACCTGGTGTGTGGGCGTTGTCCTGCAGGGGAATTGAACAGGTGTAAAATTGGAGGGACAAGACTTCC	GTCTTTCTAG	AGATGGGCGG	GTCTTTCTAGGCTAGATGGGCGG	1	0	0		1	3	GCT		not templated	0	0	0	0	0	0	4.45661e-06	0	1.48554e-06	0	0	0	0	0	0	0	0	7.81311e-06	0	0	2.60437e-06
CTGCCTCCTGGCTTCTGAGGACCGCCCTGGGCCTGGGAGAATCCCTTCCCCCTCTTCCCTCGTGATCTGCAACTCCAGTCTTTCTAGGGAAGATGGGCGGGAGTCTTCTGGGCAGGCTTAAAGGCTAACCTGGTKTGTGGGCGTTGTCCTGCAGGGGAATTGAACAGGTGTAAAATTGGAGGGACAAGACTTCC	GTCTTTCTAG	AGATGGGCGG	GTCTTTCTAGGGAAGATGGGCGG	1	0	0		1	3	GGA		not templated	0	0	0	0	0	0	4.45661e-06	0.00014657	5.03423e-05	0	0	0	0	0	0.00012255	0.00013642	8.63234e-05	0	0	0	0
CTGCCTCCTGGCTTCTGAGGACCGCCCTGGGCCTGGGAGAATCCCTTCCCCCTCTTCCCTCGTGATCTGCAACTCCAGTCTTTCTATAATGGGCGGGAGTCTTCTGGGCAGGCTTAAAGGCTAACCTGGTGTGTGGGCGTTGTCCTGCAGGGGAATTGAACAGGTGTAAAATTGGAGGGACAAGACTTCC	AGTCTTTCTA	ATGGGCGGGA	AGTCTTTCTATAATGGGCGGGA	2	2	0		4	2	TA			0	0	0	0	0	0	4.45661e-06	0	1.48554e-06	0	3.90642e-05	2.42184e-05	2.10942e-05	0	0	0	0	3.90656e-05	6.85002e-05	0	3.58552e-05
CTGCCTCCTGGCTTCTGAGGACCGCCCTGGGCCTGGGAGAATCCCTTCCCCCTCTTCCCTCGTGATCTGCAACTCCAGTCTTTCTAGATTATGGGCGGGAGTCTTCTGGGCAGGCTTAAAGGCTAACCTGGTGTGTGGGCGTTGTCCTGCAGGGGAATTGAACAGGTGTAAAATTGGAGGGACAAGACTTCC	TCTTTCTAGA	ATGGGCGGGA	TCTTTCTAGATTATGGGCGGGA	0	2	0		2	2	TT			0	0	0	0	0	0	4.45661e-06	0	1.48554e-06	0	0	4.23821e-05	1.41274e-05	0	6.41931e-05	0.000127894	6.40289e-05	0	0.00017125	0	5.70835e-05
CTGCCTCCTGGCTTCTGAGGACCGCCCTGGGCCTGGGAGAATCCCTTCCCCCTCTTCCCTCGTGATCTGCAACTCCAGTCTTTCTAGATGAAGATGGGCGGGAGTCTTCTGGGCAGGCTTAAAGGCTAACCTGGTGTGTGGGCGTTGTCCTGCAGGGGAATTGAACAGGTGTAAAATTGGAGGGACAAGACTTCC	TCTTTCTAGA	AGATGGGCGG	TCTTTCTAGATGAAGATGGGCGG	0	0	0		0	3	TGA		not templated	0	0	0	0	0	0	4.45661e-06	0	1.48554e-06	0.000179357	0.00011231	0	9.72223e-05	0	0	0	0	0	3.42501e-05	0	1.14167e-05
CTGCCTCCTGGCTTCTGAGGACCGCCCTGGGCCTGGGAGAATCCCTTCCCCCTCTTCCCTCGTGATCTGCAACTCCAGTCTTTCTAGATATGGATGGGCGGGAGTCTTCTGGGCAGGCTTAAAGGCTAACCTGGTGTGTGGGCGTTGTCCTGCAGGGGAATTGAACAGGTGTAAAATTGGAGGGACTAGACTTCC	TCTTTCTAGA	GATGGGCGGG	TCTTTCTAGATATGGATGGGCGGG	0	1	0		1	4	TATG		not templated	0	0	0	0	0	0	4.45661e-06	0	1.48554e-06	0	0	0	0	0	0	0	0	0	0	0	0
CTGCCTCCTGGCTTCTGAGGACCGCCCTGGGCCTGGGAGAATCCCTTCCCCCTCTTCCCTCGTGATCTGCAACTCCAGTCTTTCTAGAAGCAGATGGGCGGGAGTCTTCTGGGCAGGCTTAAAGGCTAACCTGGTGTGTGGGCGTTGTCCTGCAGGGGAATTGAACAGGTGTAAAATTGGAGGGACAAGACTTCC	TCTTTCTAGA	AGATGGGCGG	TCTTTCTAGAAGCAGATGGGCGG	0	0	0		0	3	AGC		not templated	0	0	0	0	0	0	4.45661e-06	0.000159895	5.47838e-05	0	5.37133e-05	3.63275e-05	3.00136e-05	0	5.83574e-06	1.70525e-05	7.6294e-06	6.25049e-05	3.42501e-05	0	3.22517e-05
CTGCCTCCTGGCTTCTGAGGACCGCCCTGGGCCTGGGAGAATCCCTTCCCCCTCTTCCCTCGTGATCTGCAACTCCAGTCTTTCTAGGATAAGATGGGCGGGAGTCTTCTGGGCAGGCTTAAAGGCTAACCTGGTGTGTGGGCGTTGTCCTGCAGGGGAATTGAACAGGTGTAAAATTGGAGGGACAAGACTTCC	GTCTTTCTAG	AGATGGGCGG	GTCTTTCTAGGATAAGATGGGCGG	1	0	0		1	4	GATA		not templated	0	0	0	0	0	0	4.45661e-06	0	1.48554e-06	0	0	0	0	0	0	0	0	0	0	0	0
CTGCCTCCTGGCTTCTGAGGACCGCCCTGGGCCTGGGAGAATCCCTTCCCCCTCTTCCCTCGTGATCTGCAACTCCAGTCTTTCTAATCAAGATGGGCGGGAGTCTTCTGGGCAGGCTTAAAGGCTAACCTGGTGTGTGGGCGTTGTCCTGCAGGGGAATTGAACAGGTGTAAAATTGGAGGGACAAGACTTCCC	AGTCTTTCTA	AGATGGGCGG	AGTCTTTCTAATCAAGATGGGCGG	2	0	0		2	4	ATCA		not templated	0	0	0	0	0	0	0	0.000142129	4.73762e-05	0	0	6.05459e-06	2.0182e-06	0	0	1.70525e-05	5.68416e-06	0	0	0	0
CTGCCTCCTGGCTTCTGAGGACCGCCCTGGGCCTGGGAGAATCCCTTCCCCCTCTTCCCTCGTGATCTGCAACTCCAGTCTTTCTGCAAGATGGGCGGGAGTCTTCTGGGCAGGCTTAAAGGCTAACCTGGTGTGTGGGCGTTGTCCTGCAGGGGAATTGAACAGGTGTAAAATTGGAGGGACAAGACTTCCC	CAGTCTTTCT	AGATGGGCGG	CAGTCTTTCTGCAAGATGGGCGG	3	0	0		3	3	GCA		not templated	0	0	0	0	0	0	0	7.55059e-05	2.51686e-05	0	0	0	0	0	0	0	0	0	0	0	0
CTGCCTCCTGGCTTCTGAGGACCGCCCTGGGCCTGGGAGAATCCCTTCCCCCTCTTCCCTCGTGATCTGCAACTCCAGTCTTTCTATCCAAGATGGGCGGGAGTCTTCTGGGCAGGCTTAAAGGCTAACCTGGTGTGTGGGCGTTGTCCTGCAGGGGAATTGAACAGGTGTAAAATTGGAGGGACAAGACTTCCC	AGTCTTTCTA	AGATGGGCGG	AGTCTTTCTATCCAAGATGGGCGG	2	0	0		2	4	TCCA		not templated	0	0	0	0	0	0	0	4.44152e-05	1.48051e-05	0	0	0	0	0	0	0	0	0	0	0	0
CTGCCTCCTGGCTTCTGAGGACCGCCCTGGGCCTGGGAGAATCCCTTCCCCCTCTTCCCTCGTGATCTGCAACTCCAGTCTTTCACAGATGGGCGGGAGTCTTCTGGGCAGGCTTAAAGGCTAACCTGGTGTGTGGGCGTTGTCCTGCAGGGGAATTGAACAGGTGTAAAATTGGAGGGACAAGACTTCCC	CCAGTCTTTC	AGATGGGCGG	CCAGTCTTTCACAGATGGGCGG	4	0	0		4	2	AC			0	0	0	0	0	0	0	8.88305e-05	2.96102e-05	0	6.34794e-05	5.44913e-05	3.93235e-05	0.000156793	0.000175072	2.55787e-05	0.000119148	5.46918e-05	0.00010275	0	5.24807e-05
CTGCCTCCTGGCTTCTGAGGACCGCCCTGGGCCTGGGAGAATCCCTTCCCCCTCTTCCCTCGTGATCTGCAACTCCAGTCTTTCTATGGAGATGGGCGGGAGTCTTCTGGGCAGGCTTAAAGGCTTAAAGGCTAWCCTGGTGTGTGGGCGTTGTCCTGCAGGGGAATTGAACAGGTGTAAAATTGGAGGGACAAGACTTCCC	AGTCTTTCTA	AGATGGGCGG	AGTCTTTCTATGGAGATGGGCGG	2	0	0		2	3	TGG		not templated	0	0	0	0	0	0	0	6.66228e-05	2.22076e-05	0	0	0	0	0	0	0	0	0	0	0	0
CTGCCTCCTGGCTTCTGAGGACCGCCCTGGGCCTGGGAGAATCCCTTCCCCCTCTTCCCTCGTGATCTGCAACTCCAGTCTTTCTAGTACAAGATGGGCGGGAGTCTTCTGGGCAGGCTTAAAGGCTAACCTGGTGTGTGGGCGTTGTCCTGCAGGGGAATTGAACAGGTGTAAAATTGGAGGGACAAGACTTCCC	GTCTTTCTAG	AGATGGGCGG	GTCTTTCTAGTACAAGATGGGCGG	1	0	0		1	4	TACA		not templated	0	0	0	0	0	0	0	0.000137687	4.58957e-05	0	0	0	0	0	0	0	0	0	0	0	0
CTGCCTCCTGGCTTCTGAGGACCGCCCTGGGCCTGGGAGAATCCCTTCCCCCTCTTCCCTCGWGATCTGCAACTCCAGTCTTTCTAGAAACAAGATGGGCGGGAGTCTTCTGGGCAGGCTTAAAGGCTAACCTGGTGTGTGGGCGTTGTCCTGCAGGGGAATTGAACAGGTGTAAAATTGGAGGGACAAGACTTCCC	TCTTTCTAGA	AGATGGGCGG	TCTTTCTAGAAACAAGATGGGCGG	0	0	0		0	4	AACA		not templated	0	0	0	0	0	0	0	5.32983e-05	1.77661e-05	0	0	0	0	0	0	0	0	0	0	2.27967e-05	7.5989e-06
CTGCCTCCTGGCTTCTGAGGACCGCCCTGGGCCTGGGAGAATCCCTTCCCCCTCTTCCCTCGTGATCTGCAACTCCAGTCTTTCTAGACAATGGGCGGGAGTCTTCTGGGCAGGCTTAAAGGCTAACCTGGTGTKTGGGCGTTGTCCTGCAGGGGAATTGGACAGGTGTAAAATTGGAGGGACAAGACTTCCC	TCTTTCTAGA	ATGGGCGGGA	TCTTTCTAGACAATGGGCGGGA	0	2	0		2	2	CA			0	0	0	0	0	0	0	8.88305e-05	2.96102e-05	0	0	0	0	0	0	0	0	0	0	0	0
CTGCCTCCTGGCTTCTGAGGACCGCCCTGGGCCTGGGAGAATCCCTTCCCCCTCTTCCCTCGTGATCTGCAACTCCAGTCTTTCTAGGACTGGGCGGGAGTCTTCTGGGCAGGCTTAAAGGCTAACCTGGTGTGTGGGCGTTGTCCTGCAGGGGAATTGAACAGGTGTAAAATTGGAGGGACAAGACTTCCC	GTCTTTCTAG	TGGGCGGGAG	GTCTTTCTAGGACTGGGCGGGAG	1	3	0		4	3	GAC		not templated	0	0	0	0	0	0	0	9.77135e-05	3.25712e-05	0	4.88303e-06	1.21092e-05	5.66407e-06	0	0	0	0	0	0	0	0
CTGCCTCCTGGCTTCTGAGGACCGCCCTGGGCCTGGGAGAATCCCTTCCCCCTCTTCCCTCGWGATCTGCAACTCCAGTCTTTCTAGACATAAGATGGGCGGGAGTCTTCTGGGCAGGCTTAAAGGCTAACCTGKTGTGTGGGCGTTGTCCTGCAGGGGAATTGAACAGGTGTAAAATTGGAGGGACAAGACTTCCC	TCTTTCTAGA	AGATGGGCGG	TCTTTCTAGACATAAGATGGGCGG	0	0	0		0	4	CATA		not templated	0	0	0	0	0	0	0	4.44152e-06	1.48051e-06	0	0	3.02729e-05	1.0091e-05	0	0	3.4105e-05	1.13683e-05	0	0	0	0
CTGCCTCCTGGCTTCTGAGGACCGCCCTGGGCCTGGGAGAATCCCTTCCCCCTCTTCCCTCGTGATCTGCAACTCCAGTCTTTCTAGAGGGATGGGCGGGAGTCTTCTGGGCAGGCTTAAAGGCTAACCTGGTGTGTGGGCGTTGTCCTGCAGGGGAATTGAACAGGTGTAAAATTGGAGGGACAAGACTTCCC	TCTTTCTAGA	GATGGGCGGG	TCTTTCTAGAGGGATGGGCGGG	0	1	0		1	2	GG			0	0	0	0	0	0	0	4.44152e-06	1.48051e-06	6.40562e-06	4.88303e-06	1.81638e-05	9.81747e-06	0.000117595	5.83574e-06	0.000127894	8.37747e-05	4.68787e-05	0	0.000159577	6.88185e-05
CTGCCTCCTGGCTTCTGAGGACCGCCCTGGGCCTGGGAGAATCCCTTCCCCCTCTTCCCTCGTGATCTGCAACTCCAGTCTTTCTAGAGGTTGGGCGGGAGTCTTCTGGGCAGGCTTAAAGGCTAACCTGGTGTGTGGGCGTTGTCCTGCAGGGGAATTGAACAGGTGTAAAATTGGAGGGACAAGACTTCCC	TCTTTCTAGA	TGGGCGGGAG	TCTTTCTAGAGGTTGGGCGGGAG	0	3	0		3	3	GGT		not templated	0	0	0	0	0	0	0	4.44152e-06	1.48051e-06	0	0	0	0	0	0	0	0	0	0	0	0
CTGCCTCCTGGCTTCTGAGGACCGCCCTGGGCCTGGGAGAATCCCTTCCCCCTCTTCCCTCGTGATCTGCAACTCCAGTCTTTCTAGTGGTGGGCGGGAGTCTTCTGGGCAGGCTTAAAGGCTAACCTGGTGTGTGGGCGTTGTCCTGCAGGGGAATTGAACAGGTGTAAAATTGGAGGGACAAGACTTCCC	GTCTTTCTAG	TGGGCGGGAG	GTCTTTCTAGTGGTGGGCGGGAG	1	3	0		4	3	TGG		not templated	0	0	0	0	0	0	0	4.88568e-05	1.62856e-05	0	0	0	0	0	0	0	0	0	0	0	0
CTGCCTCCTGGCTTCTGAGGACCGCCCTGGGCCTGGGAGAATCCCTTCCCCCTCTTCCCTCGTGATCTGCAACTCCAGTCTTTCTAGAAAGAGGGCGGGAGTCTTCTGGGCAGGCTTAAAGGCTAACCTGGTGTKTGGGCGTTGTCCTGCAGGGGAATTGAACAGGTGTAAAATTGGAGGGACAAGACTTCCC	TCTTTCTAGA	GGGCGGGAGT	TCTTTCTAGAAAGAGGGCGGGAGT	0	4	0		4	4	AAGA		not templated	0	0	0	0	0	0	0	4.44152e-05	1.48051e-05	0	0	0	0	0	0	0	0	0	0	0	0
CTGCCTCCTGGCTTCTGAGGACCGCCCTGGGCCTGGGAGAATCCCTTCCCCCTCTTCCCTCGTGATCTGCAACTCCAGTCTTTCTAGAATTAGATGGGCGGGAGTCTTCTGGGCAGGCTTAAAGGCTAACCTGGTGTGTGGGCGTTGTCCTGCAGGGGAATTGAACAGGTGTAAAATTGGAGGGACAAGACTTCCC	TCTTTCTAGA	AGATGGGCGG	TCTTTCTAGAATTAGATGGGCGG	0	0	0		0	3	ATT		not templated	0	0	0	0	0	0	0	4.44152e-06	1.48051e-06	0	0	0.000102928	3.43093e-05	0	5.83574e-06	0.000170525	5.87868e-05	9.37573e-05	0	0	3.12524e-05
CTGCCTCCTGGCTTCTGAGGACCGCCCTGGGCCTGGGAGAATCCCTTCCCCCTCTTCCCTCGTGATCTGCAACTCCAGTCTTTCTAGGGACAGATGGGCGGGAGTCTTCTGGGCAGGCTTAAAGGCTAACCTGGTGTGTGGGCGTTGTCCTGCAGGGGAATTGAACAGGTGTAAAATTGGAGGGACAAGACTTCCC	GTCTTTCTAG	AGATGGGCGG	GTCTTTCTAGGGACAGATGGGCGG	1	0	0		1	4	GGAC		not templated	0	0	0	0	0	0	0	4.44152e-06	1.48051e-06	0	0	0	0	0	0	0	0	0	0	0	0
CTGCCTCCTGGCTTCTGAGGACCGCCCTGGGCCTGGGAGAATCCCTTCCCCCTCTTCCCTCGTGATCTGCAACTCCAGTCTTTCTAGGGTGGGCGGGAGTCTTCTGGGCAGGCTTAAAGGCTAACCTGGTGTGTGGGCGTTGTCCTGCAGGGGAATTGAACAGGTGTAAAATTGGAGGGACAAGACTTCCC	GTCTTTCTAG	TGGGCGGGAG	GTCTTTCTAGGGTGGGCGGGAG	1	3	0		4	2	GG			0	0	0	0	0	0	0	4.44152e-06	1.48051e-06	0	0	1.81638e-05	6.05459e-06	0	0	2.55787e-05	8.52624e-06	0	3.42501e-05	4.55934e-05	2.66145e-05
CTGCCTCCTGGCTTCTGAGGACCGCCCTGGGCCTGGGAGAATCCCTTCCCCCTCTTCCCTCGTGATCTGCAACTCCAGTCTTTCTAGGTTGGGCGGGAGTCTTCTGGGCAGGCTTAAAGGCTAACCTGGTGTGTGGGCGTTGTCCTGCAGGGGAATTGAACAGGTGTAAAATTGGAGGGACAAGACTTCCC	GTCTTTCTAG	TGGGCGGGAG	GTCTTTCTAGGTTGGGCGGGAG	1	3	0		4	2	GT			0	0	0	0	0	0	0	4.44152e-06	1.48051e-06	0	0	0	0	0	0	0	0	0	0	9.11868e-05	3.03956e-05
CTGCCTCCTGGCTTCTGAGGACCGCCCTGGGCCTGGGAGAATCCCTTCCCCCTCTTCCCTCGTGATCTGCAACTCCAGTCTTTCTGGTAGATGGGCGGGAGTCTTCTGGGCAGGCTTAAAGGCTAACCTGGTGTGTGGGCGTTGTCCTGCAGGGGAATTGAACAGGTGTAAAATTGGAGGGACAAGACTTCCC	CAGTCTTTCT	AGATGGGCGG	CAGTCTTTCTGGTAGATGGGCGG	3	0	0		3	3	GGT		not templated	0	0	0	0	0	0	0	4.44152e-06	1.48051e-06	0	1.46491e-05	1.21092e-05	8.91942e-06	0	0	0	0	0	0	0	0
CTGCCTCCTGGCTTCTGAGGACCGCCCTGGGCCTGGGAGAATCCCTTCCCCCTCTTCCCTCGTGATCTGCAACTCCAGTCTTTCTAGGTGAGATGGGCGGGAGTCTTCTGGGCAGGCTTAAAGGCTAACCTGGTKTGTGGGCGTTGTCCTGCAGGGGAATTGAACAGGTGTAAAATTGGAGAGACAAGACTTCCC	GTCTTTCTAG	AGATGGGCGG	GTCTTTCTAGGTGAGATGGGCGG	1	0	0		1	3	GTG		not templated	0	0	0	0	0	0	0	8.88305e-06	2.96102e-06	0	4.88303e-06	3.63275e-05	1.37369e-05	0	0	0	0	0	0	0	0
CTGCCTCCTGGCTTCTGAGGACCGCCCTGGGCCTGGGAGAATCCCTTCCCCCTCTTCCCTCGTGATCTGCAACTCCAGTCTTTCTAAAATAGATGGGCGGGAGTCTTCTGGGCAGGCTTAAAGGCTAACCTGGTKTGTGGGCGTTGTCCTGCAGGGGAATTGAACAGGTGTAAAATTGGAGGGACAAGACTTCCC	AGTCTTTCTA	AGATGGGCGG	AGTCTTTCTAAAATAGATGGGCGG	2	0	0		2	4	AAAT		not templated	0	0	0	0	0	0	0	4.44152e-06	1.48051e-06	0	0	0	0	0	0	0	0	0	0	0	0
CTGCCTCCTGGCTTCTGAGGACCGCCCTGGGCCTGGGAGAATCCCTTCCCCCTCTTCCCTCGTGATCTGCAACTCCAGTCTTTCTAGACGTCAGATGGGCGGGAGTCTTCTGGGCAGGCTTAAAGGCTAACCTGGTGTGTGGGCGTTGTCCTGCAGGGGAATTGAACAGGTGTAAAATTGGAGGGACAAGACTTCCC	TCTTTCTAGA	AGATGGGCGG	TCTTTCTAGACGTCAGATGGGCGG	0	0	0		0	4	CGTC		not templated	0	0	0	0	0	0	0	4.44152e-06	1.48051e-06	0	0	0	0	0	0	0	0	0	0	7.97884e-05	2.65961e-05
CTGCCTCCTGGCTTCTGAGGACCGCCCTGGGCCTGGGAGAATCCCTTCCCCCTCTTCCCTCGTGATCTGCAACTCCAGTCTTTCTAGATGTAAGATGGGCGGGAGTCTTCTGGGCAGGCTTAAAGGCTAACCTGTTGTGTGGGCGTTGTCCTGCAGGGGAATTGAACAGGTGTAAAATTGGAGGGACAAGACTTCCC	TCTTTCTAGA	AGATGGGCGG	TCTTTCTAGATGTAAGATGGGCGG	0	0	0		0	4	TGTA		not templated	0	0	0	0	0	0	0	4.44152e-06	1.48051e-06	6.40562e-06	0	0	2.13521e-06	0	0	0	0	7.0318e-05	0.000137	2.27967e-05	7.6705e-05
CTGCCTCCTGGCTTCTGAGGACCGCCCTGGGCCTGGGAGAATCCCTTCCCCCTCTTCCCTCGTGATCTGCAACTCCAGTCTTTCTAGATACAGATGGGCGGGAGTCTTCTGGGCAGGCTTAAAGGCTAACCTGGTGTGTGGGCGTTGTCCTGCAGGGGAATTGAACAGGTGTAAAATTGGAGGGACAAGACTTCCC	TCTTTCTAGA	AGATGGGCGG	TCTTTCTAGATACAGATGGGCGG	0	0	0		0	3	TAC		not templated	0	0	0	0	0	0	0	4.44152e-06	1.48051e-06	0.000108895	2.92982e-05	6.05459e-06	4.80827e-05	0	0	0	0	0	0	7.97884e-05	2.65961e-05
CTGCCTCCTGGCTTCTGAGGACCGCCCTGGGCCTGGGAGAATCCCTTCCCCCTCTTCCCTCGTGATCTGCAACTCCAGTCTTTCTAGATAGGATGGGCGGGAGTCTTCTGGGCAGGCTTAAAGGCTAACCTGGTGTGTGGGCGTTGTCCTGCAGGGGAATTGAACAGGTGTAAAATTGGAGGGACAAGACTTCCC	TCTTTCTAGA	GATGGGCGGG	TCTTTCTAGATAGGATGGGCGGG	0	1	0		1	3	TAG		not templated	0	0	0	0	0	0	0	4.44152e-06	1.48051e-06	0	0	0	0	0	0	0	0	0	0	0	0
GCTGCCTCCTGGCTTCTGAGGACCGCCCTGGGCCTGGGAGAATCCCTTCCCCCTCTTCCCTCGTGATCTGCAACTCCAGTCTTTCTAGAGCGGGCGGGAGTCTTCTGGGCAGGCTTAAAGGCTAACCTGGTGTGTGGGCGTTGTCCTGCAGGGGAATTGAACAGGTGTAAAATTGGAGGGACAAGACT	TCTTTCTAGA	GGGCGGGAGT	TCTTTCTAGAGCGGGCGGGAGT	0	4	0		4	2	GC			0	0	0	0	0	0	0	0	0	0.000454799	0	0	0.0001516	0	0	1.70525e-05	5.68416e-06	0	0	0	0
GCTGCCTCCTGGCTTCTGAGGACCGCCCTGGGCCTGGGAGAATCCCTTCCCCCTCTTCCCTCGTGATCTGCAACTCCAGTCTTTCTAGACACTAGATGGGCGGGAGTCTTCTGGGCAGGCTTAAAGGCTAACCTGGTGTGTGGGCGTTGTCCTGCAGGGGAATTGAACAGGTGTAAAATTGGAGGGACAAGACT	TCTTTCTAGA	AGATGGGCGG	TCTTTCTAGACACTAGATGGGCGG	0	0	0		0	4	CACT		not templated	0	0	0	0	0	0	0	0	0	0.000115301	0	0	3.84337e-05	0	0	0	0	0	0	0	0
GCTGCCTCCTGGCTTCCGAGGACCGCCCTGGGCCTGGGAGAATCCCTTCCCCCTCTTCCCTCGTGATCTGCAACGCCAGTCTTTCTAGCGTGGGCGGGAGTCTTCTGGGCAGGCTTAAAGGCTAACCTGGTGTGTGGGCGTTGTCCTGCAGGGGAATTGAACAGGTGTAAAATTGGAGGGACAAGACT	GTCTTTCTAG	TGGGCGGGAG	GTCTTTCTAGCGTGGGCGGGAG	1	3	0		4	2	CG			0	0	0	0	0	0	0	0	0	0.000269036	0	0	8.96786e-05	0	0	0	0	0	3.42501e-05	0	1.14167e-05
GCTGCCTCCTGGCTTCTGAGGACCGCCCTGGGCCTGGGAGAATCCCTTCCCCCTCTTCCCTCGTGATCTGCAACTCCAGTCTTTCTAGACACAAGATGGGCGGGAGTCTTCTGGGCAGGCTTAAAGGCTAACCTGGTGTGTGGGCGTTGTCCTGCAGGGGAATTGAACAGGTGTAAAATTGGAGGGACAAGACT	TCTTTCTAGA	AGATGGGCGG	TCTTTCTAGACACAAGATGGGCGG	0	0	0		0	4	CACA		not templated	0	0	0	0	0	0	0	0	0	0.000243413	0	1.81638e-05	8.71924e-05	3.91983e-05	0	5.11574e-05	3.01186e-05	0	0	0	0
GCTGCCTCCTGGCTTCTGAGGACCGCCCTGGGCCTGGGAGAATCCCTTCCCCCTCTTCCCTCGTGATCTGCAACTCCAGTCTTTCTAGAAATGAGATGGGCGGGAGTCTTCTGGGCAGGCTTAAAGGCTAACCTGGTGTGTGGGCGTTGTCCTGCAGGGGAATTGAACAGGTGTAAAATTGGAGGGACAAGACT	TCTTTCTAGA	AGATGGGCGG	TCTTTCTAGAAATGAGATGGGCGG	0	0	0		0	4	AATG		not templated	0	0	0	0	0	0	0	0	0	9.60842e-05	0	0	3.20281e-05	0	0	0	0	0	6.85002e-05	7.97884e-05	4.94295e-05
GCTGCCTCCTGGCTTCTGAGGACCGCCCTGGGCCTGGGAGAATCCCTTCCCCCTCTTCCCTCGTGATCTGCAACTCCAGTCTTTCTGTAAGATGGGCGGGAGTCTTCTGGGCAGGCTTAAAGGCTAACCTGGTGTGTGGGCGTTGTCCTGCAGGGGAATTGAACAGGTGTAAAATTGGAGGGACAAGACT	CAGTCTTTCT	AGATGGGCGG	CAGTCTTTCTGTAAGATGGGCGG	3	0	0		3	3	GTA		not templated	0	0	0	0	0	0	0	0	0	0.000256225	0	0	8.54082e-05	0	5.25216e-05	0	1.75072e-05	7.81311e-06	0	0	2.60437e-06
GCTGCCTCCTGGCTTCTGAGGACCGCCCTGGGCCTGGGAGAATCCCTTCCCCCTCTTCCCTCGTGATCTGCAACTCCAGTCTTTCTAGATATGAGATGGGCGGGAGTCTTCTGGGCAGGCTTAAAGGCTAACCTGGTGTGTGGGCGTTGTCCTGCAGGGGAATTGAACAGGTGTAAAATTGGAGGGACAAGACT	TCTTTCTAGA	AGATGGGCGG	TCTTTCTAGATATGAGATGGGCGG	0	0	0		0	4	TATG		not templated	0	0	0	0	0	0	0	0	0	6.40562e-06	0	0	2.13521e-06	0	0	0	0	0	0	0	0
GCTGCCTCCTGGCTTCTGAGGACCGCCCTGGGCCTGGGAGAATCCCTTCCCCCTCTTCCCTCGTGATCTGCAACTCCAGTCTTTCTAAGAATGGGCGGGAGTCTTCTGGGCAGGCTTAAAGGCTAACCTGGTGTGTGGGCGTTGTCCTGCAGGGGAATTGAACAGGTGTAAAATTGGAGAGACAAGACT	AGTCTTTCTA	ATGGGCGGGA	AGTCTTTCTAAGAATGGGCGGGA	2	2	0		4	3	AGA		not templated	0	0	0	0	0	0	0	0	0	0.000108895	2.44151e-05	0	4.44369e-05	0	0	0	0	0	0	0	0
GCTGCCTCCTGGCTTCTGAGGACCGCCCTGGGCCTGGGAGAATCCCTTCCCCCTCTTCCCTCGTGATCTGCAACTCCAGTCTTTCTAGGCAAGATGGGCGGGAGTCTTCTGGGCAGGCTTAAAGGCTAACCTGGTGTGTGGGCGTTGTCCTGCAGGGGAATTGAACAGGTGTAAAATTGGAGGGACAAGACT	GTCTTTCTAG	AGATGGGCGG	GTCTTTCTAGGCAAGATGGGCGG	1	0	0		1	3	GCA		not templated	0	0	0	0	0	0	0	0	0	0.000211385	3.90642e-05	0	8.34832e-05	0	1.16715e-05	0	3.89049e-06	0	0	0	0
GCTGCCTCCTGGCTTCTGAGGACCGCCCTGGGCCTGGGAGAATCCCTTCCCCCTCTTCCCTCGTGATCTGCAACTCCAGTCTTTCTGCGATGGGCGGGAGTCTTCTGGGCAGGCTTAAAGGCTAACCTGGTGTGTGGGCGTTGTCCTGCAGGGGAATTGAACAGGTGTAAAATTGGAGGGACAAGACT	CAGTCTTTCT	GATGGGCGGG	CAGTCTTTCTGCGATGGGCGGG	3	1	0		4	2	GC			0	0	0	0	0	0	0	0	0	5.12449e-05	0	0	1.70816e-05	0	0	0	0	0	0	0	0
GCTGCCTCCTGGCTTCTGAGGACCGCCCTGGGCCTGGGAGAATCCCTTCCCCCTCTTCCCTCGTGATCTGCAACTCCAGTCTTTCTAGAGTTTAGATGGGCGGGAGTCTTCTGGGCAGGCTTAAAGGCTAACCTGGTGTGTGGGCGTTGTCCTGCAGGGGAATTGAACAGGTGTAAAATTGGAGGGACAAGACT	TCTTTCTAGA	AGATGGGCGG	TCTTTCTAGAGTTTAGATGGGCGG	0	0	0		0	4	GTTT		not templated	0	0	0	0	0	0	0	0	0	8.96786e-05	2.92982e-05	0	3.96589e-05	0	0	0	0	0	0.00017125	0	5.70835e-05
GCTGCCTCCTGGCTTCTGAGGACCGCCCTGGGCCTGGGAGAATCCCTTCCCCCTCTTCCCTCGTGATCTGCAACTCCAGTCTTTCTAGAGGCGAGATGGGCGGGAGTCTTCTGGGCAGGCTTAAAGGCTAACCTGGTGTGTGGGCGTTGTCCTGCAGGGGAATTGAACAGGTGTAAAATTGGAGGGACAAGACT	TCTTTCTAGA	AGATGGGCGG	TCTTTCTAGAGGCGAGATGGGCGG	0	0	0		0	4	GGCG		not templated	0	0	0	0	0	0	0	0	0	6.40562e-06	0	5.44913e-05	2.0299e-05	0	0	0	0	0	0	0	0
GCTGCCTCCTGGCTTCTGAGGACCGCCCTGGGCCTGGGAGAATCCCTTCCCCCTCTTCCCTCGTGATCTGCAACTCCAGTCTTTCTAGACGAAGATGGGCGGGAGTCTTCTGGGCAGGCTTAAAGGCTAACCTGGTGTGTGGGCGTTGTCCTGCAGGGGAATTGAACAGGTGTAAAATTGGAGGGACAAGACT	TCTTTCTAGA	AGATGGGCGG	TCTTTCTAGACGAAGATGGGCGG	0	0	0		0	3	CGA		not templated	0	0	0	0	0	0	0	0	0	6.40562e-06	0	0	2.13521e-06	0	0	0	0	0.00025002	3.42501e-05	0	9.47565e-05
GCTGCCTCCTGGCTTCTGAGGACCGCCCTGGGCCTGGGAGAATCCCTTCCCCCTCTTCCCTCGTGATCTGCAACTCCAGTCTTTCTATATTAGATGGGCGGGAGTCTTCTGGGCAGGCTTAAAGGCTAACCTGGTGTGTGGGCGTTGTCCTGCAGGGGAATTGAACAGGTGTAAAATTGGAGGGACAAGACT	AGTCTTTCTA	AGATGGGCGG	AGTCTTTCTATATTAGATGGGCGG	2	0	0		2	4	TATT		not templated	0	0	0	0	0	0	0	0	0	6.40562e-06	0	0	2.13521e-06	0	0	0	0	0	0	0	0
GCTGCCTCCTGGCTTCTGAGGACCGCCCTGGGCCTGGGAGAATCCCTTCCCCCTCTTCCCTCGTGATCTGCAACTCCAGTCTTTCCATAGATGGGCGGGAGTCTTCTGGGCAGGCTTAAAGGCTAACCTGGTGTGTGGGCGTTGTCCTGCAGGGGAATTGAACAGGTGTAAAATTGGAGGGACAAGACT	CCAGTCTTTC	AGATGGGCGG	CCAGTCTTTCCATAGATGGGCGG	4	0	0		4	3	CAT		not templated	0	0	0	0	0	0	0	0	0	6.40562e-06	0	0	2.13521e-06	0	0	0	0	0	0	0	0
GCTGCCTCCTGGCTTCTGAGGACCGCCCTGGGCCTGGGAGAATCCCTTCCCCCTCTTCCCTCGTGATCTGCAACTCCAGTCTTTCTAGAGCTCAGATGGGCGGGAGTCTTCTGGGCAGGCTTAAAGGCTAACCTGGTGTGTGGGCGTTGTCCTGCAGGGGAATTGAACAGGTGTAAAATTGGAGGGACAAGACT	TCTTTCTAGA	AGATGGGCGG	TCTTTCTAGAGCTCAGATGGGCGG	0	0	0		0	4	GCTC		not templated	0	0	0	0	0	0	0	0	0	6.40562e-06	4.88303e-05	0	1.8412e-05	0	5.83574e-06	0	1.94525e-06	0	0	0	0
GCTGCCTCCTGGCTTCTGAGGACCGCCCTGGGCCTGGGAGAATCCCTTCCCCCTCTTCCCTCGTGATCTGCAACTCCAGTCTTTCTGTGATGGGCGGGAGTCTTCTGGGCAGGCTTAAAGGCTAACCTGGTGTGTGGGCGTTGTCCTGCAGGGGAATTGAACAGGTGTAAAATTGGAGGGACAAGACT	CAGTCTTTCT	GATGGGCGGG	CAGTCTTTCTGTGATGGGCGGG	3	1	0		4	2	GT			0	0	0	0	0	0	0	0	0	1.28112e-05	0	0	4.27041e-06	0	0	0	0	0	0	0	0
GCTGCCTCCTGGCTTCTGAGGACCGCCCTGGGCCTGGGAGAATCCCTTCCCCCTCTTCCCTCGTGATCTGCAACTCCAGTCTTTCTAGACTAGGGCGGGAGTCTTCTGGGCAGGCTTAAAGGCTAACCTGGTGTGTGGGCGTTGTCCTGCAGGGGAATTGAACAGGTGTAAAATTGGAGGGACAAGACT	TCTTTCTAGA	GGGCGGGAGT	TCTTTCTAGACTAGGGCGGGAGT	0	4	0		4	3	CTA		not templated	0	0	0	0	0	0	0	0	0	6.40562e-06	2.92982e-05	6.05459e-05	3.20832e-05	0	0	0	0	0	0	0	0
GCTGCCTCCTGGCTTCTGAGGACCGCCCTGGGCCTGGGAGAATCCCTTCCCCCTCTTCCCTCGTGATCTGCAACTCCAGTCTTTCTAGAGATTTGGGCGGGAGTCTTCTGGGCAGGCTTAAAGGCTAACCTGGTGTGTGGGCGTTGTCCTGCAGGGGAATTGAACAGGTGTAAAATTGGAGGGACAAGACT	TCTTTCTAGA	TGGGCGGGAG	TCTTTCTAGAGATTTGGGCGGGAG	0	3	0		3	4	GATT		not templated	0	0	0	0	0	0	0	0	0	1.92168e-05	0	0	6.40562e-06	0	0	0	0	1.56262e-05	0	0	5.20874e-06
GCTGCCTCCTGGCTTCTGAGGACCGCCCTGGGCCTGGGAGAATCCCTTCCCCCTCTTCCCTCGTGATCTGCAACTCCAGTCTTTCTAGGCTGGGCGGGAGTCTTCTGGGCAGGCTTAAAGGCTAACCTGGTGTGTGGGCGTTGTCCTGCAGGGGAATTGAACAGGTGTAAAATTGGAGGGACAAGACT	GTCTTTCTAG	TGGGCGGGAG	GTCTTTCTAGGCTGGGCGGGAG	1	3	0		4	2	GC			0	0	0	0	0	0	0	0	0	6.40562e-06	0	0	2.13521e-06	0	0	0	0	0	0	0	0
GCTGCCTCCTGGCTTCTGAGGACCGCCCTGGGCCTGGGAGAATCCCTTCCCCCTCTTCCCTCGTGATCTGCAACTCCAGTCTTTCTAGATTCAGATGGGCGGGAGTCTTCTGGGCAGGCTTAAAGGCTAACCTGGTGTGTGGGCGTTGTCCTGCAGGGGAATTGAACAGGTGTAAAATTGGAGGGACAAGACTTCC	TCTTTCTAGA	AGATGGGCGG	TCTTTCTAGATTCAGATGGGCGG	0	0	0		0	3	TTC		not templated	0	0	0	0	0	0	0	0	0	0	9.76605e-06	1.81638e-05	9.30994e-06	0	8.17003e-05	0	2.72334e-05	0	0	6.83901e-05	2.27967e-05
GCTGCCTCCTGGCTTCTGAGGACCGCCCTGGGCCTGGGAGAATCCCTTCCCCCTCTTCCCTCGTGATCTGCAACTCCAGTCTTTCAGTCAGATGGGCGGGAGTCTTCTGGGCAGGCTTAAAGGCTAACCTGGTGTGTGGGCGTTGTCCTGCAGGGGAATTGAACAGGTGTAAAATTGGAGGGACAAGACTTCC	CCAGTCTTTC	AGATGGGCGG	CCAGTCTTTCAGTCAGATGGGCGG	4	0	0		4	4	AGTC		not templated	0	0	0	0	0	0	0	0	0	0	3.90642e-05	0	1.30214e-05	0	0	0	0	0	0	0	0
GCTGCCTCCTGGCTTCTGAGGACCGCCCTGGGCCTGGGAGAATCCCTTCCCCCTCTTCCCTCGTGATCTGCAACTCCAGTCTTTCTAGACAGCAGATGGGCGGGAGTCTTCTGGGCAGGCTTAAAGGCTAACCTGGTGTGTGGGCGTTGTCCTGCAGGGGAATTGAACAGGTGTAAAATTGGAGGGACAAGACTTCC	TCTTTCTAGA	AGATGGGCGG	TCTTTCTAGACAGCAGATGGGCGG	0	0	0		0	4	CAGC		not templated	0	0	0	0	0	0	0	0	0	0	4.39472e-05	0	1.46491e-05	0	0.000163401	0	5.44669e-05	0	0	0	0
GCTGCCTCCTGGCTTCTGAGGACCGCCCTGGGCCTGGGAGAATCCCTTCCCCCTCTTCCCTCGTGATCTGCAACTCCAGTCTTTCTAGAAGGGATGGGCGGGAGTCTTCTGGGCAGGCTTAAAGGCTAACCTGGTGTGTGGGCGTTGTCCTGCAGGGGAATTGAACAGGTGTAAAATTGGAGGGACAAGACTTCC	TCTTTCTAGA	GATGGGCGGG	TCTTTCTAGAAGGGATGGGCGGG	0	1	0		1	3	AGG		not templated	0	0	0	0	0	0	0	0	0	0	3.90642e-05	0	1.30214e-05	0	0	0	0	0	0	0	0
GCTGCCTCCTGGCTTCTGAGGACCGCCCTGGGCCTGGGAGAATCCCTTCCCCCTCTTCCCTCGTGATCTGCAACTCCAGTCTTTCTAGAGCAAAGATGGGCGGGAGTCTTCTGGGCAGGCTTAAAGGCTAACCTGGTGTGTGGGCGTTGTCCTGCAGGGGAATTGAACAGGTGTAAAATTGGAGGGACAAGACTTCC	TCTTTCTAGA	AGATGGGCGG	TCTTTCTAGAGCAAAGATGGGCGG	0	0	0		0	4	GCAA		not templated	0	0	0	0	0	0	0	0	0	0	3.90642e-05	0	1.30214e-05	0	0	0	0	0	0	0	0
GCTGCCTCCTGGCTTCTGAGGACCGCCCTGGGCCTGGGAGAATCCCTTCCCCCTCTTCCCTCGTGATCTGCAACTCCAGTCTTTCTAGAGTTGGATGGGCGGGAGTCTTCTGGGCAGGCTTAAAGGCTAACCTGGTGTGTGGGCGTTGTCCTGCAGGGGAATTGAACAGGTGTAAAATTGGAGGGACAAGACTTCC	TCTTTCTAGA	GATGGGCGGG	TCTTTCTAGAGTTGGATGGGCGGG	0	1	0		1	4	GTTG		not templated	0	0	0	0	0	0	0	0	0	0	4.88303e-05	2.42184e-05	2.43495e-05	0	5.83574e-06	0	1.94525e-06	0	0	0	0
GCTGCCTCCTGGCTTCTGAGGACCGCCCTGGGCCTGGGAGAATCCCTTCCCCCTCTTCCCTCGTGATCTGCAACTCCAGTCTTTCTAGACTCGAGATGGGCGGGAGTCTTCTGGGCAGGCTTAAAGGCTAACCTGGTGTGTGGGCGTTGTCCTGCAGGGGAATTGAACAGGTGTAAAATTGGAGGGACAAGACTTCC	TCTTTCTAGA	AGATGGGCGG	TCTTTCTAGACTCGAGATGGGCGG	0	0	0		0	4	CTCG		not templated	0	0	0	0	0	0	0	0	0	0	6.83624e-05	0	2.27875e-05	0	0	0	0	0	3.42501e-05	0	1.14167e-05
GCTGCCTCCTGGCTTCTGAGGACCGCCCTGGGCCTGGGAGAATCCCTTCCCCCTCTTCCCTCGTGATCTGCAACTCCAGTCTTTCTAGAAAGGATGGGCGGGAGTCTTCTGGGCAGGCTTAAAGGCTAACCTGGTGTGTGGGCGTTGTCCTGCAGGGGAATTGAACAGGTGTAAAATTGGAGGGACAAGACTTCC	TCTTTCTAGA	GATGGGCGGG	TCTTTCTAGAAAGGATGGGCGGG	0	1	0		1	3	AAG		not templated	0	0	0	0	0	0	0	0	0	0	6.34794e-05	0	2.11598e-05	0	0	0	0	0	0	0	0
GCTGCCTCCTGGCTTCTGAGGACCGCCCTGGGCCTGGGAGAATCCCTTCCCCCTCTTCCCTCGTGATCTGCAACTCCAGTCTTTCTAGAACGCGATGGGCGGGAGTCTTCTGGGCAGGCTTAAAGGCTAACCTGGTGTGTGGGCGTTGTCCTGCAGGGGAATTGAACAGGTGTAAAATTGGAGGGACAAGACTTCC	TCTTTCTAGA	GATGGGCGGG	TCTTTCTAGAACGCGATGGGCGGG	0	1	0		1	4	ACGC		not templated	0	0	0	0	0	0	0	0	0	0	5.37133e-05	0	1.79044e-05	0	0	0	0	0	0	0	0
GCTGCCTCCTGGCTTCTGAGGACCGCCCTGGGCCTGGGAGAATCCCTTCCCCCTCTTCCCTCGTGATCTGCAACTCCAGTCTTTCTAGATCTGGGCGGGAGTCTTCTGGGCAGGCTTAAAGGCTAACCTGGTGTGTGGGCGTTGTCCTGCAGGGGAATTGAACAGGTGTAAAATTGGAGGGACAAGACTTCC	TCTTTCTAGA	TGGGCGGGAG	TCTTTCTAGATCTGGGCGGGAG	0	3	0		3	2	TC			0	0	0	0	0	0	0	0	0	0	6.34794e-05	0	2.11598e-05	0	0	0	0	0	0	0	0
GCTGCCTCCTGGCTTCTGAGGACCGCCCTGGGCCTGGGAGAATCCCTTCCCCCTCTTCCCTCGTGATCTGCAACTCCAGTCTTTCTAGAAATTAGATGGGCGGGAGTCTTCTGGGCAGGCTTAAAGGCTAACCTGGTGTGTGGGCGTTGTCCTGCAGGGGAATTGAACAGGTGTAAAATTGGAGGGACAAGACTTCC	TCTTTCTAGA	AGATGGGCGG	TCTTTCTAGAAATTAGATGGGCGG	0	0	0		0	4	AATT		not templated	0	0	0	0	0	0	0	0	0	0	1.95321e-05	0	6.5107e-06	0	0	0	0	0	0	0	0
GCTGCCTCCTGGCTTCTGAGGACCGCCCTGGGCCTGGGAGAATCCCTTCCCCCTCTTCCCTCGTGATCTGCAACTCCAGTCTTTCTAGACTATGGGCGGGAGTCTTCTGGGCAGGCTTAAAGGCTAACCTGGTGTGTGGGCGTTGTCCTGCAGGGGAATTGAACAGGTGTAAAATTGGAGGGACAAGACTTCC	TCTTTCTAGA	ATGGGCGGGA	TCTTTCTAGACTATGGGCGGGA	0	2	0		2	2	CT			0	0	0	0	0	0	0	0	0	0	3.41812e-05	0	1.13937e-05	0	0	0	0	0	0	0	0
GCTGCCTCCTGGCTTCTGAGGACCGCCCTGGGCCTGGGAGAATCCCTTCCCCCTCTTCCCTCGTGATCTGCAACTCCAGTCTTTCTAGAGATAGATGGGCGGGAGTCTTCTGGGCAGGCTTAAAGGCTAACCTGGTGTGTGGGCGTTGTCCTGCAGGGGAATTGAACAGGTGTAAAATTGGAGGGACAAGACTTCC	TCTTTCTAGA	AGATGGGCGG	TCTTTCTAGAGATAGATGGGCGG	0	0	0		0	3	GAT		not templated	0	0	0	0	0	0	0	0	0	0	1.95321e-05	0	6.5107e-06	0	9.33718e-05	0	3.11239e-05	0	0	0	0
GCTGCCTCCTGGCTTCTGAGGACCGCCCTGGGCCTGGGAGAATCCCTTCCCCCTCTTCCCTCGTGATCTGCAACTCCAGTCTTTCTAGTGGATGGGCGGGAGTCTTCTGGGCAGGCTTAAAGGCTAACCTGGTGTGTGGGCGTTGTCCTGCAGGGGAATTGAACAGGTGTAAAATTGGAGGGACAAGACTTCC	GTCTTTCTAG	GATGGGCGGG	GTCTTTCTAGTGGATGGGCGGG	1	1	0		2	2	TG			0	0	0	0	0	0	0	0	0	0	4.88303e-06	0	1.62768e-06	0	0	0	0	0	0	0	0
GCTGCCTCCTGGCTTCTGAGGACCGCCCTGGGCCTGGGAGAATCCCTTCCCCCTCTTCCCTCGTGATCTGCAACTCCAGTCTTTCTAGAATTGAGATGGGCGGGAGTCTTCTGGGCAGGCTTAAAGGCTAACCTGGTGTGTGGGCGTTGTCCTGCAGGGGAATTGAACAGGTGTAAAATTGGAGGGACAAGACTTCC	TCTTTCTAGA	AGATGGGCGG	TCTTTCTAGAATTGAGATGGGCGG	0	0	0		0	4	ATTG		not templated	0	0	0	0	0	0	0	0	0	0	3.41812e-05	6.05459e-06	1.34119e-05	0	0	0	0	0	0	0	0
GCTGCCTCCTGGCTTCTGAGGACCGCCCTGGGCCTGGGAGAATCCCTTCCCCCTCTTCCCTCGTGATCTGCAACTCCAGTCTTTCTAGAGGAAAGATGGGCGGGAGTCTTCTGGGCAGGCTTAAAGGCTAACCTGGTGTGTGGGCGTTGTCCTGCAGGGGAATTGAACAGGTGTAAAATTGGAGGGACAAGACTTCC	TCTTTCTAGA	AGATGGGCGG	TCTTTCTAGAGGAAAGATGGGCGG	0	0	0		0	4	GGAA		not templated	0	0	0	0	0	0	0	0	0	0	4.39472e-05	0	1.46491e-05	0	0	0	0	0	0	0	0
GCTGCCTCCTGGCTTCTGAGGACCGCCCTGGGCCTGGGAGAATCCCTTCCCCCTCTTCCCTCGTGATCTGCAACTCCAGTCTTTCTAGAGGTAGATGGGCGGGAGTCTTCTGGGCAGGCTTAAAGGCTAACCTGGTGTGTGGGCGTTGTCCTGCAGGGGAATTGAACAGGTGTAAAATTGGAGGGACAAGACTTCC	TCTTTCTAGA	AGATGGGCGG	TCTTTCTAGAGGTAGATGGGCGG	0	0	0		0	3	GGT		not templated	0	0	0	0	0	0	0	0	0	0	5.37133e-05	0	1.79044e-05	0	0	0	0	0	3.42501e-05	0	1.14167e-05
GCTGCCTCCTGGCTTCTGAGGACCGCCCTGGGCCTGGGAGAATCCCTTCCCCCTCTTCCCTCGTGATCTGCAACTCCAGTCTTTCTAGACGAGAGATGGGCGGGAGTCTTCTGGGCAGGCTTAAAGGCTAACCTGGTGTGTGGGCGTTGTCCTGCAGGGGAATTGAACAGGTGTAAAATTGGAGGGACAAGACTTCC	TCTTTCTAGA	AGATGGGCGG	TCTTTCTAGACGAGAGATGGGCGG	0	0	0		0	4	CGAG		not templated	0	0	0	0	0	0	0	0	0	0	5.85963e-05	0	1.95321e-05	0	0	0	0	0	0	0	0
GCTGCCTCCTGGCTTCTGAGGACCGCCCTGGGCCTGGGAGAATCCCTTCCCCCTCTTCCCTCGTGATCTGCAACTCCAGTCTTTCTAGACCTAGATGGGCGGGAGTCTTCTGGGCAGGCTTAAAGGCTAACCTGGTGTGTGGGCGTTGTCCTGCAGGGGAATTGAACAGGTGTAAAATTGGAGGGACAAGACTTCC	TCTTTCTAGA	AGATGGGCGG	TCTTTCTAGACCTAGATGGGCGG	0	0	0		0	3	CCT		not templated	0	0	0	0	0	0	0	0	0	0	4.39472e-05	0	1.46491e-05	0	0	0	0	9.37573e-05	0	0.000125382	7.30464e-05
GCTGCCTCCTGGCTTCTGAGGACCGCCCTGGGCCTGGGAGAATCCCTTCCCCCTCTTCCCTCGTGATCTGCAACTCCAGTCTTTCTAGAGTAAAGATGGGCGGGAGTCTTCTGGGCAGGCTTAAAGGCTAACCTGGTGTGTGGGCGTTGTCCTGCAGGGGAATTGAACAGGTGTAAAATTGGAGGGACAAGACTTCC	TCTTTCTAGA	AGATGGGCGG	TCTTTCTAGAGTAAAGATGGGCGG	0	0	0		0	4	GTAA		not templated	0	0	0	0	0	0	0	0	0	0	6.34794e-05	0	2.11598e-05	0	0	0	0	0	3.42501e-05	0	1.14167e-05
GCTGCCTCCTGGCTTCTGAGGACCGCCCTGGGCCTGGGAGAATCCCTTCCCCCTCTTCCCTCGTGATCTGCAACTCCAGTCTTTCTAGAGATATGGGCGGGAGTCTTCTGGGCAGGCTTAAAGGCTAACCTGGTGTGTGGGCGTTGTCCTGCAGGGGAATTGAACAGGTGTAAAATTGGAGGGACAAGACTTCC	TCTTTCTAGA	ATGGGCGGGA	TCTTTCTAGAGATATGGGCGGGA	0	2	0		2	3	GAT		not templated	0	0	0	0	0	0	0	0	0	0	1.46491e-05	0	4.88303e-06	0	0	0	0	0	0	0	0
GCTGCCTCCTGGCTTCTGAGGACCGCCCTGGGCCTGGGAGAATCCCTTCCCCCTCTTCCCTCGTGATCTGCAACTCCAGTCTTTCTAGAATGAAGATGGGCGGGAGTCTTCTGGGCAGGCTTAAAGGCTAACCTGGTGTGTGGGCGTTGTCCTGCAGGGGAATTGAACAGGTGTAAAATTGGAGGGACAAGACTTCC	TCTTTCTAGA	AGATGGGCGG	TCTTTCTAGAATGAAGATGGGCGG	0	0	0		0	4	ATGA		not templated	0	0	0	0	0	0	0	0	0	0	4.88303e-05	4.23821e-05	3.04041e-05	0	9.92075e-05	8.52624e-06	3.59112e-05	5.46918e-05	3.42501e-05	0	2.96473e-05
GCTGCCTCCTGGCTTCTGAGGACCGCCCTGGGCCTGGGAGAATCCCTTCCCCCTCTTCCCTCGTGATCTGCAACTCCAGTCTTTCTAGAGGTGATGGGCGGGAGTCTTCTGGGCAGGCTTAAAGGCTAACCTGGTGTGTGGGCGTTGTCCTGCAGGGGAATTGAACAGGTGTAAAATTGGAGGGACAAGACTTCC	TCTTTCTAGA	GATGGGCGGG	TCTTTCTAGAGGTGATGGGCGGG	0	1	0		1	3	GGT		not templated	0	0	0	0	0	0	0	0	0	0	4.88303e-05	0	1.62768e-05	0	0	0	0	0	0	0	0
GCTGCCTCCTGGCTTCTGAGGACCGCCCTGGGCCTGGGAGAATCCCTTCCCCCTCTTCCCTCGTGATCTGCAACTCCAGTCTTTCTAGACTGTAGATGGGCGGGAGTCTTCTGGGCAGGCTTAAAGGCTAACCTGGTGTGTGGGCGTTGTCCTGCAGGGGAATTGAACAGGTGTAAAATTGGAGGGACAAGACTTCC	TCTTTCTAGA	AGATGGGCGG	TCTTTCTAGACTGTAGATGGGCGG	0	0	0		0	4	CTGT		not templated	0	0	0	0	0	0	0	0	0	0	2.44151e-05	0	8.13838e-06	9.14626e-05	0	0	3.04875e-05	0	0	0	0
GCTGCCTCCTGGCTTCTGAGGACCGCCCTGGGCCTGGGAGAATCCCTTCCCCCTCTTCCCTCGTGATCTGCAACTCCAGTCTTTCTAGAGTTAAGATGGGCGGGAGTCTTCTGGGCAGGCTTAAAGGCTAACCTGGTGTGTGGGCGTTGTCCTGCAGGGGAATTGAACAGGTGTAAAATTGGAGGGACAAGACTTAC	TCTTTCTAGA	AGATGGGCGG	TCTTTCTAGAGTTAAGATGGGCGG	0	0	0		0	4	GTTA		not templated	0	0	0	0	0	0	0	0	0	0	3.90642e-05	6.05459e-06	1.50396e-05	9.14626e-05	0	0	3.04875e-05	0	0	0	0
GCTGCCTCCTGGCTTCTGAGGACCGCCCTGGGCCTGGGAGAATCCCTTCCCCCTCTTCCCTCGTGATCTGCAACTCCAGTCTTTCTAGACCCAAGATGGGCGGGAGTCTTCTGGGCAGGCTTAAAGGCTAACCTGGTGTGTGGGCGTTGTCCTGCAGGGGAATTGAACAGGTGTAAAATTGGAGGGACAAGACTTCC	TCTTTCTAGA	AGATGGGCGG	TCTTTCTAGACCCAAGATGGGCGG	0	0	0		0	4	CCCA		not templated	0	0	0	0	0	0	0	0	0	0	3.90642e-05	0	1.30214e-05	0	0	0	0	0	3.42501e-05	0	1.14167e-05
GCTGCCTCCTGGCTTCTGAGGACCGCCCTGGGCCTGGGAGAATCCCTTCCCCCTCTTCCCTCGTGATCTGCAACTCCAGTCTTTCCTCAAGATGGGCGGGAGTCTTCTGGGCAGGCTTAAAGGCTAACCTGGTGTGTGGGCGTTGTCCTGCAGGGGAATTGAACAGGTGTAAAATTGGAGGGACAAGACTTCC	CCAGTCTTTC	AGATGGGCGG	CCAGTCTTTCCTCAAGATGGGCGG	4	0	0		4	4	CTCA		not templated	0	0	0	0	0	0	0	0	0	0	2.44151e-05	0	8.13838e-06	0	0	0	0	0	0	0	0
GCTGCCTCCTGGCTTCTGAGGACCGCCCTGGGCCTGGGAGAATCCCTTCCCCCTCTTCCCTCGTGATCTGCAACTCCAGTCTTTCTAGGCCAGATGGGCGGGAGTCTTCTGGGCAGGCTTAAAGGCTAACCTGGTGTGTGGGCGTTGTCCTGCAGGGGAATTGAACAGGTGTAAAATTGGAGGGACAAGACTTC	GTCTTTCTAG	AGATGGGCGG	GTCTTTCTAGGCCAGATGGGCGG	1	0	0		1	3	GCC		not templated	0	0	0	0	0	0	0	0	0	0	6.83624e-05	0	2.27875e-05	0	1.16715e-05	0	3.89049e-06	0	0	0	0
GCTGCCTCCTGGCTTCTGAGGACCGCCCTGGGCCTGGGAGAATCCCTTCCCCCTCTTCCCTCGTGATCTGCAACTCCAGTCTTTCTAGAGGTAAGATGGGCGGGAGTCTTCTGGGCAGGCTTAAAGGCTAACCTGGTGTGTGGGCGTTGTCCTGCAGGGGAATTGAACAGGTGTAAAATTGGAGGGACAAGACTTCC	TCTTTCTAGA	AGATGGGCGG	TCTTTCTAGAGGTAAGATGGGCGG	0	0	0		0	4	GGTA		not templated	0	0	0	0	0	0	0	0	0	0	4.39472e-05	0	1.46491e-05	0	0	0	0	0	0	0	0
GCTGCCTCCTGGCTTCTGAGGACCGCCCTGGGCCTGGGAGAATCCCTTCCCCCTCTTCCCTCGTGATCTGCAACTCCAGTCTTTCTTTGATGGGCGGGAGTCTTCTGGGCAGGCTTAAAGGCTAACCTGGTGTGTGGGCGTTGTCCTGCAGGGGAATTGAACAGGTGTAAAATTGGAGGGACAAGACTTCC	CAGTCTTTCT	GATGGGCGGG	CAGTCTTTCTTTGATGGGCGGG	3	1	0		4	2	TT			0	0	0	0	0	0	0	0	0	0	3.41812e-05	0	1.13937e-05	0	0	0	0	0	0	0	0
GCTGCCTCCTGGCTTCTGAGGACCGCCCTGGGCCTGGGAGAATCCCTTCCCCCTCTTCCCTCGTGATCTGCAACTCCAGTCTTTCTAGATTGTAGATGGGCGGGAGTCTTCTGGGCAGGCTTAAAGGCTAACCTGGTGTGTGGGCGTTGTCCTGCAGGGGAATTGAACAGGTGTAAAATTGGAGGGACAAGACTTCC	TCTTTCTAGA	AGATGGGCGG	TCTTTCTAGATTGTAGATGGGCGG	0	0	0		0	4	TTGT		not templated	0	0	0	0	0	0	0	0	0	0	2.44151e-05	0	8.13838e-06	0	0	0	0	0.000109384	0	0	3.64612e-05
GCTGCCTCCTGGCTTCTGAGGACCGCCCTGGGCCTGGGAGAATCCCTTCCCCCTCTTCCCTCGTGATCTGCAACTCCAGTCTTTCTAGACTTGGGCGGGAGTCTTCTGGGCAGGCTTAAAGGCTAACCTGGTGTGTGGGCGTTGTCCTGCAGGGGAATTGAACAGGTGTAAAATTGGAGGGACAAGACTTCC	TCTTTCTAGA	TGGGCGGGAG	TCTTTCTAGACTTGGGCGGGAG	0	3	0		3	2	CT			0	0	0	0	0	0	0	0	0	0	3.41812e-05	5.44913e-05	2.95575e-05	0	0	0	0	0	0	0	0
GCTGCCTCCTGGCTTCTGAGGACCGCCCTGGGCCTGGGAGAATCCCTTCCCCCTCTTCCCTCGTGATCTGCAACTCCAGTCTTTCTAGACTGAAGATGGGCGGGAGTCTTCTGGGCAGGCTTAAAGGCTAACCTGGTGTGTGGGCGTTGTCCTGCAGGGGAATTGAACAGGTGTAAAATTGGAGGGACAAGACTTCC	TCTTTCTAGA	AGATGGGCGG	TCTTTCTAGACTGAAGATGGGCGG	0	0	0		0	4	CTGA		not templated	0	0	0	0	0	0	0	0	0	0	5.85963e-05	1.81638e-05	2.55867e-05	0	0	0	0	6.25049e-05	3.42501e-05	0	3.22517e-05
GCTGCCTCCTGGCTTCTGAGGACCGCCCTGGGCCTGGGAGAATCCCTTCCCCCTCTTCCCTCGTGATCTGCAACTCCAGTCTTTCTAGAATTCGGGCGGGAGTCTTCTGGGCAGGCTTAAAGGCTAACCTGGTGTGTGGGCGTTGTCCTGCAGGGGAATTGAACAGGTGTAAAATTGGAGGGACAAGACTTCC	TCTTTCTAGA	GGGCGGGAGT	TCTTTCTAGAATTCGGGCGGGAGT	0	4	0		4	4	ATTC		not templated	0	0	0	0	0	0	0	0	0	0	4.88303e-06	0	1.62768e-06	0	0	0	0	0	0	0	0
GCTGCCTCCTGGCTTCTGAGGACCGCCCTGGGCCTGGGAGAATCCCTTCCCCCTCTTCCCTCGTGATCTGCAACTCCAGTCTTTCTAGACAGAAGATGGGCGGGAGTCTTCTGGGCAGGCTTAAAGGCTAACCTGGTGTGTGGGCGTTGTCCTGCAGGGGAATTGAACAGGTGTAAAATTGGAGGGACAAGACTTCC	TCTTTCTAGA	AGATGGGCGG	TCTTTCTAGACAGAAGATGGGCGG	0	0	0		0	4	CAGA		not templated	0	0	0	0	0	0	0	0	0	0	2.92982e-05	3.63275e-05	2.18752e-05	0	0	0	0	1.56262e-05	3.42501e-05	0	1.66254e-05
GCTGCCTCCTGGCTTCTGAGGACCGCCCTGGGCCTGGGAGAATCCCTTCCCCCTCTTCCCTCGTGATCTGCAACTCCAGTCTTTCTAGAGCGAAGATGGGCGGGAGTCTTCTGGGCAGGCTTAAAGGCTAACCTGGTGTGTGGGCGTTGTCCTGCAGGGGAATTGAACAGGTGTAAAATTGGAGGGACAAGACTTCC	TCTTTCTAGA	AGATGGGCGG	TCTTTCTAGAGCGAAGATGGGCGG	0	0	0		0	4	GCGA		not templated	0	0	0	0	0	0	0	0	0	0	4.88303e-06	0	1.62768e-06	0	0	0	0	0	0	0	0
GCTGCCTCCTGGCTTCTGAGGACCGCCCTGGGCCTGGGAGAATCCCTTCCCCCTCTTCCCTCGTGATCTGCAACTCCAGTCTTTCTAGACTTCAGATGGGCGGGAGTCTTCTGGGCAGGCTTAAAGGCTAACCTGGTGTGTGGGCGTTGTCCTGCAGGGGAATTGAACAGGTGTAAAATTGGAGGGACAAGACTTCC	TCTTTCTAGA	AGATGGGCGG	TCTTTCTAGACTTCAGATGGGCGG	0	0	0		0	4	CTTC		not templated	0	0	0	0	0	0	0	0	0	0	4.88303e-06	0	1.62768e-06	0	0	0	0	0	0	0	0
GCTGCCTCCTGGCTTCTGAGGACCGCCCTGGGCCTGGGAGAATCCCTTCCCCCTCTTCCCTCGTGATCTGCAACTCCAGTCTTTCTAGATCGAGATGGGCGGGAGTCTTCTGGGCAGGCTTAAAGGCTAACCTGGTGTGTGGGCGTTGTCCTGCAGGGGAATTGAACAGGTGTAAAATTGGAGGGACAAGACTTCC	TCTTTCTAGA	AGATGGGCGG	TCTTTCTAGATCGAGATGGGCGG	0	0	0		0	3	TCG		not templated	0	0	0	0	0	0	0	0	0	0	4.88303e-06	0	1.62768e-06	0	0	0	0	0	0	0	0
GCTGCCTCCTGGCTTCTGAGGACCGCCCTGGGCCTGGGAGAATCCCTTCCCCCTCTTCCCTCGTGATCTGCAACTCCAGTCTTTCTAGGGACTGGGCGGGAGTCTTCTGGGCAGGCTTAAAGGCTAACCTGGTGTGTGGGCGTTGTCCTGCAGGGGAATTGAACAGGTGTAAAATTGGAGGGACAAGACTTCC	GTCTTTCTAG	TGGGCGGGAG	GTCTTTCTAGGGACTGGGCGGGAG	1	3	0		4	4	GGAC		not templated	0	0	0	0	0	0	0	0	0	0	4.88303e-06	0	1.62768e-06	0	0	0	0	0	0	0	0
GCTGCCTCCTGGCTTCTGAGGACCGCCCTGGGCCTGGGAGAATCCCTTCCCCCTCTTCCCTCGTGATCTGCAACTCCAGTCTTTCTAGTGTGATGGGCGGGAGTCTTCTGGGCAGGCTTAAAGGCTAACCTGGTGTGTGGGCGTTGTCCTGCAGGGGAATTGAACAGGTGTAAAATTGGAGGGACAAGACTTCC	GTCTTTCTAG	GATGGGCGGG	GTCTTTCTAGTGTGATGGGCGGG	1	1	0		2	3	TGT		not templated	0	0	0	0	0	0	0	0	0	0	4.88303e-06	0	1.62768e-06	0	0	0	0	0	0	0	0
GCTGCCTCCTGGCTTCTGAGGACCGCCCTGGGCCTGGGAGAATCCCTTCCCCCTCTTCCCTCGTGATCTGCAACTCCAGTCTTTCTAGTAAAGATGGGCGGGAGTCTTCTGGGCAGGCTTAAAGGCTAACCTGGTGTGTGGGCGTTGTCCTGCAGGGGAATTGAACAGGTGTAAAATTGGAGGGACAAGACTTCC	GTCTTTCTAG	AGATGGGCGG	GTCTTTCTAGTAAAGATGGGCGG	1	0	0		1	3	TAA		not templated	0	0	0	0	0	0	0	0	0	0	4.88303e-06	0	1.62768e-06	0	0	8.52624e-06	2.84208e-06	0	6.85002e-05	1.13983e-05	2.66328e-05
GCTGCCTCCTGGCTTCTGAGGACCGCCCTGGGCCTGGGAGAATCCCTTCCCCCTCTTCCCTCGTGATCTGCAACTCCAGTCTTTCTGGTTGATGGGCGGGAGTCTTCTGGGCAGGCTTAAAGGCTAACCTGGTGTGTGGGCGTTGTCCTGCAGGGGAATTGAACAGGTGTAAAATTGGAGGGACAAGACTTCC	CAGTCTTTCT	GATGGGCGGG	CAGTCTTTCTGGTTGATGGGCGGG	3	1	0		4	4	GGTT		not templated	0	0	0	0	0	0	0	0	0	0	4.88303e-06	0	1.62768e-06	0	0	0	0	0	0	0	0
GCTGCCTCCTGGCTTCTGAGGACCGCCCTGGGCCTGGGAGAATCCCTTCCCCCTCTTCCCTCGTGATCTGCAACTCCAGTCTTTCTAGATAATAGATGGGCGGGAGTCTTCTGGGCAGGCTTAAAGGCTAACCTGGTGTGTGGGCGTTGTCCTGCAGGGGAATTGAACAGGTGTAAAATTGGAGGGACAAGACTTCCC	TCTTTCTAGA	AGATGGGCGG	TCTTTCTAGATAATAGATGGGCGG	0	0	0		0	4	TAAT		not templated	0	0	0	0	0	0	0	0	0	0	0	4.23821e-05	1.41274e-05	0	0	0	0	0	0	0	0
GCTGCCTCCTGGCTTCTGAGGACCGCCCTGGGCCTGGGAGAATCCCTTCCCCCTCTTCCCTCGTGATCTGCAACTCCAGTCTTTCTATTCTAGATGGGCGGGAGTCTTCTGGGCAGGCTTAAAGGCTAACCTGGTGTGTGGGCGTTGTCCTGCAGGGGAATTGAACAGGTGTAAAATTGGAGGGACAAGACTTCCC	AGTCTTTCTA	AGATGGGCGG	AGTCTTTCTATTCTAGATGGGCGG	2	0	0		2	4	TTCT		not templated	0	0	0	0	0	0	0	0	0	0	0	4.23821e-05	1.41274e-05	0	0	0	0	0	0	0	0
GCTGCCTCCTGGCTTCTGAGGACCGCCCTGGGCCTGGGAGAATCCCTTCCCCCTCTTCCCTCGTGATCTGCAACTCCAGTCTTTCTAGTTTCTGGGCGGGAGTCTTCTGGGCAGGCTTAAAGGCTAACCTGGTGTGTGGGCGTTGTCCTGCAGGGGAATTGAACAGGTGTAAAATTGGAGGGACAAGACTTCCC	GTCTTTCTAG	TGGGCGGGAG	GTCTTTCTAGTTTCTGGGCGGGAG	1	3	0		4	4	TTTC		not templated	0	0	0	0	0	0	0	0	0	0	0	3.63275e-05	1.21092e-05	0	0	0	0	0	0	0	0
GCTGCCTCCTGGCTTCTGAGGACCGCCCTGGGCCTGGGAGAATCCCTTCCCCCTCTTCCCTCGTGATCTGCAACTCCAGTCTTTCTAGAAGGTAGATGGGCGGGAGTCTTCTGGGCAGGCTTAAAGGCTAACCTGGTGTGTGGGCGTTGTCCTGCAGGGGAATTGAACAGGTGTAAAATTGGAGGGACAAGACTTCCC	TCTTTCTAGA	AGATGGGCGG	TCTTTCTAGAAGGTAGATGGGCGG	0	0	0		0	4	AGGT		not templated	0	0	0	0	0	0	0	0	0	0	0	2.42184e-05	8.07278e-06	0	0	0	0	0	0	1.13983e-05	3.79945e-06
GCTGCCTCCTGGCTTCTGAGGACCGCCCTGGGCCTGGGAGAATCCCTTCCCCCTCTTCCCTCGTGATCTGCAACTCCAGTCTTTCTACTATGGGCGGGAGTCTTCTGGGCAGGCTTAAAGGCTAACCTGGTGTGTGGGCGTTGTCCTGCAGGGGAATTGAACAGGTGTAAAATTGGAGGGACAAGACTTCCC	AGTCTTTCTA	ATGGGCGGGA	AGTCTTTCTACTATGGGCGGGA	2	2	0		4	2	CT			0	0	0	0	0	0	0	0	0	0	0	6.66005e-05	2.22002e-05	0	0	0	0	0	0	0	0
GCTGCCTCCTGGCTTCTGAGGACCGCCCTGGGCCTGGGAGAATCCCTTCCCCCTCTTCCCTCGTGATCTGCAACTCCAGTCTTTCAACAAGATGGGCGGGAGTCTTCTGGGCAGGCTTAAAGGCTAACCTGGTGTGTGGGCGTTGTCCTGCAGGGGAATTGAACAGGTGTAAAATTGGAGGGACAAGACTTCCC	CCAGTCTTTC	AGATGGGCGG	CCAGTCTTTCAACAAGATGGGCGG	4	0	0		4	4	AACA		not templated	0	0	0	0	0	0	0	0	0	0	0	1.81638e-05	6.05459e-06	0	0	0	0	0	0	0	0
GCTGCCTCCTGGCTTCTGAGGACCGCCCTGGGCCTGGGAGAATCCCTTCCCCCTCTTCCCTCGTGATCTGCAACTCCAGTCTTTCTAGAACGTAGATGGGCGGGAGTCTTCTGGGCAGGCTTAAAGGCTAACCTGGTGTGTGGGCGTTGTCCTGCAGGGGAATTGAACAGGTGTAAAATTGGAGGGACAAGACTTCCC	TCTTTCTAGA	AGATGGGCGG	TCTTTCTAGAACGTAGATGGGCGG	0	0	0		0	4	ACGT		not templated	0	0	0	0	0	0	0	0	0	0	0	1.81638e-05	6.05459e-06	0	0	0	0	0	0	0	0
GCTGCCTCCTGGCTTCTGAGGACCGCCCTGGGCCTGGGAGAATCCCTTCCCCCTCTTCCCTCGTGATCTGCAACTCCAGTCTTTCTAGAGTATGGGCGGGAGTCTTCTGGGCAGGCTTAAAGGCTAACCTGGTGTGTGGGCGTTGTCCTGCAGGGGAATTGAACAGGTGTAAAATTGGAGGGACAAGACTTCCC	TCTTTCTAGA	ATGGGCGGGA	TCTTTCTAGAGTATGGGCGGGA	0	2	0		2	2	GT			0	0	0	0	0	0	0	0	0	0	0	3.63275e-05	1.21092e-05	0	0	0	0	0	0	0	0
GCTGCCTCCTGGCTTCTGAGGACCGCCCTGGGCCTGGGAGAATCCCTTCCCCCTCTTCCCTCGTGATCTGCAACTCCAGTCTTTCTAGAAATGATGGGCGGGAGTCTTCTGGGCAGGCTTAAAGGCTAACCTGGTGTGTGGGCGTTGTCCTGCAGGGGAATTGAACAGGTGTAAAATTGGAGGGACAAGACTTCCC	TCTTTCTAGA	GATGGGCGGG	TCTTTCTAGAAATGATGGGCGGG	0	1	0		1	3	AAT		not templated	0	0	0	0	0	0	0	0	0	0	0	3.63275e-05	1.21092e-05	0	0	0	0	0	0	0	0
GCTGCCTCCTGGCTTCTGAGGACCGCCCTGGGCCTGGGAGAATCCCTTCCCCCTCTTCCCTCGTGATCTGCAACTCCAGTCTTTCTACTAAAGATGGGCGGGAGTCTTCTGGGCAGGCTTAAAGGCTAACCTGGTGTGTGGGCGTTGTCCTGCAGGGGAATTGAACAGGTGTAAAATTGGAGGGACAAGACTTCCC	AGTCTTTCTA	AGATGGGCGG	AGTCTTTCTACTAAAGATGGGCGG	2	0	0		2	4	CTAA		not templated	0	0	0	0	0	0	0	0	0	0	0	1.81638e-05	6.05459e-06	0	0	0	0	0	0	0	0
GCTGCCTCCTGGCTTCTGAGGACCGCCCTGGGCCTGGGAGAATCCCTTCCCCCTCTTCCCTCGTGATCTGCAACTCCAGTCTTTCTAGCAGAAGATGGGCGGGAGTCTTCTGGGCAGGCTTAAAGGCTAACCTGGTGTGTGGGCGTTGTCCTGCAGGGGAATTGAACAGGTGTAAAATTGGAGGGACAAGACTTCCC	GTCTTTCTAG	AGATGGGCGG	GTCTTTCTAGCAGAAGATGGGCGG	1	0	0		1	4	CAGA		not templated	0	0	0	0	0	0	0	0	0	0	0	4.23821e-05	1.41274e-05	0	0	0	0	0	0	0	0
GCTGCCTCCTGGCTTCTGAGGACCGCCCTGGGCCTGGGAGAATCCCTTCCCCCTCTTCCCTCGTGATCTGCAACTCCAGTCTTTCTTAAAGATGGGCGGGAGTCTTCTGGGCAGGCTTAAAGGCTAACCTGGTGTGTGGGCGTTGTCCTGCAGGGGAATTGAACAGGTGTAAAATTGGAGGGACAAGACTTCCC	CAGTCTTTCT	AGATGGGCGG	CAGTCTTTCTTAAAGATGGGCGG	3	0	0		3	3	TAA		not templated	0	0	0	0	0	0	0	0	0	0	0	3.02729e-05	1.0091e-05	0	0	0	0	0	0	0	0
GCTGCCTCCTGGCTTCTGAGGACCGCCCTGGGCCTGGGAGAATCCCTTCCCCCTCTTCCCTCGTGATCTGCAACTCCAGTCTTTCTATGAAAGATGGGCGGGAGTCTTCTGGGCAGGCTTAAAGGCTAACCTGGTGTGTGGGCGTTGTCCTGCAGGGGAATTGAACAGGTGTAAAATTGGAGGGACAAGACTTCCC	AGTCTTTCTA	AGATGGGCGG	AGTCTTTCTATGAAAGATGGGCGG	2	0	0		2	4	TGAA		not templated	0	0	0	0	0	0	0	0	0	0	0	2.42184e-05	8.07278e-06	0	0	0	0	0.000140636	3.42501e-05	0	5.82954e-05
GCTGCCTCCTGGCTTCTGAGGACCGCCCTGGGCCTGGGAGAATCCCTTCCCCCTCTTCCCTCGTGATCTGCAACTCCAGTCTTTCTAGACGCAGATGGGCGGGAGTCTTCTGGGCAGGCTTAAAGGCTAACCTGGTGTGTGGGCGTTGTCCTGCAGGGGAATTGAACAGGTGTAAAATTGGAGGGACAAGACTTCCC	TCTTTCTAGA	AGATGGGCGG	TCTTTCTAGACGCAGATGGGCGG	0	0	0		0	3	CGC		not templated	0	0	0	0	0	0	0	0	0	0	0	1.81638e-05	6.05459e-06	0	0	0	0	0	0	0	0
GCTGCCTCCTGGCTTCTGAGGACCGCCCTGGGCCTGGGAGAATCCCTTCCCCCTCTTCCCTCGWGATCTGCAACTCCAGTCTTTCTAGAATACAGATGGGCGGGAGTCTTCTGGGCAGGCTTAAAGGCTAACCTGGTGTGTGGGCGTTGTCCTGCAGGGGAATTGAACAGGTGTAAAATTGGAGGGACAAGACTTCCC	TCTTTCTAGA	AGATGGGCGG	TCTTTCTAGAATACAGATGGGCGG	0	0	0		0	4	ATAC		not templated	0	0	0	0	0	0	0	0	0	0	0	3.02729e-05	1.0091e-05	0	0	0	0	0	0	0	0
GCTGCCTCCTGGCTTCTGAGGACCGCCCTGGGCCTGGGAGAATCCCTTCCCCCTCTTCCCTCGTGATCTGCAACTCCAGTCTTTCTTTTAAGATGGGCGGGAGTCTTCTGGGCAGGCTTAAAGGCTAACCTGGTGTGTGGGCGTTGTCCTGCAGGGGAATTGAACAGGTGTAAAATTGGAGGGACAAGACTTCCC	CAGTCTTTCT	AGATGGGCGG	CAGTCTTTCTTTTAAGATGGGCGG	3	0	0		3	4	TTTA		not templated	0	0	0	0	0	0	0	0	0	0	0	5.44913e-05	1.81638e-05	6.53304e-05	0	0	2.17768e-05	0	0	0	0
GCTGCCTCCTGGCTTCTGAGGACCGCCCTGGGCCTGGGAGAATCCCTTCCCCCTCTTCCCTCGTGATCTGCAACTCCAGTCTTTCTAGATACCAGATGGGCGGGAGTCTTCTGGGCAGGCTTAAAGGCTAACCTGGTGTGTGGGCGTTGTCCTGCAGGGGAATTGAACAGGTGTAAAATTGGAGGGACAAGACTTCCC	TCTTTCTAGA	AGATGGGCGG	TCTTTCTAGATACCAGATGGGCGG	0	0	0		0	4	TACC		not templated	0	0	0	0	0	0	0	0	0	0	0	3.02729e-05	1.0091e-05	0	0	0	0	9.37573e-05	0	0	3.12524e-05
GCTGCCTCCTGGCTTCTGAGGACCGCCCTGGGCCTGGGAGAATCCCTTCCCCCTCTTCCCTCGTGATCTGCAACTCCAGTCTTTCTAGAAGGCAGATGGGCGGGAGTCTTCTGGGCAGGCTTAAAGGCTAACCTGGTGTGTGGGCGTTGTCCTGCAGGGGAATTGAACAGGTGTAAAATTGGAGGGACAAGACTTCCC	TCTTTCTAGA	AGATGGGCGG	TCTTTCTAGAAGGCAGATGGGCGG	0	0	0		0	4	AGGC		not templated	0	0	0	0	0	0	0	0	0	0	0	3.02729e-05	1.0091e-05	0	0	0	0	0	0	0	0
GCTGCCTCCTGGCTTCTGAGGACCGCCCTGGGCCTGGGAGAATCCCTTCCCCCTCTTCCCTCGTGATCTGCAACTCCAGTCTTTCTAGATATAAGATGGGCGGGAGTCTTCTGGGCAGGCTTAAAGGCTAACCTGGTGTGTGGGCGTTGTCCTGCAGGGGAATTGAACAGGTGTAAAATTGGAGGGACAAGACTTCCC	TCTTTCTAGA	AGATGGGCGG	TCTTTCTAGATATAAGATGGGCGG	0	0	0		0	4	TATA		not templated	0	0	0	0	0	0	0	0	0	0	0	1.81638e-05	6.05459e-06	0	0	0	0	0	0	2.27967e-05	7.5989e-06
GCTGCCTCCTGGCTTCTGAGGACCGCCCTGGGCCTGGGAGAATCCCTTCCCCCTCTTCCCTCGTGATCTGCAACTCCAGTCTTTCTGCGGATGGGCGGGAGTCTTCTGGGCAGGCTTAAAGGCTAACCTGGTGTGTGGGCGTTGTCCTGCAGGGGAATTGAACAGGTGTAAAATTGGAGGGACAAGACTTCCC	CAGTCTTTCT	GATGGGCGGG	CAGTCTTTCTGCGGATGGGCGGG	3	1	0		4	3	GCG		not templated	0	0	0	0	0	0	0	0	0	0	0	5.44913e-05	1.81638e-05	0	0	0	0	0	0	0	0
GCTGCCTCCTGGCTTCTGAGGACCGCCCTGGGCCTGGGAGAATCCCTTCCCCCTCTTCCCTCGTGATCTGCAACTCCAGTCTTTCTAGTTATGGGCGGGAGTCTTCTGGGCAGGCTTAAAGGCTAACCTGGTGTGTGGGCGTTGTCCTGCAGGGGAATTGAACAGGTGTAAAATTGGAGGGACAAGACTTCCC	GTCTTTCTAG	ATGGGCGGGA	GTCTTTCTAGTTATGGGCGGGA	1	2	0		3	2	TT			0	0	0	0	0	0	0	0	0	0	0	6.05459e-05	2.0182e-05	5.22644e-05	0	0	1.74215e-05	0	0	0	0
GCTGCCTCCTGGCTTCTGAGGACCGCCCTGGGCCTGGGAGAATCCCTTCCCCCTCTTCCCTCGTGATCTGCAACTCCAGTCTTTCTAACAGATGGGCGGGAGTCTTCTGGGCAGGCTTAAAGGCTAACCTGGTGTGTGGGCGTTGTCCTGCAGGGGAATTGAACAGGTGTAAAATTGGAGGGACAAGACTTCCC	AGTCTTTCTA	AGATGGGCGG	AGTCTTTCTAACAGATGGGCGG	2	0	0		2	2	AC			0	0	0	0	0	0	0	0	0	0	0	5.44913e-05	1.81638e-05	0	0	0	0	0.000156262	0	0	5.20874e-05
GCTGCCTCCTGGCTTCTGAGGACCGCCCTGGGCCTGGGAGAATCCCTTCCCCCTCTTCCCTCGTGATCTGCAACTCCAGTCTTTCTGACGAGATGGGCGGGAGTCTTCTGGGCAGGCTTAAAGGCTAACCTGGTGTGTGGGCGTTGTCCTGCAGGGGAATTGAACAGGTGTAAAATTGGAGGGACAAGACTTCCC	CAGTCTTTCT	AGATGGGCGG	CAGTCTTTCTGACGAGATGGGCGG	3	0	0		3	4	GACG		not templated	0	0	0	0	0	0	0	0	0	0	0	3.02729e-05	1.0091e-05	0	0	0	0	0	0	0	0
GCTGCCTCCTGGCTTCTGAGGACCGCCCTGGGCCTGGGAGAATCCCTTCCCCCTCTTCCCTCGWGATCTGCAACTCCAGTCTTTCTAGATTAAAGATGGGCGGGAGTCTTCTGGGCAGGCTTAAAGGCTAACCTGGTGTGTGGGCGTTGTCCTGCAGGGGAATTGAACAGGTGTAAAATTGGAGGGACAAGACTTCCC	TCTTTCTAGA	AGATGGGCGG	TCTTTCTAGATTAAAGATGGGCGG	0	0	0		0	4	TTAA		not templated	0	0	0	0	0	0	0	0	0	0	0	3.02729e-05	1.0091e-05	9.14626e-05	6.41931e-05	4.26312e-05	6.60956e-05	0	3.42501e-05	0.000102585	4.56117e-05
GCTGCCTCCTGGCTTCTGAGGACCGCCCTGGGCCTGGGAGAATCCCTTCCCCCTCTTCCCTCGTGATCTGCAACTCCAGTCTTTCTAGCTTTATGGGCGGGAGTCTTCTGGGCAGGCTTAAAGGCTAACCTGGTGTGTGGGCGTTGTCCTGCAGGGGAATTGAACAGGTGTAAAATTGGAGGGACAAGACTTCCC	GTCTTTCTAG	ATGGGCGGGA	GTCTTTCTAGCTTTATGGGCGGGA	1	2	0		3	4	CTTT		not templated	0	0	0	0	0	0	0	0	0	0	0	6.66005e-05	2.22002e-05	7.83965e-05	0	0	2.61322e-05	0	0	0	0
GCTGCCTCCTGGCTTCTGAGGACCGCCCTGGGCCTGGGAGAATCCCTTCCCCCTCTTCCCTCGTGATCTGCAACTCCAGTCTTTCTAGCGAAGATGGGCGGGAGTCTTCTGGGCAGGCTTAAAGGCTAACCTGGTGTGTGGGCGTTGTCCTGCAGGGGAATCGAACAGGTGTAAAATTGGAGGGACAAGACTTCCC	GTCTTTCTAG	AGATGGGCGG	GTCTTTCTAGCGAAGATGGGCGG	1	0	0		1	3	CGA		not templated	0	0	0	0	0	0	0	0	0	0	0	3.63275e-05	1.21092e-05	0	0	0	0	0	0	3.4195e-05	1.13983e-05
GCTGCCTCCTGGCTTCTGAGGACCGCCCTGGGCCTGGGAGAATCCCTTCCCCCTCTTCCCTCGTGATCTGCAACTCCAGTCTTTCTAGAGTCTTGGGCGGGAGTCTTCTGGGCAGGCTTAAAGGCTAACCTGGTGTGTGGGCGTTGTCCTGCAGGGGAATTGAACAGGTGTAAAATTGGAGGGACAAGACTTCCC	TCTTTCTAGA	TGGGCGGGAG	TCTTTCTAGAGTCTTGGGCGGGAG	0	3	0		3	4	GTCT		not templated	0	0	0	0	0	0	0	0	0	0	0	1.81638e-05	6.05459e-06	0	0	0	0	0	0	0	0
GCTGCCTCCTGGCTTCTGAGGACCGCCCTGGGCCTGGGAGAATCCCTTCCCCCTCTTCCCTCGTGATCTGCAACTCCAGTCTTTCTAGATTTGATGGGCGGGAGTCTTCTGGGCAGGCTTAAAGGCTAACCTGGTGTGTGGGCGTTGTCCTGCAGGGGAATTGAACAGGTGTAAAATTGGAGAGACAAGACTTCCC	TCTTTCTAGA	GATGGGCGGG	TCTTTCTAGATTTGATGGGCGGG	0	1	0		1	3	TTT		not templated	0	0	0	0	0	0	0	0	0	0	0	4.84367e-05	1.61456e-05	0	0	0	0	0	0	0	0
GCTGCCTCCTGGCTTCTGAGGACCGCCCTGGGCCTGGGAGAATCCCTTCCCCCTCTTCCCTCGTGATCTGCAACTCCAGTCTTTCTAGAACTAAGATGGGCGGGAGTCTTCTGGGCAGGCTTAAAGGCTAACCTGGTGTGTGGGCGTTGTCCTGCAGGGGAATTGAACAGGTGTAAAATTGGAGGGACAAGACTTCCC	TCTTTCTAGA	AGATGGGCGG	TCTTTCTAGAACTAAGATGGGCGG	0	0	0		0	4	ACTA		not templated	0	0	0	0	0	0	0	0	0	0	0	3.63275e-05	1.21092e-05	0	0	8.52624e-06	2.84208e-06	0	0	0	0
GCTGCCTCCTGGCTTCTGAGGACCGCCCTGGGCCTGGGAGAATCCCTTCCCCCTCTTCCCTCGTGATCTGCAACTCCAGTCTTTCTTTGAAGATGGGCGGGAGTCTTCTGGGCATGCTTAAAGGCTAACCTGGTGTGTGGGCGTTGTCCTGCAGGGGAATTGAACAGGTGTAAAATTGGAGGGACAAGACTTCCC	CAGTCTTTCT	AGATGGGCGG	CAGTCTTTCTTTGAAGATGGGCGG	3	0	0		3	4	TTGA		not templated	0	0	0	0	0	0	0	0	0	0	0	6.05459e-06	2.0182e-06	0	0	0	0	0	0	6.83901e-05	2.27967e-05
GCTGCCTCCTGGCTTCTGAGGACCGCCCTGGGCCTGGGAGAATCCCTTCCCCCTCTTCCCTCGTGATCTGCAACTCCAGTCTTTCTAGAAGAATGGGCGGGAGTCTTCTGGGCAGGCTTAAAGGCTAACCTGGTGTGTGGGCGTTGTCCTGCAGGGGAATTGAACAGGTGTAAAATTGGAGGGACAAGACTTCCC	TCTTTCTAGA	ATGGGCGGGA	TCTTTCTAGAAGAATGGGCGGGA	0	2	0		2	3	AGA		not templated	0	0	0	0	0	0	0	0	0	0	0	4.23821e-05	1.41274e-05	0.000104529	0	2.55787e-05	4.33691e-05	0	0	9.11868e-05	3.03956e-05
GCTGCCTCCTGGCTTCTGAGGACCGCCCTGGGCCTGGGAGAATCCCTTCCCCCTCTTCCCTCGTGATCTGCAACTCCAGTCTTTCTAGAATTCTGGGCGGGAGTCTTCTGGGCAGGCTTAAAGGCTAACCTGGTGTGTGGGCGTTGTCCTGCAGGGGAATTGAACAGGTGTAAAATTGGAGGGACAAGACTTCCC	TCTTTCTAGA	TGGGCGGGAG	TCTTTCTAGAATTCTGGGCGGGAG	0	3	0		3	4	ATTC		not templated	0	0	0	0	0	0	0	0	0	0	0	4.23821e-05	1.41274e-05	0	0	0	0	0	0	0	0
GCTGCCTCCTGGCTTCTGAGGACCGCCCTGGGCCTGGGAGAATCCCTTCCCCCTCTTCCCTCGTGATCTGCAACTCCAGTCTTTCTAGATCTTAGATGGGCGGGAGTCTTCTGGGCAGGCTTAAAGGCTAACCTGGTGTGTGGGCGTTGTCCTGCAGGGGAATTGAACAGGTGTAAAATTGGAGGGACAAGACTTCCC	TCTTTCTAGA	AGATGGGCGG	TCTTTCTAGATCTTAGATGGGCGG	0	0	0		0	4	TCTT		not templated	0	0	0	0	0	0	0	0	0	0	0	3.63275e-05	1.21092e-05	0	0	0	0	0	0	0	0
GCTGCCTCCTGGCTTCTGAGGACCGCCCTGGGCCTGGGAGAATCCCTTCCCCCTCTTCCCTCGTGATCTGCAACTCCAGTCTTTCTAGTATATGGGCGGGAGTCTTCTGGGCAGGCTTAAAGGCTAACCTGGTGTGTGGGCGTTGTCCTGCAGGGGAATTGAACAGGTGTAAAATTGGAGGGACAAGACTTCCC	GTCTTTCTAG	ATGGGCGGGA	GTCTTTCTAGTATATGGGCGGGA	1	2	0		3	3	TAT		not templated	0	0	0	0	0	0	0	0	0	0	0	3.02729e-05	1.0091e-05	0	0	0	0	0	0	0	0
GCTGCCTCCTGGCTTCTGAGGACCGCCCTGGGCCTGGGAGAATCCCTTCCCCCTCTTCCCTCGTGATCTGCAACTCCAGTCTTTCTAGATTTGGATGGGCGGGAGTCTTCTGGGCAGGCTTAAAGGCTAACCTGGTGTGTGGGCGTTGTCCTGCAGGGGAATTGAACAGGTGTAGAATTGGAGGGACAAGACTTCCC	TCTTTCTAGA	GATGGGCGGG	TCTTTCTAGATTTGGATGGGCGGG	0	1	0		1	4	TTTG		not templated	0	0	0	0	0	0	0	0	0	0	0	3.63275e-05	1.21092e-05	0	0	0	0	0	0	0	0
GCTGCCTCCTGGCTTCTGAGGACCGCCCTGGGCCTGGGAGAATCCCTTCCCCCTCTTCCCTCGTGATCTGCAACTCCAGTCTTTCTAGATCATAGATGGGCGGGAGTCTTCTGGGCAGGCTTAAAGGCTAACCTGGTGTGTGGGCGTTGTCCTGCAGGGGAATTGAACAGGTGTAAAATTGGAGGGACAAGACTTCCC	TCTTTCTAGA	AGATGGGCGG	TCTTTCTAGATCATAGATGGGCGG	0	0	0		0	4	TCAT		not templated	0	0	0	0	0	0	0	0	0	0	0	3.02729e-05	1.0091e-05	0	0	0	0	0	0	0	0
GCTGCCTCCTGGCTTCTGAGGACCGCCCTGGGCCTGGGAGAATCCCTTCCCCCTCTTCCCTCGTGATCTGCAACTCCAGTCTTTCTAATAGATGGGCGGGAGTCTTCTGGGCAGGCTTAAAGGCTAACCTGGTGTGTGGGCGTTGTCCTGCAGGGGAATTGAACAGGTGTAAAATTGGAGGGACAAGACTTCCC	AGTCTTTCTA	AGATGGGCGG	AGTCTTTCTAATAGATGGGCGG	2	0	0		2	2	AT			0	0	0	0	0	0	0	0	0	0	0	6.05459e-06	2.0182e-06	6.53304e-05	0	3.4105e-05	3.31451e-05	0	0	0	0
GCTGCCTCCTGGCTTCTGAGGACCGCCCTGGGCCTGGGAGAATCCCTTCCCCCTCTTCCCTCGTGATCTGCAACTCCAGTCTTTCTAGAAAATGATGGGCGGGAGTCTTCTGGGCAGGCTTAAAGGCTAACCTGKTGTGTGGGCGTTGTCCTGCAGGGGAATTGAACAGGTGTAAAATTGGAGGGACAAGACTTCCC	TCTTTCTAGA	GATGGGCGGG	TCTTTCTAGAAAATGATGGGCGGG	0	1	0		1	4	AAAT		not templated	0	0	0	0	0	0	0	0	0	0	0	6.05459e-06	2.0182e-06	0	0	0	0	0	0	0	0
GCTGCCTCCTGGCTTCTGAGGACCGCCCTGGGCCTGGGAGAATCCCTTCCCCCTCTTCCCTCGTGATCTGCAACTCCAGTCTTTCTAGAATGTAGATGGGCGGGAGTCTTCTGGGCAGGCTTAAAGGCTAACCTGGTGTGTGGGCGTTGTCCTGCAGGGGAATTGAACAGGTGTAAAATTGGAGGGACAAGACTTCCC	TCTTTCTAGA	AGATGGGCGG	TCTTTCTAGAATGTAGATGGGCGG	0	0	0		0	4	ATGT		not templated	0	0	0	0	0	0	0	0	0	0	0	2.42184e-05	8.07278e-06	0	0	0	0	3.90656e-05	0	0	1.30219e-05
GCTGCCTCCTGGCTTCTGAGGACCGCCCTGGGCCTGGGAGAATCCCTTCCCCTTCTTCCCTCGTGATCTGCAACTCCAGTCTTTCCTAAGATGGGCGGGAGTCTTCTGGGCAGGCTTAAAGGCTAACCTGGTGTGTGGGCGTTGTCCTGCAGGGGAATTGAACAGGTGTAAAATTGGAGGGACAAGACTTCCC	CCAGTCTTTC	AGATGGGCGG	CCAGTCTTTCCTAAGATGGGCGG	4	0	0		4	3	CTA		not templated	0	0	0	0	0	0	0	0	0	0	0	1.21092e-05	4.03639e-06	1.30661e-05	0	5.11574e-05	2.14078e-05	0	0	0	0
GCTGCCTCCTGGCTTCTGAGGACCGCCCTGGGCCTGGGAGAATCCCTTCCCCTTCTTCCCTCGTGATCTGCAACTCCAGTCTTTCTAGACCTGGGCGGGAGTCTTCTGGGCAGGCTTAAAGGCTAACCTGGTGTGTGGGCGTTGTCCTGCAGGGGAATTGAACAGGTGTAAAATTGGAGGGACAAGACTTCCC	TCTTTCTAGA	TGGGCGGGAG	TCTTTCTAGACCTGGGCGGGAG	0	3	0		3	2	CC			0	0	0	0	0	0	0	0	0	0	0	2.42184e-05	8.07278e-06	0	0	0	0	0	0	0	0
GCTGCCTCCTGGCTTCTGAGGACCGCCCTGGGCCTGGGAGAATCCCTTCCCCTTCTTCCCTCGTGATCTGCAACTCCAGTCTTTCTAGAGCGAGATGGGCGGGAGTCTTCTGGGCAGGCTTAAAGGCTAACCTGGTGTGTGGGCGTTGTCCTGCAGGGGAATTGAACAGGTGTAAAATTGGAGGGACAAGACTTCCC	TCTTTCTAGA	AGATGGGCGG	TCTTTCTAGAGCGAGATGGGCGG	0	0	0		0	3	GCG		not templated	0	0	0	0	0	0	0	0	0	0	0	6.05459e-06	2.0182e-06	0	0	0	0	0	0	0	0
GCTGCCTCCTGGCTTCTGAGGACCGCCCTGGGCCTGGGAGAATCCCTTCCCCCTCTTCCCTCGTGATCTGCAACTCCAGTCTTTCTAACAAGATGGGCGGGAGTCTTCTGGGCAGGCTTAAAGGCTAACCTGGTGTGTGGGCGTTGTCCTGCAGGGGAATTGAACAGGTGTAAAATTGGAGGGACAAGACTTCCC	AGTCTTTCTA	AGATGGGCGG	AGTCTTTCTAACAAGATGGGCGG	2	0	0		2	3	ACA		not templated	0	0	0	0	0	0	0	0	0	0	0	6.05459e-06	2.0182e-06	0	0	0	0	0	0	1.13983e-05	3.79945e-06
GCTGCCTCCTGGCTTCTGAGGACCGCCCTGGGCCTGGGAGAATCCCTTCCCCCTCTTCCCTCGTGATCTGCAACTCCAGTCTTTCTAGACAGGATGGGCGGGAGTCTTCTGGGCAGGCTTAAAGGCTAACCTGGTGTGTGGGCGTTGTCCTGCAGGGGAATTGAACAGGTGTAAAATTGGAGAGACAAGACTTCCC	TCTTTCTAGA	GATGGGCGGG	TCTTTCTAGACAGGATGGGCGGG	0	1	0		1	3	CAG		not templated	0	0	0	0	0	0	0	0	0	0	0	6.05459e-06	2.0182e-06	0	0	0	0	0	0	0	0
GCTGCCTCCTGGCTTCTGAGGACCGCCCTGGGCCTGGGAGAATCCCTTCCCCCTCTTCCCTCGTGATCTGCAACTCCAGTCTTTCTAGCTGATGGGCGGGAGTCTTCTGGGCAGGCTTAAAGGCTAACCTGGTGTGTGGGCGTTGTCCTGCAGGGGAATTGAACAGGTGTAAAATTGGAGGGACAAGACTTCCC	GTCTTTCTAG	GATGGGCGGG	GTCTTTCTAGCTGATGGGCGGG	1	1	0		2	2	CT			0	0	0	0	0	0	0	0	0	0	0	1.21092e-05	4.03639e-06	0	0	0	0	0	0	0	0
GCTGCCTCCTGGCTTCTGAGGAGCGCCCTGGGCCTGGGAGAATCCCTTCCCCCTCTTCCCTCGTGATCTGCAACTCCAGTCTTTCTGGCTAGATGGGCGGGAGTCTTCTGGGCAGGCTTAAAGGCTAACCTGGTGTGTGGGCGTTGTCCTGCAGGGGAATTGAACAGGTGTAAAATTGGAGGGACAAGACTTCCC	CAGTCTTTCT	AGATGGGCGG	CAGTCTTTCTGGCTAGATGGGCGG	3	0	0		3	4	GGCT		not templated	0	0	0	0	0	0	0	0	0	0	0	1.81638e-05	6.05459e-06	0	0	0	0	0	0	0	0
GCTGCCTCCTGGCTTCTGAGGACCGCCCTGGGCCTGGGAGAATCCCTTCCCCCTCTTCCCTCGTGATCTGCAACTCCAGTCTTTCTAGTCCAGATGGGCGGGAGTCTTCTGGGCAGGCTTAAAGGCTAACCTGGTGTGTGGGCGTTGTCCTGCAGGGGAATTGAACAGGTGTAAAATTGGAGGGACAAGACTTCCC	GTCTTTCTAG	AGATGGGCGG	GTCTTTCTAGTCCAGATGGGCGG	1	0	0		1	3	TCC		not templated	0	0	0	0	0	0	0	0	0	0	0	1.21092e-05	4.03639e-06	0	0	0	0	0	0	0	0
GCTGCCTCCTGGCTTCTGAGGACCGCCCTGGGCCTGGGAGAATCCCTTCCCCCTCTTCCCTCGWGATCTGCAACTCCAGTCTTTCTAGAGCTTAGATGGGCGGGAGTCTTCTGGGCAGGCTTAAAGGCTAACCTGGTGTGTGGGCGTTGTCCTGCAGGGGAATTGAACAGGTGTAAAATTGGAGGGACAAGACTTCCC	TCTTTCTAGA	AGATGGGCGG	TCTTTCTAGAGCTTAGATGGGCGG	0	0	0		0	4	GCTT		not templated	0	0	0	0	0	0	0	0	0	0	0	3.63275e-05	1.21092e-05	0	0	0	0	0	0	0	0
GCTGCCTCCTGGCTTCTGAGGACCGCCCTGGGCCTGGGAGAATCCCTTCCCCCTCTTCCCTCGWGATCTGCAACTCCAGTCTTTCTAGAATGGAGATGGGCGGGAGTCTTCTGGGCAGGCTTAAAGGCTAACCTGGTGTGTGGGCGTTGTCCTGCAGGGGAATTGAACAGGTGTAAAATTGGAGGGACAAGACTTCCC	TCTTTCTAGA	AGATGGGCGG	TCTTTCTAGAATGGAGATGGGCGG	0	0	0		0	4	ATGG		not templated	0	0	0	0	0	0	0	0	0	0	0	6.05459e-06	2.0182e-06	0	0	0	0	0	0	0	0
GCTGCCTCCTGGCTTCTGAGGACCGCCCTGGGCCTGGGAGAATCCCTTCCCCCTCTTCCCTCGTGATCTGCAACTCCAGTCTTTCTAGACCTCAGATGGGCGGGAGTCTTCTGGGCAGGCTTAAAGGCTAACCTGGTGTGTGGGCGTTGTCCTGCAGGGGAATTGAACAGGTGTAAAATTGGAGGGACAAGACTTCCC	TCTTTCTAGA	AGATGGGCGG	TCTTTCTAGACCTCAGATGGGCGG	0	0	0		0	4	CCTC		not templated	0	0	0	0	0	0	0	0	0	0	0	1.21092e-05	4.03639e-06	0	2.91787e-05	0	9.72623e-06	0	0	0	0
GCTGCCTCCTGGCTTCTGAGGACCGCCCTGGGCCTGGGAGAATCCCTTCCCCCTCTTCCCTCGTGATCTGCAACTCCAGTCTTTCTAGACGTTAGATGGGCGGGAGTCTTCTGGGCAGGCTTAAAGGCTAACCTGGTGTGTGGGCGTTGTCCTGCAGGGGAATTGAACAGGTGTAAAATTGGAGGGACATGACTTCCC	TCTTTCTAGA	AGATGGGCGG	TCTTTCTAGACGTTAGATGGGCGG	0	0	0		0	4	CGTT		not templated	0	0	0	0	0	0	0	0	0	0	0	1.21092e-05	4.03639e-06	0	0	0	0	0	0	0	0
GCTGCCTCCTGGCTTCTGAGGACCGCCCTGGGCCTGGGAGAATCCCTTCCCCCTCTTCCCTCGTGATCTGCAACTCCAGTCTTTCTACAATGGGCGGGAGTCTTCTGGGCAGGCTTAAAGGCTAACCTGGTGTGTGGGCGTTGTCCTGCAGGGGAATTGAACAGGTGTAAAATTGGAGGGACATGACTTCCC	AGTCTTTCTA	ATGGGCGGGA	AGTCTTTCTACAATGGGCGGGA	2	2	0		4	2	CA			0	0	0	0	0	0	0	0	0	0	0	6.05459e-06	2.0182e-06	1.30661e-05	0	0	4.35536e-06	0	0	0	0
GCTGCCTCCTGGCTTCTGAGGACCGCCCTGGGCCTGGGAGAATCCCTTCCCCCTCTTCCCTCGTGATCTGCAACTCCAGTCTTTCTAGAATAAAGATGGGCGGGAGTCTTCTGGGCAGGCTTAAAGGCTAACCTGGTGTGTGGGCGTTGTCCTGCAGGGGAATTGAACAGGTGTAAAATTGGAGGGACAAGACTTCCC	TCTTTCTAGA	AGATGGGCGG	TCTTTCTAGAATAAAGATGGGCGG	0	0	0		0	4	ATAA		not templated	0	0	0	0	0	0	0	0	0	0	0	6.05459e-06	2.0182e-06	0	0	0	0	0	0	4.55934e-05	1.51978e-05
GCTGCCTCCTGGCTTCTGAGGACCGCCCTGGGCCTGGGAGAATCCCTTCCCCCTCTTCCCTCGTGATCTGCAACTCCAGTCTTTCCTAGATGGGCGGGAGTCTTCTGGGCAGGCTTAAAGGCTAACCTGGTGTGTGGGCGTTGTCCTGCAGGGGAATTGAACAGGTGTAAAATTGGAGGGACAAGACTTCCC	CCAGTCTTTC	AGATGGGCGG	CCAGTCTTTCCTAGATGGGCGG	4	0	0		4	2	CT			0	0	0	0	0	0	0	0	0	0	0	6.05459e-06	2.0182e-06	0	0	0	0	0	0	0	0
TGCTGCCTCCTGGCTTCTGAGGACCGCCCTGGGCCTGGGAGAATCCCTTCCCCCTCTTCCCTCGTGATCTGCAACTCCAGTCTTTCTAGAGCATAGATGGGCGGGAGTCTTCTGGGCAGGCTTAAAGGCTAACCTGGTGTGTGGGCGTTGTCCTGCAGGGGAATTGAACAGGTGTAAAATTGGAGGGACAAGACT	TCTTTCTAGA	AGATGGGCGG	TCTTTCTAGAGCATAGATGGGCGG	0	0	0		0	4	GCAT		not templated	0	0	0	0	0	0	0	0	0	0	0	0	0	0.000104529	0	0	3.48429e-05	8.59442e-05	0	1.13983e-05	3.24475e-05
TGCTGCCTCCTGGCTTCTGAGGACCGCCCTGGGCCTGGGAGAATCCCTTCCCCCTCTTCCCTCGTGATCTGCAACTCCAGTCTTTCTAGATCTCAGATGGGCGGGAGTCTTCTGGGCAGGCTTAAAGGCTAACCTGGTGTGTGGGCGTTGTCCTGCAGGGGAATTGAACAGGTGTAAAATTGGAGGGACAAGACT	TCTTTCTAGA	AGATGGGCGG	TCTTTCTAGATCTCAGATGGGCGG	0	0	0		0	4	TCTC		not templated	0	0	0	0	0	0	0	0	0	0	0	0	0	9.14626e-05	0	0	3.04875e-05	0	0	0	0
TGCTGCCTCCTGGCTTCTGAGGACCGCCCTGGGCCTGGGAGAATCCCTTCCCCCTCTTCCCTCGTGATCTGCAACTCCAGTCTTTCTAGAGACAAGATGGGCGGGAGTCTTCTGGGCAGGCTTAAAGGCTAACCTGGTGTGTGGGCGTTGTCCTGCAGGGGAATTGAACAGGTGTAAAATTGGAGGGACAAGACT	TCTTTCTAGA	AGATGGGCGG	TCTTTCTAGAGACAAGATGGGCGG	0	0	0		0	4	GACA		not templated	0	0	0	0	0	0	0	0	0	0	0	0	0	0.000143727	0	8.52624e-06	5.07511e-05	0	0	3.4195e-05	1.13983e-05
TGCTGCCTCCTGGCTTCTGAGGACCGCCCTGGGCCTGGGAGAATCCCTTCCCCCTCTTCCCTCGTGATCTGCAACTCCAGTCTTTCTAGAAAACAGATGGGCGGGAGTCTTCTGGGCAGGCTTAAAGGCTAACCTGGTGTGTGGGCGTTGTCCTGCAGGGGAATTGAACAGGTGTAAAATTGGAGGGACAAGACT	TCTTTCTAGA	AGATGGGCGG	TCTTTCTAGAAAACAGATGGGCGG	0	0	0		0	4	AAAC		not templated	0	0	0	0	0	0	0	0	0	0	0	0	0	3.91983e-05	0	0	1.30661e-05	0	0	0	0
TGCTGCCTCCTGGCTTCTGAGGACCGCCCTGGGCCTGGGAGAATCCCTTCCCCCTCTTCCCTCGTGATCTGCAACTCCAGTCTTTCTAGATAAAAGATGGGCGGGAGTCTTCTGGGCAGGCTTAAAGGCTAACCTGGTGTGTGGGCGTTGTCCTGCAGGGGAATTGAATAGGTGTAAAATTGGAGGGACAAGACT	TCTTTCTAGA	AGATGGGCGG	TCTTTCTAGATAAAAGATGGGCGG	0	0	0		0	4	TAAA		not templated	0	0	0	0	0	0	0	0	0	0	0	0	0	0.000130661	1.16715e-05	0	4.74441e-05	0	0	0	0
TGCTGCCTCCTGGCTTCTGAGGACCGCCCTGGGCCTGGGAGAATCCCTTCCCCCTCTTTCCTCGTGATCTGCAACTCCAGTCTTTCTAGCAAAGATGGGCGGGAGTCTTCTGGGCAGGCTTAAAGGCTAACCTGGTGTGTGGGCGTTGTCCTGCAGGGGAATTGAACAGGTGTAAAATTGGAGGGACAAGACT	GTCTTTCTAG	AGATGGGCGG	GTCTTTCTAGCAAAGATGGGCGG	1	0	0		1	3	CAA		not templated	0	0	0	0	0	0	0	0	0	0	0	0	0	0.000156793	0	2.55787e-05	6.07906e-05	0.000109384	0	1.13983e-05	4.02606e-05
TGCTGCCTCCTGGCTTCTGAGGACCGCCCTGGGCCTGGGAGAATCCCTTCCCCCTCTTCCCTCGTGATCTGCAACTCCAGTCTTTCTAGAGACCAGATGGGCGGGAGTCTTCTGGGCAGGCTTAAAGGCTAACCTGGTGTGTGGGCGTTGTCCTGCAGGGGAATTGAACAGGTGTAAAATTGGAGGGACAAGACT	TCTTTCTAGA	AGATGGGCGG	TCTTTCTAGAGACCAGATGGGCGG	0	0	0		0	4	GACC		not templated	0	0	0	0	0	0	0	0	0	0	0	0	0	0.000104529	0	0	3.48429e-05	0	0	0	0
TGCTGCCTCCTGGCTTCTGAGGACCGCCCTGGGCCTGGGAGAATCCCTTCCCCCTCTTCCCTCGTGATCTGCAACTCCAGTCTTTCTAGAAGGAAGATGGGCGGGAGTCTTCTGGGCAGGCTTAAAGGCTAACCTGGAGTGTGGGCGTTGTCCTGCAGGGGAATTGAACAGGTGTAAAATTGGAGGGACAAGACT	TCTTTCTAGA	AGATGGGCGG	TCTTTCTAGAAGGAAGATGGGCGG	0	0	0		0	4	AGGA		not templated	0	0	0	0	0	0	0	0	0	0	0	0	0	1.30661e-05	0	0	4.35536e-06	3.90656e-05	0	0	1.30219e-05
TGCTGCCTCCTGGCTTCTGAGGACCGCCCTGGGCCTGGGAGAATCCCTTCCCCCTCTTCCCTCGTGATCTGCAACTCCAGTCTTTCTAGATATATGGGCGGGAGTCTTCTGGGCAGGCTTAAAGGCTAACCTGGTGTGTGGGCGTTGTCCTGCAGGGGAATTGAACAGGTGTAAAATTGGAGGGACAAGACT	TCTTTCTAGA	ATGGGCGGGA	TCTTTCTAGATATATGGGCGGGA	0	2	0		2	3	TAT		not templated	0	0	0	0	0	0	0	0	0	0	0	0	0	1.30661e-05	0	0	4.35536e-06	7.81311e-06	0	0	2.60437e-06
TGCTGCCTCCTGGCTTCTGAGGACCGCCCTGGGCCTGGGAGAATCCCTTCCCCCTCTTCCCTCGTGATCTGCAACTCCAGTCTTTCTAGAACCTAGATGGGCGGGAGTCTTCTGGGCAGGCTTAAAGGCTAACCTGGTGTGTGGGCGTTGTCCTGCAGGGGAATTGAACAGGTGTAAAATTGGAGGGACAAGACT	TCTTTCTAGA	AGATGGGCGG	TCTTTCTAGAACCTAGATGGGCGG	0	0	0		0	4	ACCT		not templated	0	0	0	0	0	0	0	0	0	0	0	0	0	2.61322e-05	0	0	8.71073e-06	0	0	0	0
TGCTGCCTCCTGGCTTCTGAGGACCGCCCTGGGCCTGGGAGAATCCCTTCCCCCTCTTCCCTCGTGATCTGCAACTCCAGTCTTTCTAGAAACAGATGGGCGGGAGTCTTCTGGGCAGGCTTAAAGGCTAACCTGGTGTGTGGGCGTTGTCCTGCAGGGGAATTGAACAGGTGTAAAATTGGAGGGACAAGACT	TCTTTCTAGA	AGATGGGCGG	TCTTTCTAGAAACAGATGGGCGG	0	0	0		0	3	AAC		not templated	0	0	0	0	0	0	0	0	0	0	0	0	0	9.14626e-05	0	0	3.04875e-05	1.56262e-05	0	0	5.20874e-06
TGCTGCCTCCTGGCTTCTGAGGACCGCCCTGGGCCTGGGAGAATCCCTTCCCCCTCTTCCCTCGTGATCTGCAACTTCAGTCTTTCTAGACCTTAGATGGGCGGGAGTCTTCTGGGCAGGCTTAAAGGCTAACCTGGTGTGTGGGCGTTGTCCTGCAGGGGAATTGAACAGGTGTAAAATTGGAGGGACAAGACT	TCTTTCTAGA	AGATGGGCGG	TCTTTCTAGACCTTAGATGGGCGG	0	0	0		0	4	CCTT		not templated	0	0	0	0	0	0	0	0	0	0	0	0	0	1.30661e-05	0	0	4.35536e-06	0	0	0	0
TGCTGCCTCCTGGCTTCTGAGGACCGCCCTGGGCCTGGGAGAATCCCTTCCCCCTCTTCCCTCGTGATCTGCAACTCCAGTCTTTCTAGATTGCAGATGGGCGGGAGTCTTCTGGGCAGGCTTAAAGGCTAACCTGGTGTGTGGGCGTTGTCCTGCAGGGGAATTGAACAGGTGTAAAATTGGAGGGACAAGACT	TCTTTCTAGA	AGATGGGCGG	TCTTTCTAGATTGCAGATGGGCGG	0	0	0		0	4	TTGC		not templated	0	0	0	0	0	0	0	0	0	0	0	0	0	5.22644e-05	0	0	1.74215e-05	0	3.42501e-05	0	1.14167e-05
TGCTGCCTCCTGGCTTCTGAGGACCGCCCTGGGCCTGGGAGAATCCCTTCCCCCTCTTCCCTCGTGATCTGCAACTCCAGTCTTTCTAGATCGCAGATGGGCGGGAGTCTTCTGGGCAGGCTTAAAGGCTAACCTGGTGTGTGGGCGTTGTCCTGCAGGGGAATTGAACAGGTGTAAAATTGGAGGGACAAGACT	TCTTTCTAGA	AGATGGGCGG	TCTTTCTAGATCGCAGATGGGCGG	0	0	0		0	4	TCGC		not templated	0	0	0	0	0	0	0	0	0	0	0	0	0	1.30661e-05	0	0	4.35536e-06	3.90656e-05	0	0	1.30219e-05
TGCTGCCTCCTGGCTTCTGAGGACCGCCCTGGGCCTGGGAGAATCCCTTCCCCCTCTTCCCTCGTGATCTGCAACTCCAGTCTTTCTATTTGATGGGCGGGAGTCTTCTGGGCAGGCTTAAAGGCTAACCTGGTKTGTGGGCGTTGTCCTGCAGGGGAATTGAACAGGTGTAAAATTGGAGGGACAAGACT	AGTCTTTCTA	GATGGGCGGG	AGTCTTTCTATTTGATGGGCGGG	2	1	0		3	3	TTT		not templated	0	0	0	0	0	0	0	0	0	0	0	0	0	1.30661e-05	2.91787e-05	0	1.40816e-05	0	0	0	0
TGCTACCTCCTGGCTTCTGAGGACCGCCCTGGGCCTGGGAGAATCCCTTCCCTCTCTTCCCTCGTGATCTGCAACTCCAGTCTTTCTAGAGGGTGGGCGGGAGTCTTCTGGGCAGGCTTAAAGGCTAACCTGGTGTGTGGGCGTTGTCCTGCAGGGGAATTGGACAGGTGTAAAATTGGAGGGACAAGACT	TCTTTCTAGA	TGGGCGGGAG	TCTTTCTAGAGGGTGGGCGGGAG	0	3	0		3	3	GGG		not templated	0	0	0	0	0	0	0	0	0	0	0	0	0	1.30661e-05	0	0	4.35536e-06	0	0	0	0
TGCTGCCTCCTGGCTTCTGAGGACCGCCCTGGGCCTGGGAGAATCCCTTCCCTCTCTTCCCTCGTGATCTGCAACTCCAGTCTTTCTTAGAGATGGGCGGGAGTCTTCTGGGCAGGCTTAAAGGCTAACCTGGTGTGTGGGCGTTGTCCTGCAGGGGAATTGAACAGGTGTAAAATTGGAGGGACAAGACT	CAGTCTTTCT	AGATGGGCGG	CAGTCTTTCTTAGAGATGGGCGG	3	0	0		3	3	TAG		not templated	0	0	0	0	0	0	0	0	0	0	0	0	0	1.30661e-05	0	0	4.35536e-06	0	0	0	0
TGCTGCCTCCTGGCTTCTGAGGACCGCCCTGGGCCTGGGAGAATCCCTTCCCCCTCTTCCCTCGTGATCTGCAACTCCAGTCTTTCTCAGGATGGGCGGGAGTCTTCTGGGCAGGCTTAAAGGCTAACCTGGTGTGTGGGCGTTGTCCTGCAGGGGAATTGAACAGGTGTAAAATTGGAGGGACAAGACT	CAGTCTTTCT	GATGGGCGGG	CAGTCTTTCTCAGGATGGGCGGG	3	1	0		4	3	CAG		not templated	0	0	0	0	0	0	0	0	0	0	0	0	0	1.30661e-05	0	0	4.35536e-06	0	0	0	0
TGCTGCCTCCTGGCTTCTGAGGACCGCCCTGGGCCTGGGAGAATCCCTTCCCCCTCTTCCCTCGTGATCTGCAACTCCAGTCTTTCTAGTTCTGGGCGGGAGTCTTCTGGGCAGGCTTAAAGGCTAACCTGGTGTGTGGGCGTTGTCCTGCAGGGGAATTGAACAGGTGTAAAATTGGAGGGACAAGACT	GTCTTTCTAG	TGGGCGGGAG	GTCTTTCTAGTTCTGGGCGGGAG	1	3	0		4	3	TTC		not templated	0	0	0	0	0	0	0	0	0	0	0	0	0	1.30661e-05	0	0	4.35536e-06	0	0	0	0
TGCTGCCTCCTGGCTTCTGAGGACCGCCCTGGGCCTGGGAGAATCCCTTCCCCCTCTTCCCTCGTGATCTGCAACTCCAGTCTTTCTGAGAGATGGGCGGGAGTCTTCTGGGCAGGCTTAAAGGCTAACCTGGTKTGTGGGCGTTGTCCTGCAGGGGAATTGAACAGGTGTAAAATTGGAGGTACAAGACT	CAGTCTTTCT	AGATGGGCGG	CAGTCTTTCTGAGAGATGGGCGG	3	0	0		3	3	GAG		not templated	0	0	0	0	0	0	0	0	0	0	0	0	0	1.30661e-05	0	0	4.35536e-06	0	0	0	0
TGCTGCCTCCTGGCTTCTGAGGACCGCCCTGGGCCTGGGAGAATCCCTTCCCCCTCTTCCCTCGTGATCTGCAACTCCAGTCTTTCTTCAAGATGGGCGGGAGTCTTCTGGGCAGGCTTAAAGGCTAACCTGGTGTGTGGGCGTTGTCCTGCAGGGGAATTGAACAGGTGTAAAATTGGAGGGACAAGACTTCC	CAGTCTTTCT	AGATGGGCGG	CAGTCTTTCTTCAAGATGGGCGG	3	0	0		3	3	TCA		not templated	0	0	0	0	0	0	0	0	0	0	0	0	0	0	7.00288e-05	0	2.33429e-05	6.25049e-05	0	0	2.0835e-05
TGCTGCCTCCTGGCTTCTGAGGACCGCCCTGGGCCTGGGAGAATCCCTTCCCCCTCTTCCCTCGTGATCTGCAACTCCAGTCTTTCTAGAGAGAAGATGGGCGGGAGTCTTCTGGGCAGGCTTAAAGGCTAACCTGGTGTGTGGGCGTTGTCCTGCAGGGGAATTGAACAGGTGTAAAATTGGAGGGACAAGACTTCC	TCTTTCTAGA	AGATGGGCGG	TCTTTCTAGAGAGAAGATGGGCGG	0	0	0		0	4	GAGA		not templated	0	0	0	0	0	0	0	0	0	0	0	0	0	0	5.25216e-05	0	1.75072e-05	0	0	0	0
TGCTGCCTCCTGGCTTCTGAGGACCGCCCTGGGCCTGGGAGAATCCCTTCCCCCTCTTCCCTCGTGATCTGCAACTCCAGTCTTTCTATGAAGATGGGCGGGAGTCTTCTGGGCAGGCTTAAAGGCTAACCTGGTGTGTGGGCGTTGTCCTGCAGGGGAATTGAACAGGTGTAAAATTGGAGGGACAAGACTTCC	AGTCTTTCTA	AGATGGGCGG	AGTCTTTCTATGAAGATGGGCGG	2	0	0		2	3	TGA		not templated	0	0	0	0	0	0	0	0	0	0	0	0	0	0	0.000128386	0	4.27954e-05	0	0	0	0
TGCTGCCTCCTGGCTTCTGAGGACCGCCCTGGGCCTGGGAGAATCCCTTCCCCCTCTTCCCTCGTGATCTGCAACTCCAGTCTTTCTAGAGAGGGCGGGAGTCTTCTGGGCAGGCTTAAAGGCTAACCTGGTGTGTGGGCGTTGTCCTGCAGGGGAATTGAACAGGTGTAAAATTGGAGGGACAAGACTTCC	TCTTTCTAGA	GGGCGGGAGT	TCTTTCTAGAGAGGGCGGGAGT	0	4	0		4	2	GA			0	0	0	0	0	0	0	0	0	0	0	0	0	0	0.000145893	0	4.86311e-05	6.25049e-05	0	0	2.0835e-05
TGCTGCCTCCTGGCTTCTGAGGACCGCCCTGGGCCTGGGAGAATCCCTTCCCCCTCTTCCCTCGTGATCTGCAACTCCAGTCTTTCTAACTAAGATGGGCGGGAGTCTTCTGGGCAGGCTTAAAGGCTAACCTGGTGTGTGGGCGTTGTCCTGCAGGGGAATTGAACAGGTGTAAAATTGGAGGGACAAGACTTCC	AGTCTTTCTA	AGATGGGCGG	AGTCTTTCTAACTAAGATGGGCGG	2	0	0		2	4	ACTA		not templated	0	0	0	0	0	0	0	0	0	0	0	0	0	0	7.58646e-05	0	2.52882e-05	0	0	0	0
TGCTGCCTCCTGGCTTCTGAGGACCGCCCTGGGCCTGGGAGAATCCCTTCCCCCTCTTCCCTCGTGATCTGCAACTCCAGTCTTTCTAGCTTAAGATGGGCGGGAGTCTTCTGGGCAGGCTTAAAGGCTAACCTGGTGTGTGGGCGTTGTCCTGCAGGGGAATTGAACAGGTGTAAAATTGGAGGGACAAGACTTCC	GTCTTTCTAG	AGATGGGCGG	GTCTTTCTAGCTTAAGATGGGCGG	1	0	0		1	4	CTTA		not templated	0	0	0	0	0	0	0	0	0	0	0	0	0	0	9.33718e-05	0	3.11239e-05	0	3.42501e-05	0	1.14167e-05
TGCTGCCTCCTGGCTTCTGAGGACCGCCCTGGGCCTGGGAGAATCCCTTCCCCCTCTTCCCTCGTGATCTGCAACTCCAGTCTTTCTAGAAATTGGGCGGGAGTCTTCTGGGCAGGCTTAAAGGCTAACCTGGTGTGTGGGCGTTGTCCTGCAGGGGAATTGAACAGGTGTAAAATTGGAGGGACAAGACTTCC	TCTTTCTAGA	TGGGCGGGAG	TCTTTCTAGAAATTGGGCGGGAG	0	3	0		3	3	AAT		not templated	0	0	0	0	0	0	0	0	0	0	0	0	0	0	9.33718e-05	3.4105e-05	4.24922e-05	0	0	1.13983e-05	3.79945e-06
TGCTGCCTCCTGGCTTCTGAGGACCGCCCTGGGCCTGGGAGAATCCCTTCCCCCTCTTCCCTCGTGATCTGCAACTCCAGTCTTTCTAGATGAAAGATGGGCGGGAGTCTTCTGGGCAGGCTTAAAGGCTAACCTGGTGTGTGGGCGTTGTCCTGCAGGGGAATTGAACAGGTGTAAAATTGGAGGGACAAGACTTCC	TCTTTCTAGA	AGATGGGCGG	TCTTTCTAGATGAAAGATGGGCGG	0	0	0		0	4	TGAA		not templated	0	0	0	0	0	0	0	0	0	0	0	0	0	0	4.08501e-05	0	1.36167e-05	0	0	0	0
TGCTGCCTCCTGGCTTCTGAGGACCGCCCTGGGCCTGGGAGAATCCCTTCCCCCTCTTCCCTCGTGATCTGCAACTCCAGTCTTTCTAGGTTAGATGGGCGGGAGTCTTCTGGGCAGGCTTAAAGGCTAACCTGGTGTGTGGGCGTTGTCCTGCAGGGGAATTGAACAGGTGTAAAATTGGAGGGACAAGACTTCC	GTCTTTCTAG	AGATGGGCGG	GTCTTTCTAGGTTAGATGGGCGG	1	0	0		1	3	GTT		not templated	0	0	0	0	0	0	0	0	0	0	0	0	0	0	0.000128386	0	4.27954e-05	0	0	0	0
TGCTGCCTCCTGGCTTCTGAGGACCGCCCTGGGCCTGGGAGAATCCCTTCCCCCTCTTCCCTCGTGATCTGCAACTCCAGTCTTTCTAGATCACAGATGGGCGGGAGTCTTCTGGGCAGGCTTAAAGGCTAACCTGGTGTGTGGGCGTTGTCCTGCAGGGGAATTGAACAGGTGTAAAATTGGAGGGACAAGACTTCC	TCTTTCTAGA	AGATGGGCGG	TCTTTCTAGATCACAGATGGGCGG	0	0	0		0	4	TCAC		not templated	0	0	0	0	0	0	0	0	0	0	0	0	0	0	7.00288e-05	0	2.33429e-05	3.12524e-05	0	0	1.04175e-05
TGCTGCCTCCTGGCTTCTGAGGACCGCCCTGGGCCTGGGAGAATCCCTTCCCCCTCTTCCCTCGTGATCTGCAACTCCAGTCTTTCTAGATCCAAGATGGGCGGGAGTCTTCTGGGCAGGCTTAAAGGCTAACCTGGTGTGTGGGCGTTGTCCTGCAGGGGAATTGAACAGGTGTAAAATTGGAGGGACAAGACTTCC	TCTTTCTAGA	AGATGGGCGG	TCTTTCTAGATCCAAGATGGGCGG	0	0	0		0	4	TCCA		not templated	0	0	0	0	0	0	0	0	0	0	0	0	0	0	4.66859e-05	0	1.5562e-05	0	0	0	0
TGCTGCCTCCTGGCTTCTGAGGACCGCCCTGGGCCTGGGAGAATCCCTTCCCCCTCTTCCCTCGTGATCTGCAACTCCAGTCTTTCTAGATGGAAGATGGGCGGGAGTCTTCTGGGCAGGCTTAAAGGCTAACCTGGTGTGTGGGCGTTGTCCTGCAGGGGAATTGAACAGGTGTAAAATTGGAGGGACAAGACTTCC	TCTTTCTAGA	AGATGGGCGG	TCTTTCTAGATGGAAGATGGGCGG	0	0	0		0	4	TGGA		not templated	0	0	0	0	0	0	0	0	0	0	0	0	0	0	7.58646e-05	0	2.52882e-05	0	0	0	0
TGCTGCCTCCTGGCTTCTGAGGACCGCCCTGGGCCTGGGAGAATCCCTTCCCCCTCTTCCCTCGTGATCTGCAACTCCAGTCTTTCTAGACATTAGATGGGCGGGAGTCTTCTGGGCAGGCTTAAAGGCTAACCTGGTGTGTGGGCGTTGTCCTGCAGGGGAATTGAACAGGTGTAAAATTGGAGGGACAAGACTTCC	TCTTTCTAGA	AGATGGGCGG	TCTTTCTAGACATTAGATGGGCGG	0	0	0		0	4	CATT		not templated	0	0	0	0	0	0	0	0	0	0	0	0	0	0	8.7536e-05	0	2.91787e-05	0	0	0	0
TGCTGCCTCCTGGCTTCTGAGGACCGCCCTGGGCCTGGGAGAATCCCTTCCCCCTCTTCCCTCGTGATCTGCAACTCCAGTCTTTCATCAAGATGGGCGGGAGTCTTCTGGGCAGGCTTAAAGGCTAACCTGGTGTGTGGGCGTTGTCCTGCAGGGGAATTGAACAGGTGTAAAATTGGAGGGACAAGACTTCC	CCAGTCTTTC	AGATGGGCGG	CCAGTCTTTCATCAAGATGGGCGG	4	0	0		4	4	ATCA		not templated	0	0	0	0	0	0	0	0	0	0	0	0	0	0	9.33718e-05	0	3.11239e-05	0	0	0	0
TGCTGCCTCCTGGCTTCTGAGGACCGCCCTGGGCCTGGGAGAATCCCTTCCCCCTCTTCCCTCGTGATCTGCAACTCCAGTCTTTCTAGTGAAGATGGGCGGGAGTCTTCTGGGCAGGCTTAAAGGCTAACCTGGTGTGTGGGCGTTGTCCTGCAGGGGAATTGAACAGGTGTAAAATTGGAGGGACAAGACTTCC	GTCTTTCTAG	AGATGGGCGG	GTCTTTCTAGTGAAGATGGGCGG	1	0	0		1	3	TGA		not templated	0	0	0	0	0	0	0	0	0	0	0	0	0	0	7.00288e-05	0	2.33429e-05	0	0	0	0
TGCTGCCTCCTGGCTTCTGAGGACCGCCCTGGGCCTGGGAGAATCCCTTCCCCCTCTTCCCTCGTGATCTGCAACTCCAGTCTTTCTAGCATTAGATGGGCGGGAGTCTTCTGGGCAGGCTTAAAGGCTAACCTGGTGTGTGGGCGTTGTCCTGCAGGGGAATTGAACAGGTGTAAAATTGGAGGGACAAGACTTCC	GTCTTTCTAG	AGATGGGCGG	GTCTTTCTAGCATTAGATGGGCGG	1	0	0		1	4	CATT		not templated	0	0	0	0	0	0	0	0	0	0	0	0	0	0	2.91787e-05	0	9.72623e-06	0	0	0	0
TGCTGCCTCCTGGCTTCTGAGGACCGCCCTGGGCCTGGGAGAATCCCTTCCCCCTCTTCCCTCGTGATCTGCAACTCCAGTCTTTCTAGATTGAGATGGGCGGGAGTCTTCTGGGCAGGCTTAAAGGCTAACCTGGTGTGTGGGCGTTGTCCTGCAGGGGAATTGAACAGGTGTAAAATTGGAGGGACAAGACTTCC	TCTTTCTAGA	AGATGGGCGG	TCTTTCTAGATTGAGATGGGCGG	0	0	0		0	3	TTG		not templated	0	0	0	0	0	0	0	0	0	0	0	0	0	0	2.33429e-05	0	7.78098e-06	3.90656e-05	3.42501e-05	0	2.44385e-05
TGCTGCCTCCTGGCTTCTGAGGACCGCCCTGGGCCTGGGAGAATCCCTTCCCCCTCTTCCCTCGTGATCTGCAACTCCAGTCTTTCTAGATTTCAGATGGGCGGGAGTCTTCTGGGCAGGCTTAAAGGCTAACCTGGTGTGTGGGCGTTGTCCTGCAGGGGAATTGAACAGGTGTAAAATTGGAGGGACAAGACTTCC	TCTTTCTAGA	AGATGGGCGG	TCTTTCTAGATTTCAGATGGGCGG	0	0	0		0	4	TTTC		not templated	0	0	0	0	0	0	0	0	0	0	0	0	0	0	7.00288e-05	0	2.33429e-05	0	0	0	0
TGCTGCCTCCTGGCTTCTGAGGACCGCCCTGGGCCTGGGAGAATCCCTTCCCCCTCTTCCCTCGTGATCTGCAACTCCAGTCTTTCTAGTGTAAGATGGGCGGGAGTCTTCTGGGCAGGCTTAAAGGCTAACCTGGTGTGTGGGCGTTGTCCTGCAGGGGAATTGAACAGGTGTAAAATTGGAGGGACAAGACTTCC	GTCTTTCTAG	AGATGGGCGG	GTCTTTCTAGTGTAAGATGGGCGG	1	0	0		1	4	TGTA		not templated	0	0	0	0	0	0	0	0	0	0	0	0	0	0	6.41931e-05	0	2.13977e-05	0	0	0	0
TGCTGCCTCCTGGCTTCTGAGGACCGCCCTGGGCCTGGGAGAATCCCTTCCCCCTCTTCCCTCGTGATCTGCAACTCCAGTCTTTCTTATAAGATGGGCGGGAGTCTTCTGGGCAGGCTTAAAGGCTAACCTGGTGTGTGGGCGTTGTCCTGCAGGGGAATTGAACAGGTGTAAAATTGGAGGGACAAGACTTCC	CAGTCTTTCT	AGATGGGCGG	CAGTCTTTCTTATAAGATGGGCGG	3	0	0		3	4	TATA		not templated	0	0	0	0	0	0	0	0	0	0	0	0	0	0	8.17003e-05	0	2.72334e-05	0	0	0	0
TGCTGCCTCCTGGCTTCTGAGGACCGCCCTGGGCCTGGGAGAATCCCTTCCCCCTCTTCCCTCGTGATCTGCAACTCCAGTCTTTCTAGGGCAGATGGGCGGGAGTCTTCTGGGCAGGCTTAAAGGCTAACCTGGTGTGTGGGCGTTGTCCTGCAGGGGAATTGAACAGGTGTAAAATTGGAGGGACAAGACTTCC	GTCTTTCTAG	AGATGGGCGG	GTCTTTCTAGGGCAGATGGGCGG	1	0	0		1	3	GGC		not templated	0	0	0	0	0	0	0	0	0	0	0	0	0	0	5.83574e-06	0	1.94525e-06	0	0	0	0
TGCTGCCTCCTGGCTTCTGAGGACCGCCCTGGGCCTGGGAGAATCCCTTCCCCCTCTTCCCTCGTGATCTGCAACTCCAGTCTTTCAGACAGATGGGCGGGAGTCTTCTGGGCAGGCTTAAAGGCTAACCTGGTGTGTGGGCGTTGTCCTGCAGGGGAATTGAACAGGTGTAAAATTGGAGGGACAAGACTTCC	CCAGTCTTTC	AGATGGGCGG	CCAGTCTTTCAGACAGATGGGCGG	4	0	0		4	4	AGAC		not templated	0	0	0	0	0	0	0	0	0	0	0	0	0	0	5.83574e-06	0	1.94525e-06	0	0	0	0
TGCTGCCTCCTGGCTTCTGAGGACCGCCCTGGGCCTGGGAGAATCCCTTCCCCCTCTTCCCTCGTGATCTGCAACTCCAGTCTTTCCGGAGATGGGCGGGAGTCTTCTGGGCAGGCTTAAAGGCTAACCTGGTGTGTGGGCGTTGTCCTGCAGGGGAATTGAACAGGTGTAAAATTGGAGGGACAAGACTTCC	CCAGTCTTTC	AGATGGGCGG	CCAGTCTTTCCGGAGATGGGCGG	4	0	0		4	3	CGG		not templated	0	0	0	0	0	0	0	0	0	0	0	0	0	0	5.83574e-06	0	1.94525e-06	0	0	0	0
TGCTGCCTCCTGGCTTCTGAGGACCGCCCTGGGCCTGGGAGAATCCCTTCCCCCTCTTCCCTCGTGATCTGCAACTCCAGTCTTTCTAGACTATGATGGGCGGGAGTCTTCTGGGCAGGCTTAAAGGCTAACCTGGTGTGTGGGCGTTGTCCTGCAGGGGAATTGAACAGGTGTAAAATTGGAGGGACAAGACTTCC	TCTTTCTAGA	GATGGGCGGG	TCTTTCTAGACTATGATGGGCGGG	0	1	0		1	4	CTAT		not templated	0	0	0	0	0	0	0	0	0	0	0	0	0	0	5.83574e-06	0	1.94525e-06	0	0	0	0
TGCTGCCTCCTGGCTTCTGAGGACCGCCCTGGGCCTGGGAGAATCCCTTCCCCCTCTTCCCTCGTGATCTGCAACTCCAGTCTTTCTAGACCTAAGATGGGCGGGAGTCTTCTGGGCAGGCTTAAAGGCTAACCTGGTGTGTGGGCGTTGTCCTGCAGGGGAATTGAACAGGTGTAAAATTGGAGGGACAAGACTTCC	TCTTTCTAGA	AGATGGGCGG	TCTTTCTAGACCTAAGATGGGCGG	0	0	0		0	4	CCTA		not templated	0	0	0	0	0	0	0	0	0	0	0	0	0	0	5.83574e-06	0	1.94525e-06	7.81311e-05	0	0	2.60437e-05
TGCTGCCTCCTGGCTTCTGAGGACCGCCCTGGGCCTGGGAGAATCCCTTCCCCCTCTTCCCTCGTGATCTGCAACTCCAGTCTTTCTAGATGGCGGGCGGGAGTCTTCTGGGCAGGCTTAAAGGCTAACCTGGTGTGTGGGCGTTGTCCTGCAGGGGAATTGAACAGGTGTAAAATTGGAGGGACAAGACTTCCC	TCTTTCTAGA	GGGCGGGAGT	TCTTTCTAGATGGCGGGCGGGAGT	0	4	0		4	4	TGGC		not templated	0	0	0	0	0	0	0	0	0	0	0	0	0	0	0	9.37886e-05	3.12629e-05	0	0	0	0
TGCTGCCTCCTGGCTTCTGAGGACCGCCCTGGGCCTGGGAGAATCCCTTCCCCCTCTTCCCTCGWGATCTGCAACTCCAGTCTTTCTAGAACATAGATGGGCGGGAGTCTTCTGGGCAGGCTTAAAGGCTAACCTGGTGTGTGGGCGTTGTCCTGCAGGGGAATTGAACAGGTGTAAAATTGGAGGGACAAGACTTCCC	TCTTTCTAGA	AGATGGGCGG	TCTTTCTAGAACATAGATGGGCGG	0	0	0		0	4	ACAT		not templated	0	0	0	0	0	0	0	0	0	0	0	0	0	0	0	8.52624e-05	2.84208e-05	0	0	0	0
TGCTGCCTCCTGGCTTCTGAGGACCGCCCTGGGCCTGGGAGAATCCCTTCCCCCTCTTCCCTCGTGATCTGCAACTCCAGTCTTTCTAGTTTTTGGGCGGGAGTCTTCTGGGCAGGCTTAAAGGCTAACCTGGTKTGTGGGCGTTGTCCTGCAGGGGAATTGAACAGGTGTAAAATTGGAGGGACAAGACTTCCC	GTCTTTCTAG	TGGGCGGGAG	GTCTTTCTAGTTTTTGGGCGGGAG	1	3	0		4	4	TTTT		not templated	0	0	0	0	0	0	0	0	0	0	0	0	0	0	0	7.67362e-05	2.55787e-05	0	0	0	0
TGCTGCCTCCTGGCTTCTGAGGACCGCCCTGGGCCTGGGAGAATCCCTTCCCCCTCTTCCCTCGTGATCTGCAACTCCAGTCTTTCTAGTGTGGGCGGGAGTCTTCTGGGCAGGCTTAAAGGCTAACCTGGTGTKTGGGCGTTGTCCTGCAGGGGAATTGAACAGGTGTAAAATTGGAGGGACAAGACTTCCC	GTCTTTCTAG	TGGGCGGGAG	GTCTTTCTAGTGTGGGCGGGAG	1	3	0		4	2	TG			0	0	0	0	0	0	0	0	0	0	0	0	0	0	0	4.26312e-05	1.42104e-05	0	0	0	0
TGCTGCCTCCTGGCTTCTGAGGACCGCCCTGGGCCTGGGAGAATCCCTTCCCCCTCTTCCCTCGTGATCTGCAACTCCAGTCTTTCTAGTGGAGATGGGCGGGAGTCTTCTGGGCAGGCTTAAAGGCTAACCTGGTGTGTGGGCGTTGTCCTGCAGGGGAATTGAACAGGTGTAAAATTGGAGGGACAAGACTTCCC	GTCTTTCTAG	AGATGGGCGG	GTCTTTCTAGTGGAGATGGGCGG	1	0	0		1	3	TGG		not templated	0	0	0	0	0	0	0	0	0	0	0	0	0	0	0	7.67362e-05	2.55787e-05	0	0	0	0
TGCTGCCTCCTGGCTTCTGAGGACCGCCCTGGGCCTGGGAGAATCCCTTCCCCCTCTTCCCTCGTGATCTGCAACTCCAGTCTTTCTAGCCATGGGCGGGAGTCTTCTGGGCAGGCTTAAAGGCTAACCTGGTGTGTGGGCGTTGTCCTGCAGGGGAATTGAACAGGTGTAAAATTGGAGGGACAAGACTTCCC	GTCTTTCTAG	ATGGGCGGGA	GTCTTTCTAGCCATGGGCGGGA	1	2	0		3	2	CC			0	0	0	0	0	0	0	0	0	0	0	0	0	0	0	4.26312e-05	1.42104e-05	0	0	0	0
TGCTGCCTCCTGGCTTCTGAGGACCGCCCTGGGCCTGGGAGAATCCCTTCCCCCTCTTCCCTCGTGATCTGCAACTCCAGTCTTTCTAGAATCTAGATGGGCGGGAGTCTTCTGGGCAGGCTTAAAGGCTAACCTGGTGTGTGGGCGTTGTCCTGCAGGGGAATTGAACAGGTGTAAAATTGGAGGGACAAGACTTCCC	TCTTTCTAGA	AGATGGGCGG	TCTTTCTAGAATCTAGATGGGCGG	0	0	0		0	4	ATCT		not templated	0	0	0	0	0	0	0	0	0	0	0	0	0	0	0	0.000102315	3.4105e-05	0	0	7.97884e-05	2.65961e-05
TGCTGCCTCCTGGCTTCTGAGGACCGCCCTGGGCCTGGGAGAATCCCTTCCCCCTCTTCCCTCGTGATCTGCAACTCCAGTCTTTCTAGAACCCAGATGGGCGGGAGTCTTCTGGGCAGGCTTAAAGGCTAACCTGGTGTGTGGGCGTTGTCCTGCAGGGGAATTGAACAGGTGTAAAATTGGAGGGACAAGACTTCCC	TCTTTCTAGA	AGATGGGCGG	TCTTTCTAGAACCCAGATGGGCGG	0	0	0		0	4	ACCC		not templated	0	0	0	0	0	0	0	0	0	0	0	0	0	0	0	8.52624e-05	2.84208e-05	0	0	0	0
TGCTGCCTCCTGGCTTCTGAGGACCGCCCTGGGCCTGGGAGAATCCCTTCCCCCTCTTCCCTCGTGATCTGCAACTCCAGTCTTTCTAGAGATGATGGGCGGGAGTCTTCTGGGCAGGCTTAAAGGCTAACCTGGTGTGTGGGCGTTGTCCTGCAGGGGAATTGAACAGGTGTAAAATTGGAGGGACAAGACTTCCC	TCTTTCTAGA	GATGGGCGGG	TCTTTCTAGAGATGATGGGCGGG	0	1	0		1	3	GAT		not templated	0	0	0	0	0	0	0	0	0	0	0	0	0	0	0	7.67362e-05	2.55787e-05	0	0	0	0
TGCTGCCTCCTGGCTTCTGAGGACCGCCCTGGGCCTGGGAGAATCCCTTCCCCCTCTTCCCTCGTGATCTGCAACTCCAGTCTTTCTATTCAAGATGGGCGGGAGTCTTCTGGGCAGGCTTAAAGGCTAACCTGGTGTGTGGGCGTTGTCCTGCAGGGGAATTGAACAGGTGTAAAATTGGAGGGACAAGACTTCCC	AGTCTTTCTA	AGATGGGCGG	AGTCTTTCTATTCAAGATGGGCGG	2	0	0		2	4	TTCA		not templated	0	0	0	0	0	0	0	0	0	0	0	0	0	0	0	5.11574e-05	1.70525e-05	0	0	0	0
TGCTGCCTCCTGGCTTCTGAGGACCGCCCTGGGCCTGGGAGAATCCCTTCCCCCTCTTCCCTCGTGATCTGCAACTCCAGTCTTTCTAATAAGATGGGCGGGAGTCTTCTGGGCAGGCTTAAAGGCTAACCTGGTGTGTGGGCGTTGTCCTGCAGGGGAATTGAACAGGTGTAAAATTGGAGGGACAAGACTTCCC	AGTCTTTCTA	AGATGGGCGG	AGTCTTTCTAATAAGATGGGCGG	2	0	0		2	3	ATA		not templated	0	0	0	0	0	0	0	0	0	0	0	0	0	0	0	5.96837e-05	1.98946e-05	0	0	0	0
TGCTGCCTCCTGGCTTCTGAGGACCGCCCTGGGCCTGGGAGAATCCCTTCCCCCTCTTCCCTCGTGATCTGCAACTCCAGTCTTTCTAGCTTTTGGGCGGGAGTCTTCTGGGCAGGCTTAAAGGCTAACCTGGTKTGTGGGCGTTGTCCTGCAGGGGAATTGAACAGGTGTAAAATTGGAGGGACAAGACTTCCC	GTCTTTCTAG	TGGGCGGGAG	GTCTTTCTAGCTTTTGGGCGGGAG	1	3	0		4	4	CTTT		not templated	0	0	0	0	0	0	0	0	0	0	0	0	0	0	0	5.96837e-05	1.98946e-05	0	0	0	0
TGCTGCCTCCTGGCTTCTGAGGACCGCCCTGGGCCTGGGAGAATCCCTTCCCCCTCTTCCCTCGTGATCTGCAACTCCAGTCTTTCTATGAATGGGCGGGAGTCTTCTGGGCAGGCTTAAAGGCTAACCTGGTGTGTGGGCGTTGTCCTGCAGGGGAATTGAACAGGTGTAAAATTGGAGGGACAAGACTTCCC	AGTCTTTCTA	ATGGGCGGGA	AGTCTTTCTATGAATGGGCGGGA	2	2	0		4	3	TGA		not templated	0	0	0	0	0	0	0	0	0	0	0	0	0	0	0	1.70525e-05	5.68416e-06	0	0	0	0
TGCTGCCTCCTGGCTTCTGAGGACCGCCCTGGGCCTGGGAGAATCCCTTCCCCCTCTTCCCTCGWGATCTGCAACTCCAGTCTTTCTAGAAAGGAGATGGGCGGGAGTCTTCTGGGCAGGCTTAAAGGCTAACCTGGTGTGTGGGCGTTGTCCTGCAGGGGAATTGAACAGGTGTAAAATTGGAGGGACAAGACTTCCC	TCTTTCTAGA	AGATGGGCGG	TCTTTCTAGAAAGGAGATGGGCGG	0	0	0		0	4	AAGG		not templated	0	0	0	0	0	0	0	0	0	0	0	0	0	0	0	5.11574e-05	1.70525e-05	0	0	0	0
TGCTGCCTCCTGGCTTCTGAGGACCGCCCTGGGCCTGGGAGAATCCCTTCCCCCTCTTCCCTCGTGATCTGCAACTCCAGTCTTTCTAGAGCCAGATGGGCGGGAGTCTTCTGGGCAGGCTTAAAGGCTAACCTGGTGTGTGGGCGTTGTCCTGCAGGGGAATTGAACAGGTGTAAAATTGGAGGGACAAGACTTCCC	TCTTTCTAGA	AGATGGGCGG	TCTTTCTAGAGCCAGATGGGCGG	0	0	0		0	3	GCC		not templated	0	0	0	0	0	0	0	0	0	0	0	0	0	0	0	7.67362e-05	2.55787e-05	0	0	0	0
TGCTGCCTCCTGGCTTCTGAGGACCGCCCTGGGCCTGGGAGAATCCCTTCCCTCTCTTCCCTCGWGATCTGCAACTCCAGTCTTTCTAGATCGGAGATGGGCGGGAGTCTTCTGGGCAGGCTTAAAGGCTAACCTGGTGTGTGGGCGTTGTCCTGCAGGGGAATTGAACAGGTGTAAAATTGGAGGGACAAGACTTCCC	TCTTTCTAGA	AGATGGGCGG	TCTTTCTAGATCGGAGATGGGCGG	0	0	0		0	4	TCGG		not templated	0	0	0	0	0	0	0	0	0	0	0	0	0	0	0	2.55787e-05	8.52624e-06	0	0	0	0
TGCTGCCTCCTGGCTTCTGAGGACCGCCCTGGGCCTGGGAGAATCCCTTCCCCCTCTTCCCTCGTGATCTGCAACTCCAGTCTTTCTAGGCTGAGATGGGCGGGAGTCTTCTGGGCAGGCTTAAAGGCTAACCCGGTGTGTGGGCGTTGTCCTGCAGGGGAATTGAACAGGTGTAAAATTGGAGGGACAAGACTTCCC	GTCTTTCTAG	AGATGGGCGG	GTCTTTCTAGGCTGAGATGGGCGG	1	0	0		1	4	GCTG		not templated	0	0	0	0	0	0	0	0	0	0	0	0	0	0	0	8.52624e-06	2.84208e-06	0	0	0	0
TGCTGCCTCCTGGCTTCTGAGGACCGCCCTGGGCCTGGGAGAATCCCTTCCCCCTCTTCCCTCGTGATCTGCAACTCCAGTCTTTCTAGACTAAAGATGGGCGGGAGTCTTCTGGGCAGGCTTAAAGGCTAACCTGGTGTGTGGGCGTTGTCCTGCAGGGGAATTGAACAGGTGTAAAATTGGAGGGACAAGACTTCCC	TCTTTCTAGA	AGATGGGCGG	TCTTTCTAGACTAAAGATGGGCGG	0	0	0		0	4	CTAA		not templated	0	0	0	0	0	0	0	0	0	0	0	0	0	0	0	5.96837e-05	1.98946e-05	7.81311e-06	0	0	2.60437e-06
TGCTGCCTCCTGGCTTCTGAGGACCGCCCTGGGCCTGGGAGAATCCCTTCCCCCTCTTCCCTCGTGATCTGCAACTCCAGTCTTTCTCTAAAGATGGGCGGGAGTCTTCTGGGCAGGCTTAAAGGCTAACCTGGTGTGTGGGCGTTGTCCTGCAGGGGAATTGAACAGGTGTAAAATTGGAGGGACAAGACTTCCC	CAGTCTTTCT	AGATGGGCGG	CAGTCTTTCTCTAAAGATGGGCGG	3	0	0		3	4	CTAA		not templated	0	0	0	0	0	0	0	0	0	0	0	0	0	0	0	8.52624e-06	2.84208e-06	0	0	0	0
TGCTGCCTCCTGGCTTCTGAGGACCGCCCTGGGCCTGGGAGAATCCCTTCCCCCTCTTCCCTCGTGATCTGCAACTCCAGTCTTTCTCTCAAGATGGGCGGGAGTCTTCTGGGCAGGCTTAAAGGCTAACCTGGTGTGTGGGCGTTGTCCTGCAGGGGAATTGAACAGGTGTAAAATTGGAGGGACAAGACTTCCC	CAGTCTTTCT	AGATGGGCGG	CAGTCTTTCTCTCAAGATGGGCGG	3	0	0		3	4	CTCA		not templated	0	0	0	0	0	0	0	0	0	0	0	0	0	0	0	1.70525e-05	5.68416e-06	0	0	0	0
CTGCTGCCTCCTGGCTTCTGAGGACCGCCCTGGGCCTGGGAGAATCCCTTCCCCCTCTTCCCTCGTGATCTGCAACTCCAGTCTTTCTAGATACAAGATGGGCGGGAGTCTTCTGGGCAGGCTTAAAGGCTAACCTGGTGTGTGGGCGTTGTCCTGCAGGGGAATTGAACAGGTGTAAAATTGGAGGGACAAGACT	TCTTTCTAGA	AGATGGGCGG	TCTTTCTAGATACAAGATGGGCGG	0	0	0		0	4	TACA		not templated	0	0	0	0	0	0	0	0	0	0	0	0	0	0	0	0	0	0.00010157	0	0	3.38568e-05
CTGCTGCCTCCTGGCTTCTGAGGACCGCCCTGGGCCTGGGAGAATCCCTTCCCCCTCTTCCCTCGTGATCTGCAACTCCAGTCTTTCTAGCGAGATGGGCGGGAGTCTTCTGGGCAGGCTTAAAGGCTAACCTGGTGTGTGGGCGTTGTCCTGCAGGGGAATTGAACAGGTGTAAAATTGGAGGGACAAGACT	GTCTTTCTAG	AGATGGGCGG	GTCTTTCTAGCGAGATGGGCGG	1	0	0		1	2	CG			0	0	0	0	0	0	0	0	0	0	0	0	0	0	0	0	0	4.68787e-05	0	0	1.56262e-05
CTGCTGCCTCCTGGCTTCTGAGGACCGCCCTGGGCCTGGGAGAATCCCTTCCCCCTCTTCCCTCGTGATCTGCAACTCCAGTCTTTCTAGCTGAAGATGGGCGGGAGTCTTCTGGGCAGGCTTAAAGGCTAACCTGGTGTGTGGGCGTTGTCCTGCAGGGGAATTGAACAGGTGTAAAATTGGAGGGACAAGACT	GTCTTTCTAG	AGATGGGCGG	GTCTTTCTAGCTGAAGATGGGCGG	1	0	0		1	4	CTGA		not templated	0	0	0	0	0	0	0	0	0	0	0	0	0	0	0	0	0	0.00010157	0	0	3.38568e-05
CTGCTGCCTCCTGGCTTCTGAGGACCGCCCTGGGCCTGGGAGAATCCCTTCCCCCTCTTCCCTCGTGATCTGCAACTCCAGTCTTTCTAGCTAAGATGGGCGGGAGTCTTCTGGGCAGGCTTAAAGGCTAACCTGGTGTGTGGGCGTTGTCCTGCAGGGGAATTGAACAGGTGTAAAATTGGAGGGACAAGACT	GTCTTTCTAG	AGATGGGCGG	GTCTTTCTAGCTAAGATGGGCGG	1	0	0		1	3	CTA		not templated	0	0	0	0	0	0	0	0	0	0	0	0	0	0	0	0	0	8.59442e-05	0	0	2.86481e-05
CTGCTGCCTCCTGGCTTCTGAGGACCGCCCTGGGCCTGGGAGAATCCCTTCCCCCTCTTCCCTCGTGATCTGCAACTCCAGTCTTTCTAGTTCAAGATGGGCGGGAGTCTTCTGGGCAGGCTTAAAGGCTAACCTGGTGTGTGGGCGTTGTCCTGCAGGGGAATTGAACAGGTGTAAAATTGGAGGGACAAGACT	GTCTTTCTAG	AGATGGGCGG	GTCTTTCTAGTTCAAGATGGGCGG	1	0	0		1	4	TTCA		not templated	0	0	0	0	0	0	0	0	0	0	0	0	0	0	0	0	0	4.68787e-05	0	0	1.56262e-05
CTGCTGCCTCCTGGCTTCTGAGGACCGCCCTGGGCCTGGGAGAATCCCTTCCCCCTCTTCCCTCGTGATCTGCAACTCCAGTCTTTCTAGTTATAGATGGGCGGGAGTCTTCTGGGCAGGCTTAAAGGCTAACCTGGTGTGTGGGCGTTGTCCTGCAGGGGAATTGAACAGGTGTAAAATTGGAGGGACAAGACT	GTCTTTCTAG	AGATGGGCGG	GTCTTTCTAGTTATAGATGGGCGG	1	0	0		1	4	TTAT		not templated	0	0	0	0	0	0	0	0	0	0	0	0	0	0	0	0	0	8.59442e-05	0	0	2.86481e-05
CTGCTGCCTCCTGGCTTCTGAGGACCGCCCTGGGCCTGGGAGAATCCCTTCCCCCTCTTCCCTCGTGATCTGCAACTCCAGTCTTTCTAGACAGTAGATGGGCGGGAGTCTTCTGGGCAGGCTTAAAGGCTAACCTGGTGTGTGGGCGTTGTCCTGCAGGGGAATTGAACAGGTGTAAAATTGGAGGGACAAGACT	TCTTTCTAGA	AGATGGGCGG	TCTTTCTAGACAGTAGATGGGCGG	0	0	0		0	4	CAGT		not templated	0	0	0	0	0	0	0	0	0	0	0	0	0	0	0	0	0	2.34393e-05	0	0	7.81311e-06
CTGCTGCCTCCTGGCTTCTGAGGACCGCCCTGGGCCTGGGAGAATCCCTTCCCCCTCTTCCCTCGTGATCTGCAACTCCAGTCTTTCTAGACTTGAGATGGGCGGGAGTCTTCTGGGCAGGCTTAAAGGCTAACCTGGTGTGTGGGCGTTGTCCTGCAGGGGAATTGAACAGGTGTAAAATTGGAGGGACAAGACT	TCTTTCTAGA	AGATGGGCGG	TCTTTCTAGACTTGAGATGGGCGG	0	0	0		0	4	CTTG		not templated	0	0	0	0	0	0	0	0	0	0	0	0	0	0	0	0	0	7.81311e-05	0	0	2.60437e-05
CTGCTGCCTCCTGGCTTCTGAGGACCGCCCTGGGCCTGGGAGAATCCCTTCCCCCTCTTCCCTCGTGATCTGCAACTCCAGTCTTTCTAGCACAGATGGGCGGGAGTCTTCTGGGCAGGCTTAAAGGCTAACCTGGTGTGTGGGCGTTGTCCTGCAGGGGAATTGAACAGGTGTAAAATTGGAGGGACAAGACT	GTCTTTCTAG	AGATGGGCGG	GTCTTTCTAGCACAGATGGGCGG	1	0	0		1	3	CAC		not templated	0	0	0	0	0	0	0	0	0	0	0	0	0	0	0	0	0	3.12524e-05	0	0	1.04175e-05
CTGCTGCCTCCTGGCTTCTGAGGACCGCCCTGGGCCTGGGAGAATCCCTTCCCCCTCTTCCCTCGTGATCTGCAACTCCAGTCTTTCCCAAGATGGGCGGGAGTCTTCTGGGCAGGCTTAAAGGCTAACCTGGTKTGTGGGCGTTGTCCTGCAGGGGAATTGAACAGGTGTAAAATTGGAGGGACAAGACT	CCAGTCTTTC	AGATGGGCGG	CCAGTCTTTCCCAAGATGGGCGG	4	0	0		4	3	CCA		not templated	0	0	0	0	0	0	0	0	0	0	0	0	0	0	0	0	0	2.34393e-05	0	0	7.81311e-06
CTGCTGCCTCCTGGCTTCTGAGGACCGCCCTGGGCCTGGGAGAATCCCTTCCCCCTCTTCCCTCGTGATCTGCAACTCCAGTCTTTCTAGAGTCAAGATGGGCGGGAGTCTTCTGGGCAGGCTTAAAGGCTAACCTGGTGTGTGGGCGTTGTCCTGCAGGGGAATTGAACAGGTGTAAAATTGGAGGGACAAGACT	TCTTTCTAGA	AGATGGGCGG	TCTTTCTAGAGTCAAGATGGGCGG	0	0	0		0	4	GTCA		not templated	0	0	0	0	0	0	0	0	0	0	0	0	0	0	0	0	0	1.56262e-05	0	0	5.20874e-06
CTGCTGCCTCCTGGCTTCTGAGGACCGCCCTGGGCCTGGGAGAATCCCTTCCCCCTCTTCCCTCGTGATCTGCAACTCCAGTCTTTCTAGAAGCTAGATGGGCGGGAGTCTTCTGGGCAGGCTTAAAGGCTAACCTGGTGTGTGGGCGTTGTCCTGCAGGGGAATTGAACAGGTGTAAAATTGGAGGGACAAGACT	TCTTTCTAGA	AGATGGGCGG	TCTTTCTAGAAGCTAGATGGGCGG	0	0	0		0	4	AGCT		not templated	0	0	0	0	0	0	0	0	0	0	0	0	0	0	0	0	0	1.56262e-05	0	0	5.20874e-06
CTGCTCCTCCTGGCTTCTGAGGACCGCCCTGGGCCTGGGAGAATCCCTTCCCCCTCTTCCCTCGTGATCTGCAACTCCAGTCTTTCTAGAAGGGAGATGGGCGGGAGTCTTCTGGGCAGGCTTAAAGGCTAACCTGGTGTGTGGGCGTTGTTCTGCAGGGGAATTGAACAGGTGTAAAATTGGAGGGACAAGACT	TCTTTCTAGA	AGATGGGCGG	TCTTTCTAGAAGGGAGATGGGCGG	0	0	0		0	4	AGGG		not templated	0	0	0	0	0	0	0	0	0	0	0	0	0	0	0	0	0	7.81311e-06	0	0	2.60437e-06
CTGCTGCCTCCTGGCTTCTGAGGACCGCCCTGGGCCTGGGAGAATCCCTTCCCCCTCTTCCCTCGTRATCTGCAACTCCAGTCTTTCTAGAATTCAGATGGGCGGGAGTCTTCTGGACAGGCTTAAAGGCTAACCTGGTGTGTGGGCGTTGTCCTGCAGGGGAATTGAACAGGTGTAAAATTGGAGGGACAAGACTTCC	TCTTTCTAGA	AGATGGGCGG	TCTTTCTAGAATTCAGATGGGCGG	0	0	0		0	4	ATTC		not templated	0	0	0	0	0	0	0	0	0	0	0	0	0	0	0	0	0	0	3.42501e-05	0	1.14167e-05
CTGCTGCCTCCTGGCTTCTGAGGACCGCCCTGGGCCTGGGAGAATCCCTTCCCCCTCTTCCCTCGTGATCTGCAACTCCAGTCTTTCTAGACATGAGATGGGCGGGAGTCTTCTGGGCAGGCTTAAAGGCTAACCTGGTGTGTGGGCGTTGTCCTGCAGGGGAATTGAACAGGTGTAAAATTGGAGGGACAAGACTTCC	TCTTTCTAGA	AGATGGGCGG	TCTTTCTAGACATGAGATGGGCGG	0	0	0		0	4	CATG		not templated	0	0	0	0	0	0	0	0	0	0	0	0	0	0	0	0	0	0	6.85002e-05	0	2.28334e-05
CTGCTGCCTCCTGGCTTCTGAGGACCGCCCTGGGCCTGGGAGAATCCCTTCCCCCTCTTCCCTCGTGATCTGCAACTCCAGTCTTTCTAGATTATAGATGGGCGGGAGTCTTCTGGGCAGGCTTAAAGGCTAACCTGGTGTGTGGGCGTTGTCCTGCAGGGGAATTGAACAGGTGTAAAATTGGAGGGACAAGACTTCC	TCTTTCTAGA	AGATGGGCGG	TCTTTCTAGATTATAGATGGGCGG	0	0	0		0	4	TTAT		not templated	0	0	0	0	0	0	0	0	0	0	0	0	0	0	0	0	0	0	6.85002e-05	0	2.28334e-05
CTGCTGCCTCCTGGCTTCTGAGGACCGCCCTGGGCCTGGGAGAATCCCTTCCCCCTCTTCCCTCGTGATCTGCAACTCCAGTCTTTCTAGTTCCAGATGGGCGGGAGTCTTCTGGGCAGGCTTAAAGGCTAACCTGGTGTGTGGGCGTTGTCCTGCAGGGGAATTGAACAGGTGTAAAATTGGAGGGACAAGACTTCC	GTCTTTCTAG	AGATGGGCGG	GTCTTTCTAGTTCCAGATGGGCGG	1	0	0		1	4	TTCC		not templated	0	0	0	0	0	0	0	0	0	0	0	0	0	0	0	0	0	0	3.42501e-05	0	1.14167e-05
CTGCTGCCTCCTGGCTTCTGAGGACCGCCCTGGGCCTGGGAGAATCCCTTCCCCCTCTTCCCTCGTGATCTGCAACTCCAGTCTTTCGTGAAGATGGGCGGGAGTCTTCTGGGCAGGCTTAAAGGCTAACCTGGTGTGTGGGCGTTGTCCTGCAGGGGAATTGAACAGGTGTAAAATTGGAGGGACAAGACTTCC	CCAGTCTTTC	AGATGGGCGG	CCAGTCTTTCGTGAAGATGGGCGG	4	0	0		4	4	GTGA		not templated	0	0	0	0	0	0	0	0	0	0	0	0	0	0	0	0	0	0	3.42501e-05	0	1.14167e-05
CTGCTGCCTCCTGGCTTCTGAGGACCGCCCTGGGCCTGGGAGAATCCCTTCCCCCTCTTCCCTCGTGATCTGCAACTCCAGTCTTTCTAGAAGTATGGGCGGGAGTCTTCTGGGCAGGCTTAAAGGCTAACCTGGTGTGTGGGCGTTGTCCTGCAGGGGAATTGAACAGGTGTAAAATTGGAGGGACAAGACTTCC	TCTTTCTAGA	ATGGGCGGGA	TCTTTCTAGAAGTATGGGCGGGA	0	2	0		2	3	AGT		not templated	0	0	0	0	0	0	0	0	0	0	0	0	0	0	0	0	0	0	0.000137	0	4.56668e-05
CTGCTGCCTCCTGGCTTCTGAGGACCGCCCTGGGCCTGGGAGAATCCCTTCCCCCTCTTCCCTCGTGATCTGCAACTCCAGTCTTTCTCTTTAGATGGGCGGGAGTCTTCTGGGCAGGCTTAAAGGCTAACCTGGTGTGTGGGCGTTGTCCTGCAGGGGAATTGAACAGGTGTAAAATTGGAGGGACAAGACTTCC	CAGTCTTTCT	AGATGGGCGG	CAGTCTTTCTCTTTAGATGGGCGG	3	0	0		3	4	CTTT		not templated	0	0	0	0	0	0	0	0	0	0	0	0	0	0	0	0	0	0	3.42501e-05	0	1.14167e-05
CTGCTGCCTCCTGGCTTCTGAGGACCGCCCTGGGCCTGGGAGAATCCCTTCCCCCTCTTCCCTCGTGATCTGCAACTCCAGTCTTTCTATTATAGATGGGCGGGAGTCTTCTGGGCAGGCTTAAGGCTAACCTGGTGTGTGGGCGTTGTCCTGCAGGGGAATTGAACAGGTGTAAAATTGGAGGGACAAGACTTCC	AGTCTTTCTA	AGATGGGCGG	AGTCTTTCTATTATAGATGGGCGG	2	0	0		2	4	TTAT		not templated	0	0	0	0	0	0	0	0	0	0	0	0	0	0	0	0	0	0	3.42501e-05	0	1.14167e-05
CTGCTGCCTCCTGGCTTCTGAGGACCGCCCTCGGCCTGAGAGAATCCCTTTCCCTTCTTCCCTCGTGATCTGCAACTCCAGTCTTTCTATATAAGATGGGCGGGAGTCTTCTGGGCAGGCTTAAAGGCTAACCTGGTGTGTGGGCGTTGTCCTGCAGGGGAATTGAACAGGTGTAAAATTGGAGGGACAAGACTTCC	AGTCTTTCTA	AGATGGGCGG	AGTCTTTCTATATAAGATGGGCGG	2	0	0		2	4	TATA		not templated	0	0	0	0	0	0	0	0	0	0	0	0	0	0	0	0	0	0	6.85002e-05	0	2.28334e-05
CTGCTGCCTCCTGGCTTCTGAGGACCGCCCTGGGCCTGGGAGAATCCCTTCCCCCTCTTCCCTCGTGATCTGCAACTCCAGTCTTTCTAGTAATGGGCGGGAGTCTTCTGGGCAGGCTTAAAGGCTAACCTGGTGTGTGGGCGTTGTCCTGCAGGGGAATTGAACAGGTGTAAAATTGGAGGGACAAGACTTCC	GTCTTTCTAG	ATGGGCGGGA	GTCTTTCTAGTAATGGGCGGGA	1	2	0		3	2	TA			0	0	0	0	0	0	0	0	0	0	0	0	0	0	0	0	0	0	0.00010275	0	3.42501e-05
CTGCTGCCTCCTGGCTTCTGAGGACCGCCCTGGGCCTGGGAGAATCCCTTCCCCCTCTTCCCTCGTGATCTGCAACTCCAGTCTTTCTAGAACTTAGATGGGCGGGAGTCTTCTGGGCAGGCTTAAAGGCTAACCTGGTGTGTGGGCGTTGTCCTGCAGGGGAATTGAACAGGTGTAAAATTGGAGGGACAAGACTTCC	TCTTTCTAGA	AGATGGGCGG	TCTTTCTAGAACTTAGATGGGCGG	0	0	0		0	4	ACTT		not templated	0	0	0	0	0	0	0	0	0	0	0	0	0	0	0	0	0	0	3.42501e-05	0	1.14167e-05
CTGCTGCCTCCTGGCTTCTGAGGACCGCCCTGGGCCTGGGAGAATCCCTTCCTCCTCTTCCCTCGTGATCTGCAACTCCAGTCTTTCTAGAGTTGTGGGCGGGAGTCTTCTGGGCAGGCTTAAAGGCTAACCTGGTGTGTGGGCGTTGTCCTGCAGGGGAATTGAACAGGTGTAAAATTGGAGGGACAAGACTTCC	TCTTTCTAGA	TGGGCGGGAG	TCTTTCTAGAGTTGTGGGCGGGAG	0	3	0		3	4	GTTG		not templated	0	0	0	0	0	0	0	0	0	0	0	0	0	0	0	0	0	0	6.85002e-05	0	2.28334e-05
CTGCTGCCTCCTGGCTTCTGAGGACCGCCCTGGGCCTGGGAGAATCCCTTCCCCCTCTTCCCTCGTGATCTGCAACTCCAGTCTTTCTAGATAAATGGGCGGGAGTCTTCTGGGCAGGCTTAAAGGCTAACCTGGTGTGTGGGCGTTGTCCTGCAGGGGAATTGAACAGGTGTAAAATTGGAGGGACAAGACTTCC	TCTTTCTAGA	ATGGGCGGGA	TCTTTCTAGATAAATGGGCGGGA	0	2	0		2	3	TAA		not templated	0	0	0	0	0	0	0	0	0	0	0	0	0	0	0	0	0	0	3.42501e-05	0	1.14167e-05
CTGCTGCCTCCTGGCTTCTGAGGACCGCCCTGGGCCTGGGAGAATCCCTTCCCCCTCTTCCCTCGTGATCTGCAACTCCAGTCTTTCTAGAGAATTGGGCGGGAGTCTTCTGGGCAGGCTTAAAGGCTAACCTGGTGTGTGGGCGTTGTCCTGCAGGGGAATTGAACAGGTGTAAAATTGGAGGGACAAGACTTCC	TCTTTCTAGA	TGGGCGGGAG	TCTTTCTAGAGAATTGGGCGGGAG	0	3	0		3	4	GAAT		not templated	0	0	0	0	0	0	0	0	0	0	0	0	0	0	0	0	0	0	3.42501e-05	7.97884e-05	3.80128e-05
CTGCTGCCTCCTGGCTTCTGAGGACCGCCCTGGGCCTGGGAGAATCCCTTCCCCCTCTTCCCTCGTGATCTGCAACTCCAGTCTTTCTAGAGTGGAGATGGGCGGGAGTCTTCTGGGCAGGCTTAAAGGCTAACCTGGTGTGTGGGCGTTGTCCTGCAGGGGAATTGAACAGGTGTAAAATTGGAGGGACAAGACTTCC	TCTTTCTAGA	AGATGGGCGG	TCTTTCTAGAGTGGAGATGGGCGG	0	0	0		0	4	GTGG		not templated	0	0	0	0	0	0	0	0	0	0	0	0	0	0	0	0	0	0	3.42501e-05	0	1.14167e-05
CTGCTGCCTCCTGGCTTCTGAGGACCGCCCTGGGCCTGGGAGAATCCCTTCCCCCTCTTCCCTCGTGATCTGCAACTCCAGTCTTTCGTCAGATGGGCGGGAGTCTTCTGGGCAGGCTTAAAGGCTAACCTGGTGTGTGGGCGTTGTCCTGCAGGGGAATTGAACAGGTGTAAAATTGGAGGGACAAGACTTCC	CCAGTCTTTC	AGATGGGCGG	CCAGTCTTTCGTCAGATGGGCGG	4	0	0		4	3	GTC		not templated	0	0	0	0	0	0	0	0	0	0	0	0	0	0	0	0	0	0	3.42501e-05	0	1.14167e-05
CTGCTGCCTCCTGGCTTCTGAGGACCGCCCTGGGCCTGGGAGAATCCCTTCCCCCTCTTCCCTCGTGATCTGCAACTCCAGTCTTTCTAGCCGAAGATGGGCGGGAGTCTTCTGGGCAGGCTTAAAGGCTAACCTGGTGTGTGGGCGTTGTCCTGCAGGGGAATTGAACAGGTGTAAAATTGGAGGGACAAGACTTCC	GTCTTTCTAG	AGATGGGCGG	GTCTTTCTAGCCGAAGATGGGCGG	1	0	0		1	4	CCGA		not templated	0	0	0	0	0	0	0	0	0	0	0	0	0	0	0	0	0	0	3.42501e-05	0	1.14167e-05
CTGCTGCCTCCTGGCTTCTGAGGACCGCCCTGGGCCTGGGAGAATCCCTTCCCCCTCTTCCCTCGTGATCTGCAACTCCAGTCTTTCTCCGATGGGCGGGAGTCTTCTGGGCAGGCTTAAAGGCTAACCTGGTGTGTGGGCGTTGTCCTGCAGGGGAATTGAACAGGTGTAAAATTGGAGGGACAAGACTTCC	CAGTCTTTCT	GATGGGCGGG	CAGTCTTTCTCCGATGGGCGGG	3	1	0		4	2	CC			0	0	0	0	0	0	0	0	0	0	0	0	0	0	0	0	0	0	3.42501e-05	0	1.14167e-05
CTGCTGCCTCCTGGCTTCTGAGGACCGCCCTGGGCCTGGGAGAATCCCTTCCCCCTCTTCCCTCGTGATCTGCAACTCCAGTCTTTCTAGAATCTGGGCGGGAGTCTTCTGGGCAGGCTTAAAGGCTAACCTGGTGTGTGGGCGTTGTCCTGCAGGGGAATTGAACAGGTGTAAAATTGGAGGGACAAGACTTCC	TCTTTCTAGA	TGGGCGGGAG	TCTTTCTAGAATCTGGGCGGGAG	0	3	0		3	3	ATC		not templated	0	0	0	0	0	0	0	0	0	0	0	0	0	0	0	0	0	0	3.42501e-05	0	1.14167e-05
CTGCTGCCTCCTGGCTTCTGAGGACCGCCCTGGGCCTGGGAGAATCCCTTCCCCCTCTTCCCTCGTGATCTGCAACTCCAGTCTTTCTAGACTTTGGGCGGGAGTCTTCTGGGCAGGCTTAAAGGCTAACCTGGTGTGTGGGCGTTGTCCTGCAGGGGAATTGAACAGGTGTAAAATTGGAGGGACAAGACTTCC	TCTTTCTAGA	TGGGCGGGAG	TCTTTCTAGACTTTGGGCGGGAG	0	3	0		3	3	CTT		not templated	0	0	0	0	0	0	0	0	0	0	0	0	0	0	0	0	0	0	6.85002e-05	0	2.28334e-05
CTGCTGCCTCCTGGCTTCTGAGGACCGCCCTGGGCCTGGGAGAATCCCTTCCCCCTCTTCCCTCGTGATCTGCAACTCCAGTCTTTCTAGACCGAGATGGGCGGGAGTCTTCTGGGCAGGCTTAAAGGCTAACCTGGTGTGTGGGCGTTGTCCTGCAGGGGAATTGAACAGGTGTAAAATTGGAGGGACAAGACTTCC	TCTTTCTAGA	AGATGGGCGG	TCTTTCTAGACCGAGATGGGCGG	0	0	0		0	3	CCG		not templated	0	0	0	0	0	0	0	0	0	0	0	0	0	0	0	0	0	0	6.85002e-05	0	2.28334e-05
CTGCTGCCTCCTGGCTTCTGAGGACCGCCCTGGGCCTGGGAGAATCCCTTCCCCCTCTTCCCTCGTGATCTGCAACTCCAGTCTTTCAGGAAGATGGGCGGGAGTCTTCTGGGCAGGCTTAAAGGCTAACCTGGTGTGTGGGCGTTGTCCTGCAGGGGAATTGAACAGGTGTAAAATTGGAGGGACAAGACTTCC	CCAGTCTTTC	AGATGGGCGG	CCAGTCTTTCAGGAAGATGGGCGG	4	0	0		4	4	AGGA		not templated	0	0	0	0	0	0	0	0	0	0	0	0	0	0	0	0	0	0	3.42501e-05	0	1.14167e-05
CTGCTGCCTCCTGGCTTCTGAGGACCGCCCTGGGCCTGGGAGAATCCCTTCCCCCTCTTCCCTCGTGATCTGCAACTCCAGTCTTTCTAGAACAAAGATGGGCGGGAGTCTTCTGGGCAGGCTTAAAGGCTAACCTGGTGTGTGGGCGTTGTCCTGCAGGGGAATTGAACAGGTGTAAAATTGGAGGGACAAGACTTCC	TCTTTCTAGA	AGATGGGCGG	TCTTTCTAGAACAAAGATGGGCGG	0	0	0		0	4	ACAA		not templated	0	0	0	0	0	0	0	0	0	0	0	0	0	0	0	0	0	0	3.42501e-05	0	1.14167e-05
CTGCTGCCTCCTGGCTTCTGAGGACCGCCCTGGGCCTGGGAGAATCCCTTCCCCCTCTTCCCTCGTGATCTGCAACTCCAGTCTTTCTAGAGTGCAGATGGGCGGGAGTCTTCTGGGCAGGCTTAAAGGCTAACCTAGTGTGTGGGCGTTGTCCTGCAGGGGAATTGAACAGGTGTAAAATTGGAGGGACAAGACTTCC	TCTTTCTAGA	AGATGGGCGG	TCTTTCTAGAGTGCAGATGGGCGG	0	0	0		0	4	GTGC		not templated	0	0	0	0	0	0	0	0	0	0	0	0	0	0	0	0	0	0	0.00010275	0	3.42501e-05
CTGCTGCCTCCTGGCTTCTGAGGACCGCCCTGGGCCTGGGAGAATCCCTTCCCCCTCTTCCCTCGTGATCTGCAACTCCAGTCTTTCCCTAAGATGGGCGGGAGTCTTCTGGGCAGGCTTAAAGGCTAACCTGGTGTGTGGGCGTTGTCCTGCAGGGGAATTGAACAGGTGTAAAATTGGAGGGACAAGACTTCC	CCAGTCTTTC	AGATGGGCGG	CCAGTCTTTCCCTAAGATGGGCGG	4	0	0		4	4	CCTA		not templated	0	0	0	0	0	0	0	0	0	0	0	0	0	0	0	0	0	0	3.42501e-05	0	1.14167e-05
CTGCTGCCTCCTGGCTTCTGAGGACCGCCCTGGGCCTGGGAGAATCCCTTCCCCCTCTTCCCTCGTGATCTGCAACTCCAGTCTTTCTAGAGGAATGGGCGGGAGTCTTCTGGGCAGGCTTAAAGGCTAACCTGGTGTGTGGGCGTTGTCCTGCAGGGGAATTGAACAGGTGTAAAATTGGAGGGACAAGACTTCC	TCTTTCTAGA	ATGGGCGGGA	TCTTTCTAGAGGAATGGGCGGGA	0	2	0		2	3	GGA		not templated	0	0	0	0	0	0	0	0	0	0	0	0	0	0	0	0	0	0	3.42501e-05	0	1.14167e-05
CTGCTGCCTCCTGGCTTCTGAGGACCGCCCTGGGCCTGGGAGAATCCCTTCCCCCTCTTCCCTCGTGATCTGCAACTCCAGTCTTTCTAGTAAGGATGGGCGGGAGTCTTCTGGGCAGGCTTAAAGGCTAACCTGGTGTGTGGGCGTTGTCCTGCAGGGGAATTGAACAGGTGTAAAATTGGAGGGACAAGACTTCC	GTCTTTCTAG	GATGGGCGGG	GTCTTTCTAGTAAGGATGGGCGGG	1	1	0		2	4	TAAG		not templated	0	0	0	0	0	0	0	0	0	0	0	0	0	0	0	0	0	0	3.42501e-05	0	1.14167e-05
CTGCTGCCTCCTGGCTTCTGAGGACCGCCCTGGGCCTGGGAGAATCCCTTCCCCCTCTTCCCTCGTGATCTGCAACTCCAGTCTTTCTAGAGATAAGATGGGCGGGAGTCTTCTGGGCAGGCTTAAAGGCTAACCTGGTGTGTGGGCGTTGTCCTGCAGGGGAATTGAACAGGTGTAAAATTGGAGGGACAAGACTTCC	TCTTTCTAGA	AGATGGGCGG	TCTTTCTAGAGATAAGATGGGCGG	0	0	0		0	4	GATA		not templated	0	0	0	0	0	0	0	0	0	0	0	0	0	0	0	0	0	0	3.42501e-05	0.000102585	4.56117e-05
CTGCTGCCTCCTGGCTTCTGAGGACCGCCCTGGGCCTGGGAGAATCCCTTCCCCCTCTTCCCTCGTGATCTGCAACTCCAGTCTTTCTAGATCTGAGATGGGCGGGAGTCTTCTGGGCAGGCTTAAAGGCTAACCTGGTGTGTGGGCGTTGTCCTGCAGGGGAATTGAACAGGTGTAAAATTGGAGGGACTAGACTTCC	TCTTTCTAGA	AGATGGGCGG	TCTTTCTAGATCTGAGATGGGCGG	0	0	0		0	4	TCTG		not templated	0	0	0	0	0	0	0	0	0	0	0	0	0	0	0	0	0	0	3.42501e-05	0	1.14167e-05
CTGCTGCCTCCTGGCTTCTGAGGACCGCCCTGGGCCTGGGAGAATCCCTTCCCCCTCTTCCCTCGTGATCTGCAACTCCAGTCTTTCTATAAATGGGCGGGAGTCTTCTGGGCAGGCTTAAAGGCTAACCTGGTGTGTGGGCGTTGTCCTGCAGGGGAATTGAACAGGTGTAAAATTGGAGGGACAAGACTTCC	AGTCTTTCTA	ATGGGCGGGA	AGTCTTTCTATAAATGGGCGGGA	2	2	0		4	3	TAA		not templated	0	0	0	0	0	0	0	0	0	0	0	0	0	0	0	0	0	0	3.42501e-05	0	1.14167e-05
CTGCTGCCTCCTGGCTTCTGAGGACCGCCCTGGGCCTGGGAGAATCCCTTCCCCCTCTTCCCTCGTGATCTGCAACTCCAGTCTTTCTAGACATCAGATGGGCGGGAGTCTTCTGGGCAGGCTTAAAGGCTAACCTGGTGTGTGGGCGTTGTCCTGCAGGGGAATTGGACAGGTGTAAAATTGGAGGGACAAGACTTCC	TCTTTCTAGA	AGATGGGCGG	TCTTTCTAGACATCAGATGGGCGG	0	0	0		0	4	CATC		not templated	0	0	0	0	0	0	0	0	0	0	0	0	0	0	0	0	0	0	3.42501e-05	0	1.14167e-05
CTGCTGCCTCCTGGCTTCTGAGGACCGCCCTGGGCCTGGGAGAATCCCTTCCCCCTCTTCCCTGTGATCTGCAACTCCAGTCTTTCGTAGATGGGCGGGAGTCTTCTGGGCAGGCTTAAAGGCTAACCTGGTGTGTGGGCGTTGTCCTGCAGGGGAATTGAACAGGTGTAAAATTGGAGGGACAAGACTTCCC	CCAGTCTTTC	AGATGGGCGG	CCAGTCTTTCGTAGATGGGCGG	4	0	0		4	2	GT			0	0	0	0	0	0	0	0	0	0	0	0	0	0	0	0	0	0	0	0.000102585	3.4195e-05
CTGCTGCCTCCTGGCTTCTGAGGACCGCCCTGGGCCTGGGAGAATCCCTTCCCCCTCTTCCCTCGTGATCTGCAACTCCAGTCTTTCCGAAGATGGGCGGGAGTCTTCTGGGCAGGCTTAAAGGCTAACCTGGTGTGTGGGCGTTGTCCTGCAGGGGAATTGAACAGGTGTAAAATTGGAGGGACAAGACTTCCC	CCAGTCTTTC	AGATGGGCGG	CCAGTCTTTCCGAAGATGGGCGG	4	0	0		4	3	CGA		not templated	0	0	0	0	0	0	0	0	0	0	0	0	0	0	0	0	0	0	0	0.000102585	3.4195e-05
CTGCTGCCTCCTGGCTTCTGAGGACCGCCCTGGGCCTGGGAGAATCCCTTCCCCCTCTTCCCTCGWGATCTGCAACTCCAGTCTTTCTAGACGAAAGATGGGCGGGAGTCTTCTGGGCAGGCTTAAAGGCTAACCTGGTGTGTGGGCGTTGTCCTGCAGGGGAATTGAACAGGTGTAAAATTGGAGGGACAAGACTTCCC	TCTTTCTAGA	AGATGGGCGG	TCTTTCTAGACGAAAGATGGGCGG	0	0	0		0	4	CGAA		not templated	0	0	0	0	0	0	0	0	0	0	0	0	0	0	0	0	0	0	0	7.97884e-05	2.65961e-05
CTGCTGCCTCCTGGCTTCTGAGGACCGCCCTGGGCCTGGGAGAATCCCTTCCCCCTCTTCCCTCGTGATCTGCAACTCCAGTCTTTCTAGATGGGGGCGGGAGTCTTCTGGGCAGGCTTAAAGGCTAACCTGGTKTGTGGGCGTTGTCCTGCAGGGGAATTGAACAGGTGTAAAATTGGAGGGACAAGACTTCCC	TCTTTCTAGA	GGGCGGGAGT	TCTTTCTAGATGGGGGCGGGAGT	0	4	0		4	3	TGG		not templated	0	0	0	0	0	0	0	0	0	0	0	0	0	0	0	0	0	0	0	0.000102585	3.4195e-05
CTGCTGCCTCCTGGCTTCTGAGGACCGCCCTGGGCCTGGGAGAATCCCTTCCCCCTCTTCCCTCGTGATCTGCAACTCCAGTCTTTCTAGGATTTGGGCGGGAGTCTTCTGGGCAGGCTTAAAGGCTAACCTGGTGTGTGGGCGTTGTCCTGCAGGGGAATTGAACAGGTGTAAAATTGGAGGGACAAGACTTCCC	GTCTTTCTAG	TGGGCGGGAG	GTCTTTCTAGGATTTGGGCGGGAG	1	3	0		4	4	GATT		not templated	0	0	0	0	0	0	0	0	0	0	0	0	0	0	0	0	0	0	0	6.83901e-05	2.27967e-05
CTGCTGCCTCCTGGCTTCTGAGGACCGCCCTGGGCCTGGGAGAATCCCTTCCCCCTCTTCCCTCGTGATCTGCAACTCCAGTCTTTCTAGATAATGGGCGGGAGTCTTCTGGGCAGGCTTAAAGGCTAACCTGGTGTGTGGGCGTTGTCCTGCAGGGGAATTGAACAGGTGTAAAATTGGAGGGACAAGACTTCCC	TCTTTCTAGA	ATGGGCGGGA	TCTTTCTAGATAATGGGCGGGA	0	2	0		2	2	TA			0	0	0	0	0	0	0	0	0	0	0	0	0	0	0	0	0	0	0	4.55934e-05	1.51978e-05
CTGCTGCCTCCTGGCTTCTGAGGACCGCCCTGGGCCTGGGAGAATCCCTTCCCCCTCTTCCCTCGTGATCTGCAACTCCAGTCTTTCTAGATCAGGATGGGCGGGAGTCTTCTGGGCAGGCTTAAAGGCTAACCTGGTGTGTGGGCGTTGTCCTGCAGGGGAATTGAACAGGTGTAAAATTGGAGGGACAAGACTTCCC	TCTTTCTAGA	GATGGGCGGG	TCTTTCTAGATCAGGATGGGCGGG	0	1	0		1	4	TCAG		not templated	0	0	0	0	0	0	0	0	0	0	0	0	0	0	0	0	0	0	0	1.13983e-05	3.79945e-06
CTGCTGCCTCCTGGCTTCTGAGGACCGCCCTGGGCCTGGGAGAATCCCTTCCCCCTCTTCCCTCGTGATCTGCAACTCCAGTCTTTCTAGATGTTAGATGGGCGGGAGTCTTCTGGGCAGGCTTAAAGGCTAACCTGGTGTGTGGGCGTTGTCCTGCAGGGGAATTGAACAGGTGTAAAATTGGAGGGACAAGACTTCCC	TCTTTCTAGA	AGATGGGCGG	TCTTTCTAGATGTTAGATGGGCGG	0	0	0		0	4	TGTT		not templated	0	0	0	0	0	0	0	0	0	0	0	0	0	0	0	0	0	0	0	0.000125382	4.17939e-05
CTGCTGCCTCCTGGCTTCTGAGGACCGCCCTGGGCCTGGGAGAATCCCTTCCCCCTCTTCCCTCGTGATCTGCAACTCCAGTCTTTCTAGGCGGAGATGGGCGGGAGTCTTCTGGGCAGGCTTAAAGGCTAACCTGGTGTGTGGGCGTTGTCCTGCAGGGGAATTGAACAGGTGTAAAATTGGAGGGACAAGACTTCCC	GTCTTTCTAG	AGATGGGCGG	GTCTTTCTAGGCGGAGATGGGCGG	1	0	0		1	4	GCGG		not templated	0	0	0	0	0	0	0	0	0	0	0	0	0	0	0	0	0	0	0	5.69917e-05	1.89972e-05
CTGCTGCCTCCTGGCTTCTGAGGACCGCCCTGGGCCTGGGAGAATCCCTTCCCCCTCTTCCCTCGTGATCTGCAACTCCAGTCTTTCTATTCAGATGGGCGGGAGTCTTCTGGGCAGGCTTAAAGGCTAACCTGGTGTGTGGGCGTTGTCCTGCAGGGGAATTGAACAGGTGTAAAATTGGAGGGACAAGACTTCCC	AGTCTTTCTA	AGATGGGCGG	AGTCTTTCTATTCAGATGGGCGG	2	0	0		2	3	TTC		not templated	0	0	0	0	0	0	0	0	0	0	0	0	0	0	0	0	0	0	0	3.4195e-05	1.13983e-05
CTGCTGCCTCCTGGCTTCTGAGGACCGCCCTGGGCCTGGGAGAATCCCTTCCCCCTCTTCCCTCGTGATCTGCAACTCCAGTCTTTCTAGAATGGATGGGCGGGAGTCTTCTGGGCAGGCTTAAAGGCTAACCTGGTGTGTGGGCGTTGTCCTGCAGGGGAATTGAACAGGTGTAAAATTGGAGGGACAAGACTTCCC	TCTTTCTAGA	GATGGGCGGG	TCTTTCTAGAATGGATGGGCGGG	0	1	0		1	3	ATG		not templated	0	0	0	0	0	0	0	0	0	0	0	0	0	0	0	0	0	0	0	1.13983e-05	3.79945e-06
CTGCTGCCTCCTGGCTTCTGAGGACCGCCCTGGGCCTGGGAGAATCCCTTCCCCCTCTTCCCTCGWGATCTGCAACTCCAGTCTTTCTAGAACACAGATGGGCGGGAGTCTTCTGGGCAGGCTTAAAGGCTAACCTGGTGTGTGGGCGTTGTCCTGCAGGGGAATTGAACAGGTGTAAAATTGGAGGGACAAGACTTCCC	TCTTTCTAGA	AGATGGGCGG	TCTTTCTAGAACACAGATGGGCGG	0	0	0		0	4	ACAC		not templated	0	0	0	0	0	0	0	0	0	0	0	0	0	0	0	0	0	0	0	1.13983e-05	3.79945e-06
CTGCTGCCTCCTGGCTTCTGAGGACCGCCCTGGGCCTGGGAGAATCCCTTCCTCCTCTTCCCTCGTGATCTGCAACTCCAGTCTTTCTATAGAGATGGGCGGGAGTCTTCTGGGCAGGCTTAAGGGCTAACCTGGTGTGTGGGCGTTGTCCTGCAGGGGAATTGAACAGGTGTAAAATTGGAGGGACAAGACTTCCC	AGTCTTTCTA	AGATGGGCGG	AGTCTTTCTATAGAGATGGGCGG	2	0	0		2	3	TAG		not templated	0	0	0	0	0	0	0	0	0	0	0	0	0	0	0	0	0	0	0	1.13983e-05	3.79945e-06
CTGCTGCCCCTGGCTTCTGAGGACCGCCCTGGGCCTGGGAGAATCCCTTCCCCCTCTTCCCTCGTGATCTGCAACTCCAGTCTTTCTAGAGCACAGATGGGCGGGAGTCTTCTGGGCAGGCTTAAAGGCTAACCTGGTGTGTGGGCGTTGTCCTGCAGGGGAATTGAACAGGTGTAAAATTGGAGGGACAAGACTTCCC	TCTTTCTAGA	AGATGGGCGG	TCTTTCTAGAGCACAGATGGGCGG	0	0	0		0	4	GCAC		not templated	0	0	0	0	0	0	0	0	0	0	0	0	0	0	0	0	0	0	0	3.4195e-05	1.13983e-05
CTGCTGCCTCCTGGCTTCTGAGGACCGCCCTGGGCCTGGGAGAATCCCTTCCCCCTCTTCCCTCGTGATCTGCAACTCCAGTCTTTCTTCCAAGATGGGCGGGAGTCTTCTGGGCAGGCTTAAAGGCTAACCTGGTGTGTGGGCGTTGTCCTGCAGGGGAATTGAACAGGTGTAAAATTGGAGGGACAAGACTTCCC	CAGTCTTTCT	AGATGGGCGG	CAGTCTTTCTTCCAAGATGGGCGG	3	0	0		3	4	TCCA		not templated	0	0	0	0	0	0	0	0	0	0	0	0	0	0	0	0	0	0	0	2.27967e-05	7.5989e-06
CTGCTGCCTCCTGGCTTCTGAGGACCGCCCTGGGCCTGGGAGAATCCCTTCCCCCTCTTCCCTCGTGATCTGCAACTCCAGTCTTTCTAGACCCTGGGCGGGAGTCTTCTGGGCAGGCTTAAAGGCTAACCTGGTGTGTGGGCGTTGTCCTGCAGGGGAATTGAACAGGTGTAAAATTGGAGGGACTAGACTCCC	TCTTTCTAGA	TGGGCGGGAG	TCTTTCTAGACCCTGGGCGGGAG	0	3	0		3	3	CCC		not templated	0	0	0	0	0	0	0	0	0	0	0	0	0	0	0	0	0	0	0	1.13983e-05	3.79945e-06
													total	0.660245	0.619989	0.618104	0.632779	0.691692	0.661891	0.651611	0.668398	0.689289	0.675235	0.658394	0.674306	0.733256	0.712036	0.707678	0.717656	0.744324	0.729356	0.734065	0.735915
													Delta WT	0.027466	-0.0127902	-0.0146758	0	0.0589125	0.0291113	0.018832	0.0356186	0.0565098	0.0424554	0.0256147	0.0415267	0.100476	0.0792563	0.0748985	0.0848771	0.111544	0.0965764	0.101286	0.103136
																									0.0154685

## Sheet: Fig6b Other
reads	left flank	right flank	reconstructed junction	left deletion	right deletion	MH size	MH ID	total deletion	insert size	insert ID	TINS sequence	TINS class	WT-C-3Arepair freq	WT-D-1repair freq	WT-D-2repair freq	WT-D-3repair freq	Avg WTD	WT-01-1repair freq	WT-01-2repair freq	WT-01-3repair freq	Avg WT01	WT-10-1repair freq	WT-10-2repair freq	WT-10-3repair freq	Avg WT10	QKO-D-1repair freq	QKO-D-2repair freq	QKO-D-3repair freq	Avg QD	QKO-10-1repair freq	QKO-10-2repair freq	QKO-10-3repair freq	Avg Q10
TCTGCTGCCTCCTGGCTTCTGAGGACCGCCCTGGGCCTGGGAGAATCCCTTCTCCCTCTTCCCTCGTGATCTGCAACTCCAGTCTTTAGATGGGCGGGAGTCTTCTGGGCAGGCTTAAAGGCTAACCTGGTGTGTGGGCGTTGTCCTGCAGGGGAATTGAACAGGTGTAAAATTGGAGGGACAAGACTT	TCCAGTCTTT	AGATGGGCGG	TCCAGTCTTTAGATGGGCGG	5	0	0		5	0				0.00172414	0.0116082	0.0106465	0.00908703	0.0104472	0.00827394	0.00696568	0.0096914	0.00831034	0.0116646	0.00934123	0.00933012	0.010112	0.0104398	0.0111696	0.0107516	0.010787	0.0083444	0.0114738	0.0106119	0.0101433
TCTGCTGCCTCCTGGCTTCTGAGGACCGCCCTGGGCCTGGGAGAATCCCTTCCCCCTCTTCCCTCGTGATCTGCAACTCCAGTCTTAGATGGGCGGGAGTCTTCTGGGCAGGCTTAAAGGCTAACCTGGTGTGTGGGCGTTGTCCTGCAGGGGAATTGAACAGGTGTAAAATTGGAGGGACAAGACTT	CTCCAGTCTT	AGATGGGCGG	CTCCAGTCTTAGATGGGCGG	6	0	0		6	0				0.00172414	0.00616379	0.00815193	0.00640855	0.00690809	0.00744411	0.00663143	0.00601382	0.00669645	0.00527823	0.00599636	0.00741687	0.00623049	0.00778739	0.00781405	0.00682099	0.00747414	0.00782092	0.00681577	0.00729494	0.00731055
TCTGCTGCCTCCTGGCTTCTGAGGACCGCCCTGGGCCTGGGAGAATCCCTTCCCCCTCTTCCCTCGTGATCTGCAACTCCAGTCTTTCTATGGGCGGGAGTCTTCTGGGCAGGCTTAAAGGCTAACCTGGTGTGTGGGCGTTGTCCTGCAGGGGAATTGAACAGGTGTAAAATTGGAGGGACAAGACTT	AGTCTTTCTA	ATGGGCGGGA	AGTCTTTCTATGGGCGGGAG	2	2	1	A	5	0				0.00344828	0.00551544	0.00534676	0.00608689	0.0056497	0.0035268	0.00526325	0.00543198	0.00474068	0.00429176	0.00471212	0.00473469	0.00457952	0.00551389	0.00850267	0.00706825	0.00702827	0.0061411	0.00637052	0.00588155	0.00613106
TCTGCTGCCTCCTGGCTTCTGAGGACCGCCCTGGGCCTGGGAGAATCCCTTCCCCCTCTTCCCTCGTGATCTGCAACTCCAGTCTAGATGGGCGGGAGTCTTCTGGGCAGGCTTAAAGGCTAACCTGGTGTGTGGGCGTTGTCCTGCAGGGGAATTGAACAGGTGTAAAATTGGAGGGACAAGACTT	ACTCCAGTCT	AGATGGGCGG	ACTCCAGTCTAGATGGGCGG	7	0	0		7	0				0.00431034	0.00338387	0.00670228	0.00459609	0.00489408	0.00447867	0.00469281	0.005241	0.00480416	0.00561773	0.00495627	0.0060001	0.0055247	0.00578828	0.00609251	0.00572963	0.00587014	0.0041097	0.00448676	0.00498108	0.00452585
TGCCTCCTGGCTTCTGAGGACCGCCCTGGGCCTGGGAGAATCCCTTTCCCCTCTTCCCTCGTGATCTGCAACTCCAGTCTTTCTGGGCGGGAGTCTTCTGGGCAGGCTTAAAGGCTAACCTGGTGTGTGGGCGTTGTCCTGCAGGGGAATTGAACAGGTGTAAAATTGGAGGGACAAGACT	CAGTCTTTCT	TGGGCGGGAG	CAGTCTTTCTGGGCGGGAGT	3	3	1	T	7	0				0	0.00412104	0.0046643	0.00527035	0.00468523	0.00297764	0.00387279	0.00373976	0.00353007	0.00226759	0.0042873	0.00418978	0.00358155	0.00246949	0.00294705	0.00271987	0.00271214	0.00197672	0.00232901	0.00327133	0.00252568
TCTGCTGCCTCCTGGCTTCTGAGGACCGCCCTGGGCCTGGGAGAATCCCTTCCCCCTCTTCCCTCGTGATCTGCAACTCCAGTCTTTCTAGAGTCTTCTGGGCAGGCTTAAAGGCCAACCTGGTGTGTGGGCGTTGTCCTGCAGGGGAATTGAACAGGTGTAAAATTGGAGGGACAAGACTT	TCTTTCTAGA	GAGTCTTCTG	TCTTTCTAGAGTCTTCTGGG	0	10	2	GA	12	0				0.000862069	0.00316183	0.00419363	0.00397132	0.00377559	0.00279459	0.00379703	0.00457033	0.00372065	0.00529744	0.00484396	0.0056126	0.00525134	0.00239109	0.00245684	0.00309502	0.00264765	0.00239081	0.00263726	0.0034651	0.00283106
TCTGCTGCCTCCTGGCTTCTGAGGACCGCCCTGGGCCTGGGAGAATCCCTTCCCCCTCTTCCCTCGTGATCTGCAACTCCAGTCTTTCTAGAGCGGGAGTCTTCTGGGCAGGCTTAAAGGCTAACCTGGTGTGTGGGCGTTGTCCTGCAGGGGAATTGAACAGGTGTAAAATTGGAGGGACAAGACTT	TCTTTCTAGA	GCGGGAGTCT	TCTTTCTAGAGCGGGAGTCT	0	6	0		6	0				0.00172414	0.00303749	0.00320053	0.00270941	0.00298247	0.00375866	0.00348952	0.00430384	0.00385067	0.00459283	0.00470724	0.00532804	0.00487603	0.00190765	0.00311045	0.00269429	0.0025708	0.00332839	0.00339076	0.00262162	0.00311359
TCTGCTGCCTCCTGGCTTCTGAGGACCGCCCTGGGCCTGGGAGAATCCCTTCCCCCTCTTCCCTCGTGATCTGCAACTCCAGTCTTTAAGATGGGCGGGAGTCTTCTGGGCAGGCTTAAAGGCTAACCTGGTGTGTGGGCGTTGTCCTGCAGGGGAATTGAACAGGTGTAAAATTGGAGGGACAAGACTT	TCCAGTCTTT	AGATGGGCGG	TCCAGTCTTTAAGATGGGCGG	5	0	0		5	1	A			0.000862069	0.00269111	0.00281929	0.00186194	0.00245745	0.00217222	0.00339593	0.00280704	0.00279173	0.00206901	0.00317397	0.00325131	0.00283143	0.0037761	0.00446434	0.00284776	0.00369607	0.00221892	0.00339076	0.00280399	0.00280456
TCTGCTGCCTCCTGGCTTCTGAGGACCGCCCTGGGCCTGGGAGAATCCCTTCCCCCTCTTCCCTCGTGATCTGCAACTCCAGTCTTTCTAGACGGGAGTCTTCTGGGCAGGCTTAAAGGCTAACCTGGTGTGTGGGCGTTGTCCTGCAGGGGAATTGAACAGGTGTAAAATTGGAGGGACAAGACTT	TCTTTCTAGA	CGGGAGTCTT	TCTTTCTAGACGGGAGTCTT	0	7	0		7	0				0.000862069	0.00310854	0.00215094	0.00202896	0.00242948	0.00272137	0.00327561	0.00357987	0.00319228	0.00406757	0.00596706	0.00486183	0.00496549	0.0015026	0.00180908	0.00231061	0.0018741	0.00308618	0.00335651	0.00152738	0.00265669
TCTGCTGCCTCCTGGCTTCTGAGGACCGCCCTGGGCCTGGGAGAATCCCTTCCCCCTCTTCCCTCGTGATCTGCAACTCCAGTCTTTCTAGGGCGGGAGTCTTCTGGGCAGGCTTAAAGGCTAACCTGGTGTGTGGGCGTTGTCCTGCAGGGGAATTGAACAGGTGTAAAATTGGAGGGACAAGACTT	GTCTTTCTAG	GGGCGGGAGT	GTCTTTCTAGGGCGGGAGTC	1	4	1	G	6	0				0.00258621	0.00259341	0.00224978	0.00199185	0.00227835	0.00242849	0.00217928	0.00234957	0.00231911	0.00191528	0.00222666	0.00215543	0.00209912	0.00241723	0.00245684	0.00179051	0.00222153	0.00210954	0.00174675	0.00168696	0.00184775
TCTGCTGCCTCCTGGCTTCTGAGGACCGCCCTGGGCCTGGGAGAATCCCTTCCCCCTCTTCCCTCGTGATCTGCAACTCCAGTCAGATGGGCGGGAGTCTTCTGGGCAGGCTTAAAGGCTAACCTGGTGTGTGGGCGTTGTCCTGCAGGGGAATTGAACAGGTGTAAAATTGGAGGGACAAGACTT	AACTCCAGTC	AGATGGGCGG	AACTCCAGTCAGATGGGCGG	8	0	0		8	0				0.000862069	0.00198058	0.00238157	0.00195473	0.00210563	0.00179391	0.00218374	0.00147014	0.00181593	0.00111458	0.00274914	0.00178005	0.00188126	0.00283534	0.00143559	0.00196104	0.00207732	0.00206266	0.00205501	0.00166416	0.00192728
TCTGCTGCCTCCTGGCTTCTGAGGACCGCCCTGGGCCTGGGAGAATCCCTTCCCCCTCTTCCCTCGTGATCTGCAACTCCAGTCTTTCTAGAGGCGGGAGTCTTCTGGGCAGGCTTAAAGGCTAACCTGGTGTGTGGGCGTTGTCCTGCAGGGGAATTGAACAGGTGTAAAATTGGAGGGACAAGACTT	TCTTTCTAGA	GGCGGGAGTC	TCTTTCTAGAGGCGGGAGTC	0	5	0		5	0				0.00172414	0.00249571	0.00191561	0.00144749	0.00195294	0.00197696	0.00225059	0.00174552	0.00199102	0.00290815	0.00320815	0.00290015	0.00300548	0.00129354	0.00183826	0.00230208	0.00181129	0.00241425	0.00212351	0.00167556	0.0020711
TGCCTCCTGGCTTCTGAGGACCGCCCTGGGCCTGGGAGAATCCCTTCCCCCTCTTCCCTCGTGATCTGCAACTCCAGTCTTTCTAGTCTTCTGGGCAGGCTTAAAGGCTAACCTGGTGTGTGGGCGTTGTCCTGCAGGGGAATTGAACAGGTGTAAAATTGGAGGGACAAGACT	GTCTTTCTAG	AGTCTTCTGG	GTCTTTCTAGTCTTCTGGGC	1	11	2	AG	14	0				0	0.00153651	0.00157202	0.00260425	0.00190426	0.00135458	0.00139046	0.00131025	0.00135176	0.00213307	0.00133307	0.00219176	0.00188597	0.000405049	0.00125468	0.000665047	0.000774926	0.000328151	0.000787752	0.00147039	0.000862097
TGCCTCCTGGCTTCTGAGGACCGCCCTGGGCCTGGGAGAATCCCTTCCCCCTCTTCCCTCGTGATCTGCGGGAGTCTTCTGGGCAGGCTTAAAGGCTAACCTGGTGTGTGGGCGTTGTCCTGCAGGGGAATTGAWCAGGTGTAAAATTGGAGGGACAAGACT	CGTGATCTGC	GCGGGAGTCT	CGTGATCTGCGGGAGTCTTC	18	6	2	GC	26	0				0	0.00167861	0.00293695	0.00108253	0.00189936	0.00120814	0.00201439	0.00123474	0.00148576	0.000544477	0.0013819	0.00137439	0.00110026	0.000156793	0.000542723	0.000460417	0.000386644	0.00012501	0.000342501	0.000296357	0.000254623
TGCCTCCTGGCTTCTGAGGACCGCCCTGGGCCTGGGAGAATCCCTTCCCCCTCTTCCCTCGTGATCTGCAACTCCAGTCTGGGCGGGAGTCTTCTGGGCAGGCTTAAAGGCTAACCTGGTGTGTGGGCGTTGTCCTGCAGGGGAATTGAACAGGTGTAAAATTGGAGGGACAAGACT	ACTCCAGTCT	TGGGCGGGAG	ACTCCAGTCTGGGCGGGAGT	7	3	1	T	11	0				0	0.00184736	0.00176029	0.00202896	0.00187887	0.00101289	0.00116763	0.00160339	0.0012613	0.000646967	0.00156257	0.00134412	0.00118455	0.000705569	0.0011438	0.00106578	0.000971718	0.000328151	0.000822002	0.000535722	0.000561958
TCTGCTGCCTCCTGGCTTCTGAGGACCGCCCTGGGCCTGGGAGAATCCCTTCCCCCTCTTCCCTCGTGATCTGCAACTCCAGTCTTTCTAGAGGAGTCTTCTGGGCAGGCTTAAAGGCTAACCTGGTGTGTGGGCGTTGTCCTGCAGGGGAATTGAACAGGTGTAAAATTGGAGGGTCAAGACTT	TCTTTCTAGA	GGAGTCTTCT	TCTTTCTAGAGGAGTCTTCT	0	9	0		9	0				0.00172414	0.00119013	0.00232509	0.00163925	0.00171816	0.00192815	0.00125676	0.00202533	0.00173675	0.00386899	0.002588	0.00277906	0.00307868	0.000875428	0.00206585	0.00114252	0.00136126	0.00222674	0.00137	0.00232526	0.001974
TGCCTCCTGGCTTCTGAGGACCGCCCTGGGCCTGGGAGAATCCCTTCCCCCTCTTCCCTCGTGATCTGCAACTCCAAGATGGGCGGGAGTCTTCTGGGCAGGCTTAAAGGCTAACCTGGTGTGTGGGCGTTGTCCTGCAGGGGAATTGAACAGGTGTAAAATTGGAGGGACAAGACT	TGCAACTCCA	AGATGGGCGG	TGCAACTCCAAGATGGGCGG	11	0	0		11	0				0	0.00187401	0.00167086	0.00160832	0.00171773	0.00134238	0.0021258	0.0019143	0.00179416	0.00167827	0.00186043	0.00150759	0.0016821	0.00210364	0.00191996	0.00229356	0.00210572	0.00223455	0.00226051	0.00172115	0.00207207
TGCCTCCTGGCTTCTGAGGACCGCCCTGGGCCTGGGAGAATCCCTTCTCCCTCTTCCCTCGTGATCTGCAACTCCAGTCTTTGGGCGGGAGTCTTCTGGGCAGGCTTAAAGGCTAACCTGGTGTGTGGGCGTTGTCCTGCAGGGGAATTGAACAGGTGTAAAATTGGAGGGACAAGACT	TCCAGTCTTT	TGGGCGGGAG	TCCAGTCTTTGGGCGGGAGT	5	3	1	T	9	0				0	0.00119901	0.00171793	0.0022331	0.00171668	0.00117153	0.00128796	0.000941603	0.0011337	0.000512449	0.00111821	0.00144705	0.0010259	0.00193378	0.00139474	0.00127041	0.00153298	0.000890695	0.00205501	0.00126522	0.00140364
TGCCTCCTGGCTTCTGAGGACCGCCCTGGGCCTGGGAGAATCCCTTCCCCCTCTTCCCTCGTGATCTGCAACTCCAGTCTTTCTAGCGGGAGTCTTCTGGGCAGGCTTAAAGGCTAACCTGGTGTGTGGGCGTTKTCCTGCAGGGGAATTGAACAGGTGTAAAATTGGAGGGACAAGACT	GTCTTTCTAG	GCGGGAGTCT	GTCTTTCTAGCGGGAGTCTT	1	6	1	G	8	0				0	0.00174078	0.000687172	0.00249909	0.00164235	0.00139119	0.00163112	0.000986018	0.00133611	0.00128753	0.0016407	0.0019072	0.00161181	0.00159406	0.00166902	0.00127041	0.00151116	0.00157044	0.00126725	0.00132221	0.00138663
TCTGCTGCCTCCTGGCTTCTGAGGACCGCCCTGGGCCTGGGAGAATCCCTTCCCCCTCTTCCCTCGTGATCTGCAACTCCAGTAGATGGGCGGGAGTCTTCTGGGCAGGCTTAAAGGCTAACCTGGTGTGTGGGCGTTGTCCTGCAGGGGAATTGAACAGGTGTAAAATTGGAGGGACAAGACTT	CAACTCCAGT	AGATGGGCGG	CAACTCCAGTAGATGGGCGG	9	0	0		9	0				0.000862069	0.00202499	0.0015579	0.00125573	0.00161288	0.00158645	0.00265168	0.00249169	0.00224327	0.0013644	0.002588	0.00209489	0.00201576	0.00210364	0.00326801	0.00254082	0.00263749	0.00200016	0.00191801	0.00178954	0.00190257
TCTGCTGCCTCCTGGCTTCTGAGGACCGCCCTGGGCCTGGGAGAATCCCTTCCCCCTCTTCCCTCGTGATCTGCAACTCCAGTCTTTTAGATGGGCGGGAGTCTTCTGGGCAGGCTTAAAGGCTAACCTGGTGTGTGGGCGTTGTCCTGCAGGGGAATTGAACAGGTGTAAAATTGGAGGGACAAGACTT	TCCAGTCTTT	AGATGGGCGG	TCCAGTCTTTTAGATGGGCGG	5	0	0		5	1	T			0.00172414	0.00168749	0.000974278	0.00193617	0.00153265	0.00228205	0.00148851	0.00123918	0.00166991	0.000839136	0.00146979	0.00119881	0.00116925	0.00171166	0.00220007	0.00248114	0.00213096	0.00223455	0.001507	0.00165276	0.0017981
TGCCTCCTGGCTTCTGAGGACCGCCCTGGGCCTGGGAGAATCCCTTTCCCCTCTTCTCTCGTGATCTGCAACTCCAGTCCAGATGGGCGGGAGTCTTCTGGGCAGGCTTAAAGGCTAACCTGGTGTGTGGGCGTTGTCCTGCAGGGGAATTGAACAGGTGTAAAATTGGAGGGACAAGACT	AACTCCAGTC	AGATGGGCGG	AACTCCAGTCCAGATGGGCGG	8	0	0		8	1	C			0	0.00126118	0.00145906	0.00144749	0.00138924	0.000622376	0.000779906	0.00101267	0.000804983	0.000864758	0.000717805	0.000496476	0.000693013	0.000209057	0.000256772	0.000110841	0.000192224	5.46918e-05	0.000205501	0.000421739	0.00022731
TGCCTCCTGGCTTCTGAGGACCGCCCTGGGCCTGGGAGAATCCCTTCCCCCTCTTCCCTCGTGATCTGCAACTCCAGTCTGGGCAGGCTTAAAGGCTAACCTGGTGTGTGGGCGTTGTCCTGCAGGGGAATTGAACAGGTGTAAAATTGGAGGGACAAGACT	ACTCCAGTCT	TCTGGGCAGG	ACTCCAGTCTGGGCAGGCTT	7	16	3	TCT	26	0				0	0.00116348	0.00140258	0.00157739	0.00138115	0.000720004	0.00142611	0.00134578	0.00116397	0.000377931	0.000830115	0.000641786	0.000616611	0.000418115	0.00101542	0.00131304	0.000915525	0.000484413	0.0014385	0.000695299	0.000872739
TCTGCTGCCTCCTGGCTTCTGAGGACCGCCCTGGGCCTGGGAGAATCCCTTCCCCCTCTTCCCTCGTGATCTGCAACTCCAGGCGGGAGTCTTCTGGGCAGGCTTAAAGGCTAACCTGGTGTGTGGGCGTTGTCCTGCAGGGGAATTGAACAGGTGTAAAATTGGAGGGACAAGACTT	GCAACTCCAG	GGCGGGAGTC	GCAACTCCAGGCGGGAGTCT	10	5	1	G	16	0				0.000862069	0.0011546	0.00139788	0.00149079	0.00134776	0.00181831	0.00114535	0.000870538	0.00127807	0.000153735	0.00120122	0.00177399	0.00104298	0.00030052	0.000507709	0.000613889	0.000474039	0.00022658	0.000719252	0.000284959	0.000410264
TGCCTCCTGGCTTCTGAGGACCGCCCTGGGCCTGGGAGAATCCCTTCCCCCTCTTCCCTCGTGATCTGCAACTCCAGTTGGGCGGGAGTCTTCTGGGCAGGCTTAAAGGCTAACCTGGTGTGTGGGCGTTGTCCTGCAGGGGAATTGAACAGGTGTAAAATTGGAGGGACAAGACT	CAACTCCAGT	TGGGCGGGAG	CAACTCCAGTTGGGCGGGAG	9	3	0		12	0				0	0.0011546	0.00130374	0.00150316	0.0013205	0.00120814	0.000615012	0.0011015	0.000974884	0.000890381	0.00107915	0.00101112	0.000993549	0.000195991	6.41931e-05	0.000238735	0.000166306	0.000218767	0.00010275	7.97884e-05	0.000133769
TGCCTCCTGGCTTCTGAGGACCGCCCTGGGCCTGGGAGAATCCCTTCCCCCTCTTCCCTCGTGATCTGCAACTCCAGTCTTTCTTGGGCGGGAGTCTTCTGGGCAGGCTTAAAGGCTAACCTGGTGTGTGGGCGTTGTCCTGCAGGGGAATTGAACAGGTGTAAAATTGGAGGGACAAGACT	CAGTCTTTCT	TGGGCGGGAG	CAGTCTTTCTTGGGCGGGAG	3	3	0		6	0				0	0.000852628	0.00123314	0.00182483	0.00130353	0.00122035	0.00111415	0.000697319	0.00101061	0.000736646	0.000971722	0.00110799	0.000938786	0.00165939	0.00176823	0.0017223	0.00171664	0.000961013	0.00133575	0.00116263	0.00115313
TGCCTCCTGGCTTCTGAGGACCGCCCTGGGCCTGGGAGAATCCCTTCCCCCTCTTCCCTCGTGATCTGCAACTCCAGTCGGGAGTCTTCTGGGCAGGCTTAAAGGCTAACCTGGTGTGTGGGCGTTGTCCTGCAGGGGAATTGAACAGGTGTAAAATTGGAGGGACAAGACT	AACTCCAGTC	CGGGAGTCTT	AACTCCAGTCGGGAGTCTTC	8	7	1	C	16	0				0	0.00127894	0.00157673	0.00104541	0.00130036	0.00108611	0.000668491	0.00105264	0.000935746	0.00121066	0.00144049	0.000811315	0.00115416	0.000117595	0.00075281	0.000588311	0.000486238	0.000531292	0.000719252	0.000148179	0.000466241
TCTGCTGCCTCCTGGCTTCTGAGGACCGCCCTGGGCCTGGGAGAATCCCTTCCCCCTCTTCCCTCGTGATCTGCAACTCCAGTCTTTCTAGGCGGGAGTCTTCTGGGCAGGCTTAAAGGCTAACCTGGTGTGTGGGCGTTGTCCTGCAGGGGAATTGAACAGGTGTAAAATTGGAGGGACAAGACTT	GTCTTTCTAG	GGCGGGAGTC	GTCTTTCTAGGCGGGAGTCT	1	5	1	G	7	0				0.000862069	0.00117236	0.00121902	0.00150316	0.00129818	0.00153764	0.00164003	0.00297582	0.00205116	0.00113379	0.00163581	0.00142283	0.00139748	0.00173779	0.0013714	0.00116809	0.00142576	0.000937573	0.000787752	0.00107144	0.000932257
TGCCTCCTGGCTTCTGAGGACCGCCCTGGGCCTGGGAGAATCCCTTCCCCCTCTTCCCTCGTGATCTGCAACTCCAGTCTTTCTTCTGGGCAGGCTTAAAGGCTAACCTGGTGTGTGGGCGTTGTCCTGCAGGGGAATTGAACAGGTGTAAAATTGGAGGGACAAGACT	CAGTCTTTCT	TCTTCTGGGC	CAGTCTTTCTTCTGGGCAGG	3	13	3	TCT	19	0				0	0.000985852	0.00130374	0.00154028	0.00127663	0.00152543	0.000949257	0.00110594	0.00119354	0.000890381	0.00112798	0.00127752	0.00109863	0.000522644	0.000700288	0.00132157	0.000848166	0.000679741	0.000513751	0.000353349	0.000515614
TGCCTCCTGGCTTCTGAGGACCGCCCTGGGCCTGGGAGAATCCCTTCCCCCTCTTCCCTCGTGATCTGCAACTCAGATGGGCGGGAGTCTTCTGGGCAGGCTTAAAGGCTAACCTGGTGTGTGGGCGTTGTCCTGCAGGGGAATTGAACAGGTGTAAAATTGGAGGGACAAGACT	TCTGCAACTC	AGATGGGCGG	TCTGCAACTCAGATGGGCGG	13	0	0		13	0				0	0.000897036	0.0014873	0.00128666	0.00122367	0.00112272	0.00113198	0.00115035	0.00113502	0.00179998	0.00166023	0.00134412	0.00160144	0.000444247	0.00146477	0.00148357	0.00113086	0.00122666	0.00147275	0.00125382	0.00131774
TCTGCTGCCTCCTGGCTTCTGAGGACCGCCCTGGGCCTGGGAGAATCCCTTCCCCCTCTTCCCTCGTGATCTGCAACTCCAGGGCGGGAGTCTTCTGGGCAGGCTTAAAGGCTAACCTGGTGTGTGGGCGTTGTCCTGCAGGGGAATTGAACAGGTGTAAAATTGGAGGGACAAGACTT	GCAACTCCAG	GGGCGGGAGT	GCAACTCCAGGGCGGGAGTC	10	4	1	G	15	0				0.000862069	0.00190065	0.000978985	0.000773233	0.00121762	0.00067119	0.00125676	0.00103932	0.00098909	0.000864758	0.00123541	0.000768933	0.000956366	0.000718635	0.00110295	0.000545679	0.000789089	0.000437534	0.000616502	0.000284959	0.000446332
TCTGCTGCCTCCTGGCTTCTGAGGACCGCCCTGGGCCTGGGAGAATCCCTTYCCCCTCTTCCCTCGTGATCTGCAACTCCAGTCTTTCTAGAGGGAGTCTTCTGGGCAGGCTTAAAGGCTAACCTGGTGTGTGGGCGTTGTCCTGCAGGGGAATTGAACAGGTGTAAAATTGGAGGGACAAGACTT	TCTTTCTAGA	GGGAGTCTTC	TCTTTCTAGAGGGAGTCTTC	0	8	0		8	0				0.000862069	0.00127894	0.00121432	0.0010949	0.00119605	0.00131797	0.00189406	0.00132802	0.00151335	0.00185122	0.00257336	0.00224625	0.00222361	0.00169859	0.00123134	0.00109988	0.00134327	0.00217204	0.000993253	0.00193772	0.00170101
TCTGCTGCCTCCTGGCTTCTGAGGACCGCCCTGGGCCTGGGAGAATCCCTTCCCCCTCTTCCCTCGTGATCTGCAACTCCAGTCTTAAGATGGGCGGGAGTCTTCTGGGCAGGCTTAAAGGCTAACCTGGTGTGTGGGCGTTGTCCTGCAGGGGAATTGAACAGGTGTAAAATTGGAGGGACAAGACTT	CTCCAGTCTT	AGATGGGCGG	CTCCAGTCTTAAGATGGGCGG	6	0	0		6	1	A			0.000862069	0.000692761	0.00136493	0.00142275	0.00116015	0.00195255	0.00112306	0.00167001	0.00158188	0.00146048	0.000996138	0.00130174	0.00125278	0.00147647	0.00135389	0.000852624	0.00122766	0.00188296	0.001644	0.00103725	0.0015214
TGCCTCCTGGCTTCTGAGGACCGCCCTGGGCCTGGGAGAATCCCTTCCCCCTCTTCCCTCGTGATCTGCAACTCCAGTCTTTCTAGGGAGTCTTCTGGGCAGGCTTAAAGGCTAACCTGGTGTGTGGGCGTTGTCCTGCAGGGGAATTGAACAGGTGTAAAATTGGAGGGACAAGACT	GTCTTTCTAG	GGGAGTCTTC	GTCTTTCTAGGGAGTCTTCT	1	8	1	G	10	0				0	0.00164309	0.000913092	0.000878392	0.00114486	0.00098848	0.00111861	0.000848331	0.00098514	0.00110817	0.000942424	0.00115037	0.00106699	0.000339718	0.000723631	0.000528627	0.000530659	0.000906321	0.000650752	0.000604113	0.000720395
TCTGCTGCCTCCTGGCTTCTGAGGACCGCCCTGGGCCTGGGAGAATCCCTTCCCCCTCTTCCCTCGTGATCTGCAACTCCAGTCTTTCTAGGGGCGGGAGTCTTCTGGGCAGGCTTAAAGGCTAACCTGGTGTGTGGGCGTTGTCCTGCAGGGGAATTGAACAGGTGTAAAATTGGAGGGACAAGACTT	GTCTTTCTAG	GGGCGGGAGT	GTCTTTCTAGGGGCGGGAGT	1	4	0		5	0				0.000862069	0.000701642	0.00145436	0.00124336	0.00113312	0.00134238	0.00102502	0.00211416	0.00149385	0.00168468	0.00128424	0.00110194	0.00135695	0.00147647	0.0017799	0.00138978	0.00154871	0.00128916	0.001507	0.00193772	0.00157796
TGCCTCCTGGCTTCTGAGGACCGCCCTGGGCCTGGGAGAATCCCTTCCCCCTCTTCCCTCGTGATCTGCAACTCCAGTCTTTCGGGAGTCTTCTGGGCAGGCTTAAAGGCTAACCTGGTGTGTGGGCGTTGTCCTGCAGGGGAATTGAACAGGTGTAAAATTGGAGGGACAAGACT	CCAGTCTTTC	CGGGAGTCTT	CCAGTCTTTCGGGAGTCTTC	4	7	1	C	12	0				0	0.00160756	0.000950745	0.000779418	0.00111257	0.000561359	0.00137709	0.00135022	0.00109622	0.00133877	0.00168464	0.0012533	0.00142557	0.000966891	0.000717795	0.000528627	0.000737771	0.000554731	0.000924753	0.000433137	0.00063754
TGCCTCCTGGCTTCTGAGGACCGCCCTGGGCCTGGGAGAATCCCTTCCCCCTCTTCCCTCGTGATCTGCAACTCCAGTCTTTCTAGAGAGTCTTCTGGGCAGGCTTAAAGGCTAACCTGGTGTGTGGGCGTTGTCCTGCAGGGGAATTGAACAGGTGTAAAATTGGAGGGACAAGACT	TCTTTCTAGA	GAGTCTTCTG	TCTTTCTAGAGAGTCTTCTG	0	10	0		10	0				0	0.00132335	0.000861318	0.00111345	0.00109937	0.00148882	0.00166231	0.00130581	0.00148565	0.00150532	0.0020704	0.00139861	0.00165811	0.000888494	0.000367651	0.00122778	0.000827975	0.00151574	0.0013015	0.000889071	0.00123544
TGCCTCCTGGCTTCTGAGGACCGCCCTGGGCCTGGGAGAATCCCTTCCCCCTCTTCCCTCGTGATCTGCAACTCCAGCGGGAGTCTTCTGGGCAGGCTTAAAGGCTAACCTGGTGTGTGGGCGTTGTCCTGCAGGGGAATTGAACAGGTGTAAAATTGGAGGGACAAGACT	GCAACTCCAG	GCGGGAGTCT	GCAACTCCAGCGGGAGTCTT	10	6	1	G	17	0				0	0.000452959	0.00139788	0.00114438	0.000998407	0.00130577	0.00165786	0.00114147	0.00136837	0.00108255	0.00114263	0.000999007	0.00107473	0.00053571	0.000758646	0.000528627	0.000607661	0.000343777	0.000479501	0.000353349	0.000392209
TGCCTCCTGGCTTCTGAGGACCGCCCTGGGCCTGGGAGAATCCCTTCCCCCTCTTCCCTCGTGATCTGCAACTCCAGTCTTCTGGGCGGGAGTCTTCTGGGCAGGCTTAAAGGCTAACCTGGTGTGTGGGCGTTKTCCTGCAGGGGAATTGAACAGGTGTAAAATTGGAGGGACAAGACT	CTCCAGTCTT	TGGGCGGGAG	CTCCAGTCTTCTGGGCGGGAG	6	3	0		9	1	C			0	0.000692761	0.000894265	0.00118769	0.000924904	0.000720004	0.00116763	0.00099046	0.000959365	0.0005701	0.000634794	0.0010535	0.000752797	0	5.83574e-06	1.70525e-05	7.6294e-06	1.56262e-05	3.42501e-05	1.13983e-05	2.04249e-05
TGCCTCCTGGCTTCTGAGGACCGCCCTGGGCCTGGGAGAATCCCTTCCCCCTCTTCCCTCGTGATCTGCAACTCCAGTCTTTCTGGAGTCTTCTGGGCAGGCTTAAAGGCTAACCTGGTGTGTGGGCGTTGTCCTGCAGGGGAATTGAACAGGTGTAAAATTGGAGGGACAAGACT	CAGTCTTTCT	GGAGTCTTCT	CAGTCTTTCTGGAGTCTTCT	3	9	0		12	0				0	0.000754931	0.00114842	0.000729932	0.000877762	0.00112272	0.000423378	0.00102155	0.000855882	0.000960842	0.000327163	0.000441985	0.000576663	0.000182925	0.000105043	0.000119367	0.000135779	0.000156262	0.000274001	3.4195e-05	0.000154819
TGCCTCCTGGCTTCTGAGGACCGCCCTGGGCCTGGGAGAATCCCTTCCCCCTCTTCCCTCGTGATCTGCAACTCCAGTCTTTCTAGATTCTGGGCAGGCTTAAAGGCTAACCTGGTGTGTGGGCGTTGTCCTGCAGGGGAATTGAACAGGTGTAAAATTGGAGGGACAAGACT	TCTTTCTAGA	TTCTGGGCAG	TCTTTCTAGATTCTGGGCAG	0	15	0		15	0				0	0.000417433	0.000931918	0.0011815	0.000843617	0.000939666	0.00130133	0.00161227	0.00128442	0.00121066	0.00124029	0.00124725	0.00123273	0.000587974	0.000682781	0.000323997	0.000531584	0.00112509	0.00113025	0.000854876	0.00103674
TCTGCTGCCTCCTGGCTTCTGAGGACCGCCCTGGGCCTGGGAGAATCCCTTCCCCCTCTTCCCTCGTGATCTGCAACTCCAGTCTTTCTAGGAGTCTTCTGGGCAGGCTTAAAGGCTAACCTGGTGTGTGGGCGTTGTCCTGCAGGGGAATTGAACAGGTGTAAAATTGGAGGGACAAGACTT	GTCTTTCTAG	GGAGTCTTCT	GTCTTTCTAGGAGTCTTCTG	1	9	1	G	11	0				0.00258621	0.00113684	0.000705999	0.000668073	0.00083697	0.000536952	0.000699687	0.000719527	0.000652055	0.000454799	0.000776401	0.000896079	0.000709093	0.00030052	0.000624424	0.000844098	0.00058968	0.000710993	0.000239751	0.000410341	0.000453695
TGCCTCCTGGCTTCTGAGGACCGCCCTGGGCCTGGGAGAATCCCTTCCCCCTCTTCCCTCGTGATCTGCAACTCCAGTCTTCTGGAGTCTTCTGGGCAGGCTTAAAGGCTAACCTGGTGTGTGGGCGTTGTCCTGCAGGGGAATTGAACAGGTGTAAAATTGGAGGGACAAGACT	CTCCAGTCTT	GGAGTCTTCT	CTCCAGTCTTCTGGAGTCTTCT	6	9	0		15	2	CT			0	0.000852628	0.000997811	0.000593843	0.000814761	0.000366104	0.000245113	0.000679553	0.000430257	0.000230602	0.000424823	0.00051464	0.000390022	0	0	3.4105e-05	1.13683e-05	0	0	1.13983e-05	3.79945e-06
TGCCTCCTGGCTTCTGAGGACCGCCCTGGGCCTGGGAGAATCCCTTCCCCCTCTTCCCTCGTGATCTGCAACTCCAGAGTCTTCTGGGCAGGCTTAAAGGCTAACCTGGTGTGTGGGCGTTGTCCTGCAGGGGAATTGAACAGGTGTAAAATTGGAGGGACAAGACT	GCAACTCCAG	GAGTCTTCTG	GCAACTCCAGAGTCTTCTGG	10	10	1	G	21	0				0	0.000337499	0.000522439	0.00151554	0.000791825	0.000720004	0.000730883	0.000808357	0.000753081	0.00030747	0.000605495	0.000490422	0.000467796	0.000875428	0.000589409	0.000963465	0.000809434	0.000875068	0.000582252	0.00027356	0.00057696
TCTGCTGCCTCCTGGCTTCTGAGGACCGCCCTGGGCCTGGGAGAATCCCTTCTCCCTCTTCCCTCGTGATCTGCAACTCCAGTCTTTCTAGATGGCGGGAGTCTTCTGGGCAGGCTTAAAGGCTAACCTGGTGTGTGGGCGTTGTCCTGCAGGGGAATTGAACAGGTGTAAAATTGGAGGGACAAGACTT	TCTTTCTAGA	GGCGGGAGTC	TCTTTCTAGATGGCGGGAGTC	0	5	0		5	1	T			0.000862069	0.000985852	0.000804838	0.000575285	0.000788658	0.000439324	0.00045903	0.000808357	0.000568904	0.000864758	0.000380876	0.000484367	0.000576667	0.000195991	9.92075e-05	0.00020463	0.00016661	0.000171888	3.42501e-05	0.000478731	0.00022829
TGCCTCGGCTTCTGAGGACCGCCCTGGGCCTGGGAGAATCCCTTCCCCCTCTTCCCTCGTGATCTGCAACTCCAGTCTAAGATGGGCGGGAGTCTTCTGGGCAGGCTTAAAGGCTAACCTGGTGTGTGGGCGTTGTCCTGCAGGGGAATTGAACAGGTGTAAAATTGGAGGGACAAGACT	ACTCCAGTCT	AGATGGGCGG	ACTCCAGTCTAAGATGGGCGG	7	0	0		7	1	A			0	0.000843747	0.000550679	0.00097118	0.000788535	0.000976276	0.00143503	0.00103487	0.00114873	0.00126831	0.00114263	0.00123514	0.00121536	0.00167246	0.000822839	0.00144093	0.00131208	0.00151574	0.00160975	0.000695299	0.0012736
TCTGCTGCCTCCTGGCTTCTGAGGACCGCCCTGGGCCTGGGAGAATCCCTTCCCCCTCTTCCCTCGTGATCTGCAACTCCAGAGATGGGCGGGAGTCTTCTGGGCAGGCTTAGAGGCTAACCTGGTGTGTGGGCKTTGTCCTGCAGGGGAATTGAACAGGTGTAAAATTGGAGGGACAAGACTT	GCAACTCCAG	AGATGGGCGG	GCAACTCCAGAGATGGGCGG	10	0	0		10	0				0.000862069	0.00106579	0.00104488	0.000160832	0.000757165	0.00112272	0.000989367	0.00102155	0.00104454	0.00134518	0.000761752	0.00130779	0.00113824	0.00189458	0.000968732	0.00107431	0.00131254	0.00120322	0.00113025	0.00191492	0.00141613
TGCCTCCTGGCTTCTGAGGACCGCCCTGGGCCTGGGAGAATCCCTTCCCCCTCTTCCCTCGTGATCTGCAACTCCAGTTGCGGGAGTCTTCTGGGCAGGCTTAAAGGCTAACCTGGTGTGTGGGCGTTGTCCTGCAGGGGAATTGAACAGGTGTAAAATTGGAGGGACAAGACT	CAACTCCAGT	GCGGGAGTCT	CAACTCCAGTTGCGGGAGTCT	9	6	0		15	1	T			0	0.00106579	0.000465959	0.000692816	0.00074152	0.000451528	0.000539249	0.000195427	0.000395401	0.000826325	0.000146491	0.000441985	0.0004716	1.30661e-05	5.83574e-06	1.70525e-05	1.19848e-05	0	0	0	0
TCTGCTGCCTCCTGGCTTCTGAGGACCGCCCTGGGCCTGGGAGAATCCCTTCYCCCTCTTCCCTCGTGATCTGCAACTAGATGGGCGGGAGTCTTCTGGGCAGGCTTAAAGGCTAACCTGGTGTGTGGGCGTTGTCCTGCAGGGGAATTGAACAGGTGTAAAATTGGAGGGACAAGACTT	ATCTGCAACT	AGATGGGCGG	ATCTGCAACTAGATGGGCGG	14	0	0		14	0				0.00172414	0.000417433	0.000781305	0.00100211	0.000733616	0.000915259	0.0007086	0.00109706	0.000906972	0.00093522	0.000834998	0.00129568	0.00102197	0.000823164	0.000916211	0.000954939	0.000898104	0.000406282	0.000719252	0.000455934	0.000527156
TCTGCTGCCTCCTGGCTTCTGAGGACCGCCCTGGGCCTGGGAGAATCCCTTCCCCCTCTTCCCTCGTGATCTGCAACTCTTCTGGGCAGGCTTAAAGGCTAACCTGGTGTGTGGGCGTTGTCCTGCAGGGGAATTGAACAGGTGTAAAATTGGAGGGACAAGACTT	TCTGCAACTC	TCTTCTGGGC	TCTGCAACTCTTCTGGGCAG	13	13	2	TC	28	0				0.000862069	0.000666116	0.000738945	0.000773233	0.000726098	0.000378307	0.000508053	0.000590723	0.000492361	0.000249819	0.000551782	0.000363275	0.000388292	0.000522644	0.000250937	0.000767362	0.000513647	0.000507852	0.000513751	0.000797884	0.000606496
TCTGCTGCCTCCTGGCTTCTGAGGACTGCCCTGGGCCTGGGAGAATCCCTTCCCCCTCTTCCCTCGTGATCTGCAACTTCTGGGCAGGCTTAAAGGCTAACCTGGTGTGTGGGCGTTGTCCTGCAGGGGAATTGAACAGGTGTAAAATTGGAGGGACAAGACTT	ATCTGCAACT	CTTCTGGGCA	ATCTGCAACTTCTGGGCAGG	14	14	2	CT	30	0				0.00172414	0.000381907	0.000861318	0.00089695	0.000713392	0.000536952	0.000632838	0.000999343	0.000723044	0.000659778	0.000698273	0.000847642	0.000735231	0.000378917	0.000927882	0.0012022	0.000836333	0.000539105	0.000959003	0.00125382	0.000917309
TGCCTCCTGGCTTCTGAGGACCGCCCTGGGCCTGGGAGAATCCCTTCCCCCTCTTCCCTCGTGATCTGCAACTCCAGTCTTTTAAGATGGGCGGGAGTCTTCTGGGCAGGCTTAAAGGCTAACCTGGTGTGTGGGCGTTGTCCTGCAGGGGAATTGAACAGGTGTAAAATTGGAGGGACAAGACT	TCCAGTCTTT	AGATGGGCGG	TCCAGTCTTTTAAGATGGGCGG	5	0	0		5	2	TA			0	0.000674998	0.000621279	0.000674259	0.000656845	0.000512545	0.00106513	0.000266491	0.000614722	0.000377931	0.000302748	0.000272456	0.000317712	0.00159406	0.000659438	0.00122778	0.00116043	0.00104696	0.000616502	0.000615511	0.000759656
TGCCTCCTGGCTTCTGAGGACCGCCCTGGGCCTGGGAGAACCCCTTCCCCCTCTTCCCTCGTGATCTGCAACTCCAAAGATGGGCGGGAGTCTTCTGGGCAGGCTTAAAGGCTAACCTGGTGTGTGGGCGTTGTCCTGCAGGGGAATTGAACAGGTGTAAAATTGGAGGGACAAGACT	TGCAACTCCA	AGATGGGCGG	TGCAACTCCAAAGATGGGCGG	11	0	0		11	1	A			0	0.000479604	0.001059	0.000389709	0.00064277	0.000463731	0.000294136	0.000497451	0.000418439	0.000275442	0.000600612	0.000653896	0.000509983	0.000823164	0.000781989	0.000153472	0.000586208	0.000320338	0.000445251	0.000626909	0.000464166
TCTGCTGCCTCCTGGCTTCTGAGGACCGCCCTGGGCCTGGGAGAATCCCTTTCCCCTCTTCCCTCGTGATCTGCAACTCCAGTCTTTTGGGCGGGAGTCTTCTGGGCAGGCTTAAAGGCTAACCTGGTGTGTGGGCGTTGTCCTGCAGGGGAATTGAACAGGTGTAAAATTGGAGGGACAAGACTT	TCCAGTCTTT	TGGGCGGGAG	TCCAGTCTTTTGGGCGGGAG	5	3	0		8	0				0.000862069	0.000621708	0.000536559	0.000760861	0.000639709	0.000500342	0.000886865	0.000617372	0.000668193	0.000755863	0.000654326	0.000532804	0.000647664	0.000797031	0.000770317	0.000827045	0.000798131	0.00102352	0.0010275	0.00034195	0.000797657
TCTGCTGCCTCCTGGCTTCTGAGGACCGCCCTGGGCCTGGGAGAATCCCTTCCCCCTCTTCCCTCGTGATCTGCAACTCGGGAGTCTTCTGGGCAGGCTTAAAGGCTAACCTGGTGTGTGGGCGTTGTCCTGCAGGGGAATTGAACAGGTGTAAAATTGGAGGGACAAGACTT	TCTGCAACTC	CGGGAGTCTT	TCTGCAACTCGGGAGTCTTC	13	7	1	C	21	0				0.000862069	0.000737168	0.000480079	0.000655701	0.000624316	0.000439324	0.000820016	0.000799474	0.000686271	0.00120426	0.000913126	0.000714441	0.000943941	0.00060104	0.000653602	0.00131304	0.000855894	0.000937573	0.000548002	0.000809283	0.000764953
TGCCTCCTGGCTTCTGAGGACCGCCCTGGGCCTGGGAGAATCCCTTCCCCCTCTTCCCTCGTGATCTGCAACTCCAGGAGTCTTCTGGGCAGGCTTAAAGGCTAACCTGGTGTGTGGGCGTTGTCCTGCAGGGGAATTGAACAGGTGTAAAATTGGAGGGACAAGACT	GCAACTCCAG	GGAGTCTTCT	GCAACTCCAGGAGTCTTCTG	10	9	1	G	20	0				0	0.000426314	0.000649519	0.000785604	0.000620479	0.000536952	0.000619468	0.000142129	0.00043285	0.000704618	0.000625027	0.000732605	0.000687417	0.000587974	0.000974568	0.00113399	0.000898844	0.000320338	0.000753502	0.000569917	0.000547919
TGCCTCCTGGCTTCTGAGGACCGCCCTGGGCCTGGGAGAATCCCTTCCCCCTCTTCCCTCGTGATCTGCAACTCCATGGGCGGGAGTCTTCTGGGCAGGCTTAAAGGCTAACCTGGTGTGTGGGCGTTGTCCTGCAGGGGAATTGAACAGGTGTAAAATTGGAGGGACAAGACT	TGCAACTCCA	ATGGGCGGGA	TGCAACTCCATGGGCGGGAG	11	2	1	A	14	0				0	0.000728287	0.000282399	0.000847463	0.000619383	0.00067119	0.000833385	0.000768383	0.000757653	0.00108895	0.00062991	0.000871861	0.000863575	0.000248256	0.000688617	0.000775888	0.00057092	0.000992265	0.000582252	0.000398942	0.00065782
TGCCTCCTGGCTTCTGAGGACCGCCCTGGGCCTGGGAGAATCCCTTYCCCCTCTTCCCTCGTGATCTGCAACTCCAGTCTTTATGGGCGGGAGTCTTCTGGGCAGGCTTAAAGGCTAACCTGGTGTGTGGGCGTTGTCCTGCAGGGGAATTGAACAGGTGTAAAATTGGAGGGACAAGACT	TCCAGTCTTT	ATGGGCGGGA	TCCAGTCTTTATGGGCGGGA	5	2	0		7	0				0	0.000381907	0.000767185	0.000705188	0.000618093	0.000207459	0.000503596	0.000341997	0.000351017	0.000441988	0.000244151	0.000411712	0.00036595	0.00036585	0.000776153	0.000579784	0.000573929	0.000492226	0.000411001	0.000467332	0.000456853
TGCCTCCTGGCTTCTGAGGACCGCCCTGGGCCTGGGAGAATCCCTTCCCCCTCTTCCCTCGTGATCTGCAACTCCAGTCTGGAGTCTTCTGGGCAGGCTTAAAGGCTAACCTGGTGTGTGGGCGTTGTCCTGCAGGGGAATTGAACAGGTGTAAAATTGGAGGGACAAGACT	ACTCCAGTCT	GGAGTCTTCT	ACTCCAGTCTGGAGTCTTCT	7	9	0		16	0				0	0.000568419	0.000748359	0.000494869	0.000603882	0.000622376	0.000106959	0.000501892	0.000410409	0.000538072	0.00016114	0.000363275	0.000354162	0.000156793	0.000151729	0.000358102	0.000222208	0.00022658	0.000137	0.00020517	0.000189584
TGCCTCCTGGCTTCTGAGGACCGCCCTGGGCCTGGGAGAATCCCTTCCCCCTCTTCCCTCGTGATCTGGGCGGGAGTCTTCTGGGCAGGCTTAAAGGCTAACCTGGTGTGTGGGCGTTGTCCTGCAGGGGAATTRAACAGGTGTAAAATTGGAGGGACAAGACT	TCGTGATCTG	TGGGCGGGAG	TCGTGATCTGGGCGGGAGTC	19	3	2	TG	24	0				0	0.000817102	0.000753065	0.000210319	0.000593496	0.000256273	0.000441204	0.000413062	0.000370179	0.000499638	0.000410174	0.000454094	0.000454635	6.53304e-05	2.33429e-05	0.000110841	6.65048e-05	0.000117197	3.42501e-05	0.000296357	0.000149268
TGCCTCCTGGCTTCTGAGGACCGCCCTGGGCCTGGGAGAATCCCTTCCCCCTCTTCCCTCGTGATCTGCAACTCCAGTCTTTGATGGGCGGGAGTCTTCTGGGCAGGCTTAAAGGCTAACCTGGTGTGTGGGCGTTGTCCTGCAGGGGAATTGAACAGGTGTAAAATTGGAGGGACAAGACT	TCCAGTCTTT	GATGGGCGGG	TCCAGTCTTTGATGGGCGGG	5	1	0		6	0				0	0.000763813	0.000555386	0.000414453	0.000577884	0.000488138	0.00027631	0.000346439	0.000370296	6.40562e-05	0.00048342	0.000351166	0.000299547	0.000287454	0.000980404	0.000349576	0.000539144	0.000414095	0.000342501	0.000991656	0.000582751
TGCCTCCTGGCTTCTGAGGACCGCCCTGGGCCTGGGAGAATCCCTTCCCCCTCTTCCCTCGTGATCTGCAACTCCAGGGAGTCTTCTGGGCAGGCTTAAAGGCTAACCTGGTGTGTGGGCGTTGTCCTGCAGGGRAATTGAACAGGTGTAAAATTGGAGGGACAAGACT	GCAACTCCAG	GGGAGTCTTC	GCAACTCCAGGGAGTCTTCT	10	8	1	G	19	0				0	0.000355262	0.000409479	0.000946437	0.000570393	0.000597969	0.000164894	0.00101711	0.000593324	0.000890381	0.000717805	0.000472258	0.000693481	0.000627172	0.000449352	0.000511574	0.000529366	0.000609423	0.000274001	9.11868e-05	0.00032487
TCTGCTGCCTCCTGGCTTCTGAGGACCGCCCTGGGCCTGGGAGAATCCCTTCCCCCTCTTCCCTCGTGATCTGCAAGATGGGCGGGAGTCTTCTGGGCAGGCTTAAAGGCTAACCTGGTGTGTGGGCGTTGTCCTGCAGGGGAATTGAACAGGTGTAAAATTGGAGGGACAAGACTT	TGATCTGCAA	AGATGGGCGG	TGATCTGCAAGATGGGCGGG	16	0	1	A	17	0				0.000862069	0.000532893	0.000588332	0.000519612	0.000546946	0.000622376	0.000516966	0.000719527	0.000619623	0.000698212	0.000703156	0.000672059	0.000691142	0.00083623	0.000939553	0.000434838	0.000736874	0.000625049	0.000479501	0.000558519	0.000554356
TCTGCTGCCTCCTGGCTTCTGAGGACCGCCCTGGGCCTGGGAGAATCCCTTCCCCCTCTTCCCTCGTGATCTGCAACTCCAGTCAAGATGGGCGGGAGTCTTCTGGGCAGGCTTAAAGGCTAACCTGGTGTGTGGGCGTTGTCCTGCAGGGGAATTGAACAGGTGTAAAATTGGAGGGACAAGACTT	AACTCCAGTC	AGATGGGCGG	AACTCCAGTCAAGATGGGCGG	8	0	0		8	1	A			0.000862069	0.000790458	0.000423599	0.000346408	0.000520155	0.000427121	0.000445661	0.000679553	0.000517445	0.000326686	0.000883828	0.000817369	0.000675961	0.000823164	0.00075281	0.000750309	0.000775428	0.000210954	0.000787752	0.00100305	0.000667254
TGCCTCCTGGCTTCTGAGGACCGCCCTGGGCCTGGGAGAATCCCTTCCCCCTCTTCCCTCGTGATCTGCAACTCCAGTCTTGGGCGGGAGTCTTCTGGGCAGGCTTAAAGGCTAACCTGGTGTGTGGGCGTTGTCCTGCAGGGGAATTGAACAGGTGTAAAATTGGAGGGACAAGACT	CTCCAGTCTT	TGGGCGGGAG	CTCCAGTCTTGGGCGGGAGT	6	3	1	T	10	0				0	0.000408551	0.000550679	0.000600028	0.000519753	0.000878649	0.000802189	0.000888305	0.000856381	0.000973654	0.00118169	0.00104744	0.0010676	0.00111062	0.000536888	0.00079294	0.000813482	0.000921947	0.000342501	0.000763689	0.000676046
TCTGCTGCCTCCTGGCTTCTGAGGACCGCCCTGGGCCTGGGAGAATCCCTTCCCCCTCTTCCCTCGTGATCTGCAACTCCAGTCTTTCTAGGCAGGCTTAAAGGCTAACCTGGTGTGTGGGCGTTGTCCTGCAGGGGAATTGAACAGGTGTAAAATTGGAGGGTCAAGACTT	GTCTTTCTAG	GGCAGGCTTA	GTCTTTCTAGGCAGGCTTAA	1	20	1	G	22	0				0.000862069	0.00039967	0.000545972	0.0006124	0.000519347	8.54242e-05	0.000539249	0.000732851	0.000452508	0.000313875	0.000439472	0.000302729	0.000352026	6.53304e-05	0.000180908	2.55787e-05	9.06057e-05	3.90656e-05	6.85002e-05	3.4195e-05	4.72536e-05
TGCCTCCTGGCTTCTGAGGACCGCCCTGGGCCTGGGAGAATCCCTTCCCCCTCTTCCCTCGTGATGGGCGGGAGTCTTCTGGGCAGGCTTAAAGGCTAACCTGGTGTGTGGGCGTTGTCCTGCAGGGGAATTGAACAGGTGTAAAATTGGAGGGACAAGACT	CCCTCGTGAT	GATGGGCGGG	CCCTCGTGATGGGCGGGAGT	22	1	3	GAT	26	0				0	0.000559537	0.000334173	0.000649515	0.000514408	0.000183052	0.000311962	0.000337556	0.000277523	0.000288253	0.000336929	0.000502531	0.000375904	0.00023519	0.000320965	0.000153472	0.000236542	0.000195328	0.000308251	0.000250764	0.000251447
TGCCTCCTGGCTTCTGAGGACCGCCCTGGGCCTGGGAGAATCCCTTCCCCCTCTTCCCTCGTGATCTGCAACTCCAGTGGGCGGGAGTCTTCTGGGCAGGCTTAAAGGCTAACCTGGTGTGTGGGCGTTGTCCTGCAGGGGAATTGAACAGGTGTAAAATTGGAGGGACAAGACT	CAACTCCAGT	TGGGCGGGAG	CAACTCCAGTGGGCGGGAGT	9	3	1	T	13	0				0	0.000310854	0.000145906	0.00101448	0.000490414	0.000805428	0.000846755	0.000666228	0.000772804	0.0011402	0.000512718	0.000896079	0.000849666	0.000117595	0.000647767	0.000596837	0.000454066	0.000218767	0.000308251	0.000923266	0.000483428
TGCCTCCTGGCTTCTGAGGACCGCCCTGGGCCTGGGAGAATCCCTTCCCCCTCTTCCCTCGTGATCTTCTGGGCAGGCTTAAAGGCTAACCTGGTGTGTGGGCGTTGTCCTGCAGGGGAATTGAACAGGTGTAAAATTGGAGGGACAAGACT	CTCGTGATCT	TCTTCTGGGC	CTCGTGATCTTCTGGGCAGG	20	13	3	TCT	36	0				0	0.000222039	0.000550679	0.000674259	0.000482325	0.000378307	0.00073534	0.000999343	0.00070433	0.000275442	0.000439472	0.000454094	0.000389669	9.14626e-05	0.000297623	0.000392207	0.000260431	0.000132823	0.000308251	0.000296357	0.00024581
TCTGCTGCCTCCTGGCTTCTGAGGACCGCCCTGGGCCTGGGAGAATCCCTTCCCCCTCTTCCCTCGTGATCTGCAACTCCAGTCTTTCTAGACTTCTGGGCAGGCTTAAAGGCTAACCTGGTGTGTGGGCGTTGTCCTGCAGGGGAATTGAACAGGTGTAAAATTGGAGGGTCAAGACTT	TCTTTCTAGA	CTTCTGGGCA	TCTTTCTAGACTTCTGGGCA	0	14	0		14	0				0.000862069	0.00023092	0.000635399	0.000562913	0.000476411	0.000536952	0.00045903	0.00102155	0.000672511	0.00115942	0.000561548	0.000666005	0.000795656	0.000169859	0.000245101	0.000477469	0.000297476	0.000625049	0.000205501	0.000113983	0.000314844
TGCCTCCTGGCTTCTGAGGACCGCCCTGGGCCTGGGAGAATCCCTTCCCCCTCTTCCCTCGTGATCTGCAACGGGAGTCTTCTGGGCAGGCTTAAAGGCTAACCTGGTGTGTGGGCGTTGTCCTGCAGGGGAATTGAACAGGTGTAAAATTGGAGGGACAAGACT	GATCTGCAAC	CGGGAGTCTT	GATCTGCAACGGGAGTCTTC	15	7	1	C	23	0				0	0.000293091	0.000593039	0.000420639	0.000435589	0.000720004	0.000690774	0.000479684	0.000630154	0.000211385	0.000610378	0.000871861	0.000564541	0.000405049	0.000420173	0.000767362	0.000530861	0.000375029	0.000308251	0.000376146	0.000353142
TGCCTCCTGGCTTCTGAGGACCGCCCTGGGCCTGGGAGAATCCCTTTCCCCTCTTCCCTCGTGATCTGCAACTCCAGTCTTGATGGGCGGGAGTCTTCTGGGCAGGCTTAAAGGCTAACCTGGTGTGTGGGCGTTGTCCTGCAGGGGAATTGAACAGGTGTAAAATTGGAGGGACAAGACT	CTCCAGTCTT	GATGGGCGGG	CTCCAGTCTTGATGGGCGGG	6	1	0		7	0				0	0.00034638	0.000635399	0.000321665	0.000434481	0.000463731	0.000133698	0.000732851	0.000443427	0.000288253	0.000356461	0.000163474	0.000269396	0.000483445	0.000525216	0.000554206	0.000520956	0.000257833	0.000137	0.000421739	0.000272191
TGCCTCCTGGCTTCTGAGGACCGCCCTGGGCCTGGGAGAATCCCTTCCCCCTCTTCCCTCGTGATCTGCAACTCCAGTCTTTCGATGGGCGGGAGTCTTCTGGGCAGGCTTAAAGGCTAACCTGGTGTGTGGGCGTTGTCCTGCAGGGGAATTGAACAGGTGTAAAATTGGAGGGACAAGACT	CCAGTCTTTC	GATGGGCGGG	CCAGTCTTTCGATGGGCGGG	4	1	0		5	0				0	0.000381907	0.000277693	0.000618586	0.000426062	0.000122035	0.000392181	0.000488568	0.000334261	0.000634156	0.000268566	0.000217965	0.000373563	0.000783965	0.000443516	0.000835571	0.000687684	0.000265646	0.000137	0.00020517	0.000202605
TGCCTCCTGGCTTCTGAGGACCGCCCTGGGCCTGGGAGAATCCCTTCCCCCTCTTCCCTCGTGATCTGCAACTCCAGTCTTTCGGGCGGGAGTCTTCTGGGCAGGCTTAAAGGCTAACCTGGTGTGTGGGCGTTKTCCTGCAGGGGAATTGAACAGGTGTAAAATTGGAGGGACAAGACT	CCAGTCTTTC	GGGCGGGAGT	CCAGTCTTTCGGGCGGGAGT	4	4	0		8	0				0	0.000532893	0.000433012	0.000303107	0.000423004	0.000720004	0.000824472	0.000235401	0.000593292	1.92168e-05	0.000268566	0.000793151	0.000360311	0.000783965	0.000215922	0.000545679	0.000515189	0.000359403	0.000685002	0.000364747	0.000469717
TGCCTCCTGGCTTCTGAGGACCGCCCTGGGCCTGGGAGAATCCCTTCCCCCTCTTCCCTCGTGATCTGGGCAGGCTTAAAGGCTAACCTGGTGTGTGGGCGTTGTCCTGCAGGGGAATTGAACAGGTGTAAAATTGGAGGGACAAGACT	TCGTGATCTG	TCTGGGCAGG	TCGTGATCTGGGCAGGCTTA	19	16	4	TCTG	39	0				0	0.000204276	0.000550679	0.00046394	0.000406298	0.000292883	0.00052588	0.000723968	0.000514244	0.000333092	0.000283216	0.000314839	0.000310382	5.22644e-05	0.000198415	0.000417786	0.000222822	7.81311e-05	0.000137	0.000159577	0.000124903
TGCCTCCTGGCTTCTGAGGACCGCCCTGGGCCTGGGAGAATCCCTTCCCCCTCTTCCCTCGTGATCTGCAACTCCGGGAGTCTTCTGGGCAGGCTTAAAGGCTAACCTGGTGTGTGGGCGTTGTCCTGCAGGGGAATTGAACAGGTGTAAAATTGGAGGGACAAGACT	CTGCAACTCC	CGGGAGTCTT	CTGCAACTCCGGGAGTCTTC	12	7	1	C	20	0				0	0.000106579	0.000621279	0.00046394	0.000397266	0.000292883	0.000169351	0.000430828	0.000297687	0.000358715	0.000620144	0.000399603	0.000459487	0.000339718	0.000647767	0.000673573	0.000553686	0.000429721	0.000239751	0.000615511	0.000428328
TGCCTCCTGGCTTCTGAGGACCGCCCTGGGCCTGGGAGAATCCCTTCCCCCTCTTCCCTCGTGATCTGCAACTCCAGTCTTTCTAGAAGTCTTCTGGGCAGGCTTAAAGGCTAACCTGGTGTGTGGGCGTTGTCCTGCAGGGGAATTGAACAGGTGTAAAATTGGAGGGACAAGACT	TCTTTCTAGA	AGTCTTCTGG	TCTTTCTAGAAGTCTTCTGG	0	11	0		11	0				0	0.000248683	0.000385946	0.000519612	0.000384747	0.000329493	0.00048577	0.000710644	0.000508636	0.000377931	0.000722688	0.00088397	0.00066153	0.000391983	0.000577738	0.000520101	0.000496607	0.000296898	0.000616502	0.00034195	0.00041845
TCTGCTGCCTCCTGGCTTCTGAGGACCGCCCTGGGCCTGGGAGAATCCCTTCCCCCTCTTCCCTCGTGATCTGCAACTCCAGAAGATGGGCGGGAGTCTTCTGGGCAGGCTTAAAGGCTAACCTGGTGTGTGGGCGTTGTCCTGCAGGGGAATTGAACAGGTGTAAAATTGGAGGGACAAGACTT	GCAACTCCAG	AGATGGGCGG	GCAACTCCAGAAGATGGGCGG	10	0	0		10	1	A			0.000862069	0.000728287	0.000235333	0.00017939	0.000381003	0.000463731	4.45661e-06	0.000497451	0.00032188	3.20281e-05	0.000214853	0.000254293	0.000167058	0.000744767	0.000297623	0.000520101	0.00052083	0.000148449	0.000650752	0.000353349	0.000384183
TGCCTCCTGGCTTCTGAGGACCGCCCTGGGCCTGGGAGAATCCCTTCCCCCTCTTCCCTCGTGATCTGCAACTCTGGGCAGGCTTAAAGGCTAACCTGGTGTGTGGGCGTTGTCCTGCAGGGGAATTGAACAGGTGTAAAATTGGAGGGACAAGACT	TCTGCAACTC	TCTGGGCAGG	TCTGCAACTCTGGGCAGGCT	13	16	2	TC	31	0				0	0.000248683	0.000404773	0.000451568	0.000368341	0.000219662	0.000129242	0.000377529	0.000242144	0.000294658	0.000249034	0.00036933	0.000304341	0.000326652	0.000665274	0.000622415	0.000538114	0.000179702	0.000239751	0.000615511	0.000344988
TGCCTCCTGGCTTCTGAGGACCGCCCTGGGCCTGGGAGAATCCCTTCCCCCTCTTCCCTCGTGATCTGCAACTCCAGTCTTTCATGGGCGGGAGTCTTCTGGGCAGGCTTAAAGGCTAACCTGGTGTGTGGGCGTTGTCCTGCAGGGGAATTGAACAGGTGTAAAATTGGAGGGACAAGACT	CCAGTCTTTC	ATGGGCGGGA	CCAGTCTTTCATGGGCGGGA	4	2	0		6	0				0	0.000497367	0.000400066	0.000204133	0.000367189	0.000366104	0.000173808	0.000337556	0.000292489	0.000147329	0.000224619	0.000115037	0.000162329	0.000627172	0.000140058	0.000571258	0.000446163	0.000445347	0.000376751	0.000376146	0.000399415
TGCCTCCTGGCTTCTGAGGACCGCCCTGGGCCTGGGAGAATCCCTTCCCCCTCTTCCCTCGTGATCTGCAACTCCAGTCTTATGGGCGGGAGTCTTCTGGGCAGGCTTAAAGGCTAACCTGGTGTGTGGGCGTTKTCCTGCAGGGGAATTGAACAGGTGTAAAATTGGAGGGACAAGACT	CTCCAGTCTT	ATGGGCGGGA	CTCCAGTCTTATGGGCGGGA	6	2	0		8	0				0	3.55262e-05	0.000630692	0.000426824	0.000364348	0.000439324	0.000227287	0.00061293	0.000426514	0.000224197	0.000180672	0.000236129	0.000213666	0.000339718	5.83574e-05	0.000579784	0.000325953	0.000437534	0.000376751	0.000216569	0.000343618
TGCCTCCTGGCTTCTGAGGACCGCCCTGGGCCTGGGAGAATCCCTTCCCCCTCTTCCCTCGTGATCTGCAACTCCAGTCTTTCTCGGGAGTCTTCTGGGCAGGCTTAAAGGCTAACCTGGTGTGTGGGCGTTGTCCTGCAGGGGAATTGAACAGGTGTAAAATTGGAGGGACAAGACT	CAGTCTTTCT	CGGGAGTCTT	CAGTCTTTCTCGGGAGTCTT	3	7	0		10	0				0	0.000106579	0.000555386	0.000426824	0.00036293	0.000146441	0.000191634	4.44152e-06	0.000114172	0.000147329	2.44151e-05	4.23821e-05	7.13755e-05	0.000261322	8.7536e-05	0.000119367	0.000156075	0.000179702	0.00017125	7.97884e-05	0.00014358
TGCCTCCTGGCTTCTGAGGACCGCCCTGGGCCTGGGAGAATCCCTTCCCCCTCTTCCCTCGTGATCTGCAACTCCAGTCTTTCTAGGGGAGTCTTCTGGGCAGGCTTAAAGGCTAACCTGGTGTGTGGGCGTTGTCCTGCAGGGGAATTGAACAGGTGTAAAATTGGAGGGACAAGACT	GTCTTTCTAG	GGGAGTCTTC	GTCTTTCTAGGGGAGTCTTC	1	8	0		9	0				0	0.000479604	0.000244746	0.00035878	0.000361043	0.000170848	0.000410008	8.43889e-05	0.000221748	0.000230602	0.000122076	0.000205856	0.000186178	0.000574908	0.00031513	0.000247261	0.0003791	0.000218767	0.000274001	0.000227967	0.000240245
TGCCTCCTGGCTTCTGAGGACCGCCCTGGGCCTGGGAGAATCCCTTCCCCCTCTTCCCTCGTGATCTGCAAAGATGGGCGGGAGTCTTCTGGGCAGGCTTAAAGGCTAACCTGGTGTGTGGGCGTTGTCCTGCAGGGGAATTGAACAGGTGTAAAATTGGAGGGACAAGACT	TGATCTGCAA	AGATGGGCGG	TGATCTGCAAAGATGGGCGG	16	0	0		16	0				0	0.000239802	0.000310639	0.000507241	0.000352561	0.000170848	0.000187177	0.000368646	0.000242224	0.000941626	0.000229502	0.000205856	0.000458995	0.000405049	0.000303458	0.000315471	0.000341326	0.000484413	0.000239751	0.000547121	0.000423761
TGCCTCCTGGCTTCTGAGGACCGCCCTGGGCCTGGGAGAATCCCTTCCCCCTCTTCCCTCGTGATCTGCAACTCCAGTAAGATGGGCGGGAGTCTTCTGGGCAGGCTTAAAGGCTAACCTGGTGTGTGGGCGTTGTCCTGCAGGGGAATTGAACAGGTGTAAAATTGGAGGGACAAGACT	CAACTCCAGT	AGATGGGCGG	CAACTCCAGTAAGATGGGCGG	9	0	0		9	1	A			0	0.000603945	0.000192973	0.00025362	0.000350179	0.000500342	0.00102056	0.000310907	0.000610604	0.00073024	0.000590846	0.000538858	0.000619982	0.000274388	0.000606917	0.000306945	0.000396083	0.000390656	0.000753502	0.000319154	0.00048777
TGCCTCCTGGCTTCTGAGGACCGCCCTGGGCCTGGGAGAATCCCTTCCCCCTCTTCCCTCGTGATCTGCAACTAAGATGGGCGGGAGTCTTCTGGGCAGGCTTAAAGGCTAACCTGGTGTGTGGGCGTTGTCCTGCAGGGGAATTGAACAGGTGTAAAATTGGAGGGACAAGACT	ATCTGCAACT	AGATGGGCGG	ATCTGCAACTAAGATGGGCGG	14	0	0		14	1	A			0	0.000674998	0.00025416	0.00010516	0.000344772	0.000219662	0.000374355	7.55059e-05	0.000223174	0.000480421	9.76605e-05	0.000217965	0.000265349	0.000156793	0.000151729	0.000110841	0.000139788	6.25049e-05	0.000445251	7.97884e-05	0.000195848
TGCCTCCTGGCTTCTGAGGACCGCCCTGGGCCTGGGAGAATCCCTTCCCCCTCTTCCCTCGTGATCTGCAACTCCAGTCTAGTCTTCTGGGCAGGCTTAAAGGCTAACCTGGTGTGTGGGCGTTGTCCTGCAGGGGAATTGAACAGGTGTAAAATTGGAGGGACAAGACT	ACTCCAGTCT	AGTCTTCTGG	ACTCCAGTCTAGTCTTCTGG	7	11	0		18	0				0	0.000435196	0.000296519	0.000290735	0.000340817	1.22035e-05	0.000619468	0.000421945	0.000351205	0.000743052	0.000249034	0.000181638	0.000391241	0.000169859	0.000449352	0.000366628	0.000328613	0.000375029	0.000239751	0.000467332	0.000360704
TGCCTCCTGGCTTCTGAGGACCGCCCTGGGCCTGGGAGAATCCCTTCCCCCTCTTCCCTCGTGATCTGCAACTCCAGTCTTTCTAGATCTGGGCAGGCTTAAAGGCTAACCTGGTGTGTGGGCGTTGTCCTGCAGGGGAATTGAACAGGTGTAAAATTGGAGGGACAAGACT	TCTTTCTAGA	TCTGGGCAGG	TCTTTCTAGATCTGGGCAGG	0	16	0		16	0				0	0.000133223	0.000578919	0.00028455	0.000332231	0.00031729	0.000285223	0.000435269	0.000345927	0.000403554	0.000126959	0.000587295	0.000372603	7.83965e-05	0.000420173	0.00034105	0.000279873	0.00012501	0.000411001	0.000387544	0.000307852
TGCCTCCTGGCTTCTGAGGACCGCCCTGGGCCTGGGAGAATCCCTTCCCCCTCTTCCCTCGTGATCTGCAGATGGGCGGGAGTCTTCTGGGCAGGCTTAAAGGCTAACCTGGTGTGTGGGCGTTGTCCTGCAGGGGAATTGAACAGGTGTAAAATTGGAGGGACAAGACT	GTGATCTGCA	AGATGGGCGG	GTGATCTGCAGATGGGCGGG	17	0	1	A	18	0				0	0.00034638	0.000470666	0.000148461	0.000321836	0.000366104	0.000231744	0.000239842	0.00027923	0.000256225	0.000332046	0.000387494	0.000325255	0.000378917	0.000390994	0.000281366	0.000350426	0.000398469	0.000342501	0.00020517	0.00031538
TGCCTCCTGGCTTCTGAGGACCGCCCTGGGCCTGGGAGAATCCCTTCCCCCTCTTCCCTCGTGATCTGCAACTCCAGTCTTCTGGGAGTCTTCTGGGCAGGCTTAAAGGCTAACCTGGTGTGTGGGCGTTGTCCTGCAGGGGAATTGAACAGGTGTAAAATTGGAGGGACAAGACT	CTCCAGTCTT	GGGAGTCTTC	CTCCAGTCTTCTGGGAGTCTTC	6	8	0		14	2	CT			0	0.000248683	0.000503612	0.000154647	0.000302314	0.000475935	0.000316419	7.99474e-05	0.000290767	0.00077508	0.000346695	0.000199801	0.000440525	1.30661e-05	0	0	4.35536e-06	0	3.42501e-05	0	1.14167e-05
TGCCTCCTGGCTTCTGAGGACCGCCCTGGGCCTGGGAGAATCCCTTCCCCCTCTTCCCTCGTGATCTGCAACTGGAGTCTTCTGGGCAGGCTTAAAGGCTAACCTGGTGTGTGGGCGTTGTCCTGCAGGGGAATTGAACAGGTGTAAAATTGGAGGGACAAGACT	ATCTGCAACT	GGAGTCTTCT	ATCTGCAACTGGAGTCTTCT	14	9	0		23	0				0	0.000133223	0.000574212	0.00017939	0.000295608	7.32207e-05	0.000254027	0.000222076	0.000183108	0.000237008	0.000263683	0.000254293	0.000251661	0.000143727	0.000291787	0.000110841	0.000182118	7.81311e-06	0.000308251	0.000216569	0.000177544
TGCCTCCTGGCTTCTGAGGACCGCCCTGGGCCTGGGAGAATCCCTTCCCCCTCTTCCCTCGTGATCTGCAACTGGGCGGGAGTCTTCTGGGCAGGCTTAAAGGCTAACCTGGTGTGTGGGCGTTGTCCTGCAGGGGAATTGAACAGGTGTAAAATTGGAGGGACAAGACTTCC	ATCTGCAACT	TGGGCGGGAG	ATCTGCAACTGGGCGGGAGT	14	3	1	T	18	0				0	0	0.000291813	0.000562913	0.000284909	0.000573562	0.000860125	0.00020431	0.000545999	0.000313875	0.000180672	0.000345112	0.000279886	0.000261322	0.000280115	0.000537153	0.00035953	0.000234393	6.85002e-05	0.00027356	0.000192151
TGCCTCCTGGCTTCTGAGGACCGCCCTGGGCCTGGGAGAATCCCTTCCCCCTCTTCCCTCGTGATCTGCAACTCTGGGCGGGAGTCTTCTGGGCAGGCTTAAAGGCTAACCTGGTGTGTGGGCGTTGTCCTGCAGGGGAATTGAACAGGTGTAAAATTGGAGGGACAAGACT	TCTGCAACTC	TGGGCGGGAG	TCTGCAACTCTGGGCGGGAG	13	3	0		16	0				0	0.000213157	0.000145906	0.000488683	0.000282582	0.000134238	3.11962e-05	0.000230959	0.000132131	4.48393e-05	0.000502952	0.000217965	0.000255252	0	0.000157565	0.000110841	8.94687e-05	0.000265646	0.00017125	0.00027356	0.000236819
TGCCTCCTGGCTTCTGAGGACCGCCCTGGGCCTGGGAGAATCCCTTCCCCCTCTTCCCTCGTGATCTGCAACTCCAGTCTTTCTGGCGGGAGTCTTCTGGGCAGGCTTAAAGGCTAACCTGGTGTGTGGGCGTTKTCCTGCAGGGGAATTGAACAGGTGTAAAATTGGAGGGACAAGACT	CAGTCTTTCT	GGCGGGAGTC	CAGTCTTTCTGGCGGGAGTC	3	5	0		8	0				0	0.00046184	0.000310639	4.94869e-05	0.000273989	0.0007078	0.000352072	0.000346439	0.00046877	6.40562e-06	0.000263683	0.000478312	0.000249467	0.000326652	0.000291787	5.96837e-05	0.000226041	0.000140636	6.85002e-05	0	6.97121e-05
TGCCTCCTGGCTTCTGAGGACCGCCCTGGGCCTGGGAGAATCCCTTCCCCCTCTTCCCTCGTGATCTGCAACAGATGGGCGGGAGTCTTCTGGGCAGGCTTAAAGGCTAACCTGGTGTGTGGGCGTTGTCCTGCAGGGGAATTGAACAGGTGTAAAATTGGAGGGACAAGACT	GATCTGCAAC	AGATGGGCGG	GATCTGCAACAGATGGGCGG	15	0	0		15	0				0	0.000186512	0.000400066	0.000210319	0.000265633	0.000451528	0.000106959	0.000497451	0.000351979	0.00100568	0.000512718	0.000375384	0.000631261	0.00090156	0.000233429	0.000801467	0.000645485	0.000750059	0.000308251	0.000398942	0.000485751
TGCCTCCTGGCTTCTGAGGACCGCCCTGGGCCTGGGAGAATCCCTTCCCCCTCTTCCCTCGTGATCTGCAACTCAAGATGGGCGGGAGTCTTCTGGGCAGGCTTAAAGGCTAACCTGGTGTGTGGGCGTTGTCCTGCAGGGGAATTGAACAGGTGTAAAATTGGAGGGACAAGACT	TCTGCAACTC	AGATGGGCGG	TCTGCAACTCAAGATGGGCGG	13	0	0		13	1	A			0	0.000319736	0.00011296	0.000352594	0.000261763	0.000366104	0.000548163	0.000364205	0.000426157	0.000249819	0.000429706	0.000429876	0.0003698	0.000391983	0.000320965	3.4105e-05	0.000249018	0.000335964	0.000411001	0.000159577	0.000302181
TGCCTCCTGGCTTCTGAGGACCGCCCTGGGCCTGGGAGAATCCCTTCCCCCTCTTCCCTCGTGATCTGCAACTCCAGTCTTTCTAGATGGGCAGGCTTAAAGGCTAACCTGGTGTGTGGGCGTTGTCCTGCAGGGGAATTGAACAGGTGTAAAATTGGAGGGACAAGACT	TCTTTCTAGA	TGGGCAGGCT	TCTTTCTAGATGGGCAGGCT	0	18	0		18	0				0	0.00039967	9.41332e-05	0.000290735	0.000261513	0.000170848	0.000396638	0.00020431	0.000257265	0.00026263	0.000180672	0.000320893	0.000254732	1.30661e-05	0.000157565	0.000298418	0.00015635	0.000148449	0.000239751	0.000227967	0.000205389
TGCCTCCTGGCTTCTGAGGACCGCCCTGGGCCTGGGAGAATCCCTTCCCCCTCTTCCCTCGTGATCTGCAACTCCAGTCTGATGGGCGGGAGTCTTCTGGGCAGGCTTAAAGGCTAACCTGGTGTGTGGGCGTTGTCCTGCAGGGGAATTGAACAGGTGTAAAATTGGAGGGACAAGACT	ACTCCAGTCT	GATGGGCGGG	ACTCCAGTCTGATGGGCGGG	7	1	0		8	0				0	0.000186512	0.000334173	0.00025362	0.000258102	0.000268476	0.000347615	0.000426386	0.000347493	9.60842e-05	0.000117193	0.000115037	0.000109438	0.000209057	0.000245101	0.00027284	0.000242333	0.000203141	0.000239751	0.000193772	0.000212221
TGCCTCCTGGCTTCTGAGGACCGCCCTGGGCCTGGGAGAATCCCTTCCCCCTCTTCCCTCGTGATCTGCAACTCCAGTCTTTCTGGGAGTCTTCTGGGCAGGCTTAAAGGCTAACCTGGTGTGTGGGCGTTGTCCTGCAGGGGAATTGAACAGGTGTAAAATTGGAGGGACAAGACT	CAGTCTTTCT	GGGAGTCTTC	CAGTCTTTCTGGGAGTCTTC	3	8	0		11	0				0	0.000337499	0.00011296	0.000321665	0.000257374	0.0003539	0.000334245	0.000208752	0.000298966	0.000153735	0.000361344	0.00029062	0.000268566	1.30661e-05	9.92075e-05	0.000400733	0.000171002	0.000187515	0	0.000102585	9.66999e-05
TGCCTCCTGGCTTCTGAGGACCGCCCTGGGCCTGGGAGAATCCCTTCCCCCTCTTCCCTCGTGATCTGCAACTCCAGTCTTGCGGGAGTCTTCTGGGCAGGCTTAAAGGCTAACCTGGTGTGTGGGCGTTGTCCTGCAGGGGAATTGAACAGGTGTAAAATTGGAGGGACAAGACT	CTCCAGTCTT	GCGGGAGTCT	CTCCAGTCTTGCGGGAGTCT	6	6	0		12	0				0	0.000452959	0.0002118	9.27879e-05	0.000252515	8.54242e-05	0.000115872	0.000142129	0.000114475	0.000243413	0.000341812	0.00029062	0.000291949	2.61322e-05	0.000204251	0.000179051	0.000136478	8.59442e-05	6.85002e-05	5.69917e-05	7.04787e-05
TGCCTCCTGGCTTCTGAGGACCGCCCTGGGCCTGGGAGAATCCCTTCCCCCTCTTCCCTCGTGATCTGCAACTCCAGTCTTCAGATGGGCGGGAGTCTTCTGGGCAGGCTTAAAGGCTAACCTGGTGTGTGGGCGTTGTCCTGCAGGGGAATTGAACAGGTGTAAAATTGGAGGGACAAGACTTCC	CTCCAGTCTT	AGATGGGCGG	CTCCAGTCTTCAGATGGGCGG	6	0	0		6	1	C			0	0	0.000249453	0.000451568	0.000233674	0.000122035	0.000218374	5.77398e-05	0.000132716	0.000237008	0.000214853	0.000187692	0.000213184	0.000339718	0.000577738	0.00013642	0.000351292	0.00025002	0.000239751	0.00013678	0.00020885
TGCCTCCTGGCTTCTGAGGACCGCCCTGGGCCTGGGAGAATCCCTTCCCCCTCTTCCCTCGTGATCTGCAACTCCAGTCTTCGGGAGTCTTCTGGGCAGGCTTAAAGGCTAACCTGGTGTGTGGGCGTTGTCCTSCAGGGGAATTGAACAGGTGTAAAATTGGAGGGACAAGACT	CTCCAGTCTT	CGGGAGTCTT	CTCCAGTCTTCGGGAGTCTT	6	7	0		13	0				0	0.000213157	0.000136493	0.000346408	0.000232019	0.000268476	0.000182721	0.00020431	0.000218502	0.000403554	0.000151374	0.00022402	0.000259649	0.000405049	0.000169236	0.00020463	0.000259638	7.81311e-05	0.00017125	0	8.31272e-05
TGCCTCCTGGCTTCTGAGGACCGCCCTGGGCCTGGGAGAATCCCTTCCCCCTCTTCCCTCGTGATCTGCAACTCCAGTCGGGCGGGAGTCTTCTGGGCAGGCTTAAAGGCTAACCTGGTGTGTGGGCGTTGTCCTGCAGGGGAATTGAACAGGTGTAAAATTGGAGGGACAAGACT	AACTCCAGTC	GGGCGGGAGT	AACTCCAGTCGGGCGGGAGT	8	4	0		12	0				0	0.000390788	0.000178853	0.000111345	0.000226996	0.000414918	0	0.000328673	0.000247863	0.000269036	0	0.000175583	0.000148206	5.22644e-05	0.000461023	0.000144946	0.000219411	0.000203141	6.85002e-05	0.000170975	0.000147539
TGCCTCCTGGCTTCTGAGGACCGCCCTGGGCCTGGGAGAATCCCTTCCCCCTCTTCCCTCGTGATCTGCAACTCCAGTCACAGATGGGCGGGAGTCTTCTGGGCAGGCTTAAAGGCTAACCTGGTGTGTGGGCGTTGTCCTGCAGGGGAATTGAACAGGTGTAAAATTGGAGGGACAAGACT	AACTCCAGTC	AGATGGGCGG	AACTCCAGTCACAGATGGGCGG	8	0	0		8	2	AC			0	0.000293091	0.000235333	0.000148461	0.000225628	0.000292883	0.000187177	3.55322e-05	0.000171864	8.3273e-05	3.90642e-05	0.00014531	8.92158e-05	0.000117595	0.000145893	0.00034105	0.000201513	0.000132823	6.85002e-05	5.69917e-05	8.61049e-05
TGCCTCCTGGCTTCTGAGGACCGCCCTGGGCCTGGGAGAATCCCTTCCCCCTCTTCCCTCGTGATCTGCAACTCGAGTCTTCTGGGCAGGCTTAAAGGCTAACCTGGTGTGTGGGCGTTGTCCTGCAGGGGAATTGAACAGGTGTAAAATTGGAGGGACAAGACT	TCTGCAACTC	GAGTCTTCTG	TCTGCAACTCGAGTCTTCTG	13	10	0		23	0				0	7.10524e-05	0.000320053	0.00028455	0.000225218	0.000219662	0.000147068	0.000279816	0.000215515	6.40562e-05	0.000185555	0.000139256	0.000129622	0.000195991	0.000653602	0.00027284	0.000374144	0.000273459	0.00010275	0.000376146	0.000250785
TGCCTCCTGGCTTCTGAGGACCGCCCTGGGCCTGGGAGAATCCCTTTCCCCTCTTTCCTCGTGATCTGCAACTCCAGGCTTAAAGGCTAACCTGGTGTGTGGGCGTTGTCCTGCAGGGGAATTGAACAGGTGTAAAATTGGAGGGATAAGACT	GCAACTCCAG	CAGGCTTAAA	GCAACTCCAGGCTTAAAGGC	10	22	3	CAG	35	0				0	0.000133223	0.000244746	0.000278364	0.000218778	8.54242e-05	0.000307506	0.000359763	0.000250898	5.76505e-05	0.000156257	0.000187692	0.000133867	0.000418115	0.000484366	0.000605363	0.000502615	0.000195328	0.000650752	0.000501527	0.000449202
TGCCTCCTGGCTTCTGAGGACCGCCCTGGGCCTGGGAGAATCCCTTCCCCCTCTTCCCTCGTGATCTGCAACTCCAGTCTTTCTAAGTCTTCTGGGCAGGCTTAAAGGCTAACCTGGTGTGTGGGCGTTGTCCTGCAGGGGAATTGAACAGGTGTAAAATTGGAGGGACAAGACT	AGTCTTTCTA	AGTCTTCTGG	AGTCTTTCTAAGTCTTCTGG	2	11	0		13	0				0	0.000195394	0.000178853	0.000278364	0.000217537	3.66104e-05	6.23925e-05	8.88305e-05	6.26111e-05	0	6.83624e-05	0.000102928	5.70968e-05	9.14626e-05	1.16715e-05	1.70525e-05	4.00622e-05	0	6.85002e-05	0	2.28334e-05
TGCCTCCTGGCATTGGAGGGACAAGACTTCC	GCCTCCTGGC	ATTGGAGGGA	GCCTCCTGGCATTGGAGGGA	76	84	0		160	0				0	0	0.000550679	6.18586e-05	0.000204179	0	0.000521423	5.77398e-05	0.000193054	0.000525261	0.00058108	0.000308784	0.000471708	3.91983e-05	0.000799496	9.37886e-05	0.000310828	1.56262e-05	6.85002e-05	4.55934e-05	4.32399e-05
TGCCTCCTGGCTTCTGAGGACCGCCCTGGGCCTGGGAGAATCCCTTCCCCCTCTTCCCTCGTGATCTGCAACTCCAGTCTTTCTAGGGCAGGCTTAAAGGCTAACCTGGTGTGTGGGCGTTGTCCTGCAGGGGAATTGAACAGGTGTAAAATTGGAGGGACAAGACT	GTCTTTCTAG	GGGCAGGCTT	GTCTTTCTAGGGCAGGCTTA	1	19	1	G	21	0				0	0.000319736	0.000164733	0.000117531	0.000200667	0	0	4.44152e-06	1.48051e-06	0.000128112	0.000122076	0.000187692	0.00014596	6.53304e-05	0.000157565	8.52624e-06	7.71405e-05	0.000132823	3.42501e-05	0	5.5691e-05
TCTGCTGCCTCCTGGCTTCTGAGGACCGCCCTGGGCCTGGGAGAATCCCTTCCCCCTCTTCCCTCGTGATCTGCAACTCCAGTCTTTCTAGATCTTCTGGGCAGGCTTAAAGGCTAACCTGGTGTGTGGGCGTTKTCCTGCAGGGGAATTGAACAGGTGTAAAATTGGAGGGACAAGACTT	TCTTTCTAGA	TCTTCTGGGC	TCTTTCTAGATCTTCTGGGC	0	13	0		13	0				0.000862069	0.000159868	0.000178853	0.000259806	0.000199509	0.000219662	0.000218374	0.000404179	0.000280738	1.92168e-05	0.000278333	0.000454094	0.000250548	0	0.000186744	0.000264313	0.000150352	0.000203141	0.000137	0.000376146	0.000238762
TGCCTCCTGGCTTCTGAGGACCGCCCTGGGCCTGGGAGAATCCCTTCCCCCTCTTCCCTCGTGATCTGCAACTCCAGTCTTTCTAGGTCTTCTGGGCAGGCTTAAAGGCTAACCTGGTGTGTGGGCGTTGTCCTGCAGGGGAATTGAACAGGTGTAAAATTGGAGGGACAAGACTTCC	GTCTTTCTAG	GTCTTCTGGG	GTCTTTCTAGGTCTTCTGGG	1	12	0		13	0				0	0	0.0001412	0.000445382	0.000195527	0.000244069	0	7.55059e-05	0.000106525	6.40562e-06	9.27775e-05	0.000121092	7.3425e-05	0.000287454	0.000105043	5.96837e-05	0.000150727	0	0.000205501	1.13983e-05	7.22996e-05
TGCCTCCTGGCTTCTGAGGACCGCCCTGGGCCTGGGAGAATCCCTTCCCCCTCTTCCCTCGTGATCTGCAACTCCTGGGCGGGAGTCTTCTGGGCAGGCTTAAAGGCTAACCTGGTGTGTGGGCGTTGTCCTGCAGGGGAATTGAACAGGTGTAAAATTGGAGGGACAAGACT	CTGCAACTCC	TGGGCGGGAG	CTGCAACTCCTGGGCGGGAG	12	3	0		15	0				0	8.88155e-05	0.000296519	0.000173204	0.00018618	6.10173e-05	0.000396638	0.00026205	0.000239902	6.40562e-06	0.000185555	9.68734e-05	9.6278e-05	0.000248256	0.000233429	0.000230208	0.000237298	0.00022658	0.00017125	9.11868e-05	0.000163006
TGCCTCCTGGCTTCTGAGGACCGCCCTGGGCCTGGGAGAATCCCTTCCCCCTCTTCCCTCGTGATCTGCAACTCCAGTCTTTCTAGAGGGCAGGCTTAAAGGCTAACCTGGTGTGTGGGCGTTGTCCTGCAGGGGAATTGAACAGGTGTAAAATTGGAGGGACAAGACT	TCTTTCTAGA	GGGCAGGCTT	TCTTTCTAGAGGGCAGGCTT	0	19	0		19	0				0	0.000248683	0.00019768	0.000111345	0.000185903	0.000195255	0	0.000111038	0.000102098	7.04618e-05	4.39472e-05	0.000157419	9.06094e-05	0.000130661	0.000134222	5.11574e-05	0.000105347	0.000203141	0.000137	0.000250764	0.000196968
TGCCTCCTGGCTTCTGAGGACCGCCCTGGGCCTGGGAGAATCCCTTTCCCCTCTTCCCTCGTGATCTGCAACTCCAGTCTTTTTGGGCGGGAGTCTTCTGGGCAGGCTTAAAGGCTAACCTGGTGTGTGGGCGTTGTCCTGCAGGGGAATTGAACAGGTGTAAAATTGGAGGGACAAGACT	TCCAGTCTTT	TGGGCGGGAG	TCCAGTCTTTTTGGGCGGGAG	5	3	0		8	1	T			0	0.000266446	0.000277693	1.23717e-05	0.000185504	2.44069e-05	0.000115872	5.77398e-05	6.60062e-05	6.40562e-06	0.000131842	9.68734e-05	7.83736e-05	0.000117595	7.00288e-05	3.4105e-05	7.39095e-05	0	0	5.69917e-05	1.89972e-05
TGCCTCCTGGCTTCTGAGGACCGCCCTGGGCCTGGGAGAATCCCTTCCCCCTCTTCCCTCGTGATCTGCAACTCCAGTCTTCTGGCGGGAGTCTTCTGGGCAGGCTTAAAGGCTAACCTGGTGTGTGGGCGTTGTCCTGCAGGGGAATTGAACAGGTGTAAAATTGGAGGGACAAGACT	CTCCAGTCTT	GGCGGGAGTC	CTCCAGTCTTCTGGCGGGAGTC	6	5	0		11	2	CT			0	8.88155e-05	0.000230626	0.000228877	0.000182773	3.66104e-05	4.45661e-06	0.000266491	0.000102519	3.84337e-05	0.000229502	2.42184e-05	9.73848e-05	0	0	0	0	0	0	0	0
TGCCTCCTGGCTTCTGAGGACCGCCCTGGGCCTGGGAGAATCCCTTCCCCCTCTTCCCTCGTGATCTGCAACTCCAGTCTGGCGGGAGTCTTCTGGGCAGGCTTAAAGGCTAACCTGGTGTGTGGGCGTTGTCCTGCAGGGGAATTGAACAGGTGTAAAATTGGAGGGACAAGACT	ACTCCAGTCT	GGCGGGAGTC	ACTCCAGTCTGGCGGGAGTC	7	5	0		12	0				0	0.000213157	0.000188266	0.000129903	0.000177109	0.000146441	0.000160438	0.000199869	0.000168916	0.000128112	1.95321e-05	7.87096e-05	7.54514e-05	7.83965e-05	1.16715e-05	0.000289892	0.000126653	7.81311e-05	0	0.00013678	7.16371e-05
TGCCTCCTGGCTTCTGAGGACCGCCCTGGGCCTGGGAGAATCCCTTCCCCCTCTTCCCTCGTGATCTGCAACTCCAGTCGGCGGGAGTCTTCTGGGCAGGCTTAAAGGCTAACCTGGTGTGTGGGCGTTGTCCTGCAGGGGAATTGAACAGGTGTAAAATTGGAGGGACAAGACT	AACTCCAGTC	GGCGGGAGTC	AACTCCAGTCGGCGGGAGTC	8	5	0		13	0				0	0.000381907	8.00132e-05	6.80445e-05	0.000176655	1.22035e-05	4.90227e-05	1.77661e-05	2.63307e-05	0.000185763	0.000263683	0.000187692	0.00021238	0.000405049	3.50144e-05	5.11574e-05	0.00016374	7.0318e-05	0	0	2.34393e-05
TCTGCTGCCTCCTGGCTTCTGAGGACCGCCCTGGGCCTGGGAGAATCCCTTCCCCCTCTTCCCTCGTGATCTGCAACTCCAGTCTTTCTGCGGGAGTCTTCTGGGCAGGCTTAAAGGCTAACCTGGTGTGTGGGCGTTGTCCTGCAGGGGAATTGAACAGGTGTAAAATTGGAGGGACAAGACTT	CAGTCTTTCT	GCGGGAGTCT	CAGTCTTTCTGCGGGAGTCT	3	6	0		9	0				0.000862069	0.000435196	6.58932e-05	2.47434e-05	0.000175277	9.76276e-05	0.000155981	0.000288699	0.000180769	0.00010249	3.90642e-05	0.000121092	8.75486e-05	0.000169859	2.91787e-05	4.26312e-05	8.05563e-05	1.56262e-05	0.000137	5.69917e-05	6.98728e-05
TGCCTCCTGGCTTCTGAGGACCGCCCTGGGCCTGGGAGAATCCCTTCCCCCTCTTCCCTCGTGATCTGCAACTCCAGTCTTTTCAGATGGGCGGGAGTCTTCTGGGCAGGCTTAAAGGCTAACCTGGTGTGTGGGCGTTGTCCTGCAGGGGAATTGAACAGGTGTAAAATTGGAGGGACAAGACT	TCCAGTCTTT	AGATGGGCGG	TCCAGTCTTTTCAGATGGGCGG	5	0	0		5	2	TC			0	7.10524e-05	0.000174146	0.000272178	0.000172459	0.000158645	8.46755e-05	0.000155453	0.000132925	0.000269036	0.000253917	0.00022402	0.000248991	0.000182925	0.000624424	0.000238735	0.000348695	0.000234393	0.000513751	0.000193772	0.000313972
TGCCTCCTGGCTTCTGAGGACCGCCCTGGGCCTGGGAGAATCCCTTCCCCCTCTTCCCTCGTGATCTGCAACTCCAGATCTTCTGGGCAGGCTTAAAGGCTAACCTGGTGTGTGGGCGTTGTCCTGCAGGGGAATTGAACAGGTGTAAAATTGGAGGGACAAGACT	GCAACTCCAG	TCTTCTGGGC	GCAACTCCAGATCTTCTGGGC	10	13	0		23	1	A			0	4.44077e-05	0.000362413	9.89738e-05	0.000168598	0	0	0.000226518	7.55059e-05	0	9.76605e-06	0.00014531	5.16921e-05	0	0	0	0	0	0	1.13983e-05	3.79945e-06
TGCCTCCTGGCTTCTGAGGACCGCCCTGGGCCTGGGAGAATCCCTTCCCCCTCTTCCCTCGTGATCTGCAACTCCAGTTGGCGGGAGTCTTCTGGGCAGGCTTAAAGGCTAACCTGGTGTGTGGGCGTTGTCCTGCAGGGGAATTGAACAGGTGTAAAATTGGAGGGACAAGACT	CAACTCCAGT	GGCGGGAGTC	CAACTCCAGTTGGCGGGAGTC	9	5	0		14	1	T			0	0.000106579	0.000324759	6.80445e-05	0.000166461	0	0	4.44152e-06	1.48051e-06	6.40562e-06	7.81284e-05	5.44913e-05	4.63418e-05	0	5.83574e-06	0	1.94525e-06	0	0	0	0
TGCCTCCTGGCTTCTGAGGACCGCCCTGGGCCTGGGAGAATCCCTTTCCCCTCTTCCCTYGTGATCTGCAACTCCAGTCTTTCTAGCAGGCTTAAAGGCTAACCTGGTGTGTGGGCGTTGTCCTGCAGGGGAATTGAACAGGTGTAAAACTGGAGGGACAAGACT	GTCTTTCTAG	GCAGGCTTAA	GTCTTTCTAGCAGGCTTAAA	1	21	1	G	23	0				0	0.000204276	0.000188266	0.00010516	0.000165901	7.32207e-05	0.00020946	0.000119921	0.000134201	0.00016014	2.44151e-05	0.000102928	9.58278e-05	0.000130661	4.66859e-05	0.000221682	0.00013301	0.00010157	0	0	3.38568e-05
TGCCTCCTGGCTTCTGAGGACCGCCCTGGGCCTGGGAGAATCCCTTCCCCCTCTTCCCTCGTGATCTGCAACTCCAGTCTATGGGCGGGAGTCTTCTGGGCAGGCTTAAAGGCTAACCTGGTGTGTGGGCGTTGTCCTGCAGGGGAATTGAACAGGTGTAAAATTGGAGGGACAAGACT	ACTCCAGTCT	ATGGGCGGGA	ACTCCAGTCTATGGGCGGGA	7	2	0		9	0				0	0.000222039	0.00022592	4.94869e-05	0.000165815	0.000170848	0.000231744	8.88305e-06	0.000137158	0	5.37133e-05	0.000102928	5.22138e-05	2.61322e-05	0.000145893	0.000230208	0.000134078	0.000148449	0.000205501	0.00013678	0.000163577
TGCCTCCTGGCTTCTGAGGACCGCCCTGGGCCTGGGAGAATCCCTTCCCCCTCTTCCCTCGTGATCTGCAACTCCAGTCTCAGATGGGCGGGAGTCTTCTGGGCAGGCTTAAAGGCTAACCTGGTGTGTGGGCGTTGTCCTGCAGGGGAATTGAACAGGTGTAAAATTGGAGGGACAAGACT	ACTCCAGTCT	AGATGGGCGG	ACTCCAGTCTCAGATGGGCGG	7	0	0		7	1	C			0	8.88155e-05	0	0.000395895	0.00016157	0.0003539	0.000138155	0.00014657	0.000212875	0	9.76605e-05	0.000151365	8.30084e-05	0.000431181	0.000297623	0.000298418	0.000342407	0.000429721	0.000239751	0.00020517	0.000291547
TGCCTCCTGGCTTCTGAGGACCGCCCTGGGCCTGGGAGAATCCCTTCCCCCTCTTCCCTCGTGATCTGCAACTCCAGTCTGTCTTCTGGGCAGGCTTAAAGGCTAACCTGGTGTGTGGGCGTTGTCCTGCAGGGGAATTGAACAGGTGTAAAATTGGAGGGACAAGACT	ACTCCAGTCT	GTCTTCTGGG	ACTCCAGTCTGTCTTCTGGG	7	12	0		19	0				0	5.32893e-05	0.000202386	0.000228877	0.000161517	0.000170848	0.00026294	7.99474e-05	0.000171245	0.000147329	0.000307631	0.000278511	0.00024449	0.000104529	0.000163401	0.000306945	0.000191625	0.00012501	0.000205501	2.27967e-05	0.000117769
TGCCTCCTGGCTTCTGAGGACCGCCCTGGGCCTGGGAGAATCCCTTCCCCCTCTTCCCTCGTGATCTGCAACTCCAGTCTTTCTAGACTGGAGTCTTCTGGGCAGGCTTAAAGGCTAACCTGGTGTGTGGGCGTTGTCCTGCAGGGGAATTGAACAGGTGTAAAATTGGAGGGACAAGACT	TCTTTCTAGA	GGAGTCTTCT	TCTTTCTAGACTGGAGTCTTCT	0	9	0		9	2	CT			0	0.000142105	3.29466e-05	0.000309293	0.000161448	0.000158645	0.000111415	7.55059e-05	0.000115189	0	0.000170906	0.000139256	0.000103387	0	0	8.52624e-06	2.84208e-06	0	0	0	0
TGCCTCCTGGCTTCTGAGGACCGCCCTGGGCCTGGGAGAATCCCTTCCCCCTCTTCCCTCGTGATCTGCAACTCCAGTCTTTCTGGCAGGCTTAAAGGCTAACCTGGTGTGTGGGCGTTGTCCTGCAGGGGAATTGAACAGGTGTAAAATTGGAGGGACAAGACTTCC	CAGTCTTTCT	GGCAGGCTTA	CAGTCTTTCTGGCAGGCTTA	3	20	0		23	0				0	0	0.00025416	0.000228877	0.000161012	2.44069e-05	0	0.000275374	9.99271e-05	0	3.41812e-05	3.63275e-05	2.35029e-05	0	0	0	0	0	0.00010275	0	3.42501e-05
TGCCTCCTGGCTTCTGAGGACCGCCCTGGGCCTGGGAGAATCCCTTCCCCCTCTTCCCTCGTGATCTGCAACTCCGGGCGGGAGTCTTCTGGGCAGGCTTAAAGGCTAACCTGGTGTGTGGGCGTTGTCCTGCAGGGGAATTGAACAGGTGTAAAATTGGAGGGACAAGACT	CTGCAACTCC	GGGCGGGAGT	CTGCAACTCCGGGCGGGAGT	12	4	0		16	0				0	1.77631e-05	0.0002118	0.000247434	0.000158999	0.000146441	0.00026294	0.000159895	0.000189759	0.000550883	0.000200204	1.21092e-05	0.000254399	0.000261322	0.00027428	0.000332523	0.000289375	0.000187515	3.42501e-05	0.000307755	0.000176507
TGCCTCCTGGCTTCTGAGGACCGCCCTGGGCCTGGGAGAATCCCTTCCCCCTCTTCCCTCGTGATCTGCAACAAGATGGGCGGGAGTCTTCTGGGCAGGCTTAAAGGCTAACCTGGTGTGTGGGCGTTGTCCTGCAGGGGAATTGAACAGGTGTAAAATTGGAGGGACAAGACTTCC	GATCTGCAAC	AGATGGGCGG	GATCTGCAACAAGATGGGCGG	15	0	0		15	1	A			0	0	0.000310639	0.000154647	0.000155095	3.66104e-05	0	0.000106597	4.77356e-05	0.000185763	5.37133e-05	6.05459e-05	0.000100007	0.000156793	0.00012255	0.000161999	0.000147114	0.000148449	0.00010275	0.000113983	0.000121728
TCTGCTGCCTCCTGGCTTCTGAGGACCGCCCTGGGCCTGGGAGAATCCCTTCCCCCTCTTCCCTCGTGATCTGCAACTCCAGTCTTTCTAGACTGGGCAGGCTTAAAGGCTAACCTGGTGTGTGGGCGTTGTCCTGCAGGGGAATTGAACAGGTGTAAAATTGGAGGGACAAGACTT	TCTTTCTAGA	CTGGGCAGGC	TCTTTCTAGACTGGGCAGGC	0	17	0		17	0				0.000862069	5.32893e-05	3.76533e-05	0.000371152	0.000154031	0.000207459	0.000833385	0.000355322	0.000465389	0.000563694	0.00037111	0.000363275	0.000432693	0	8.7536e-05	0.000332523	0.00014002	4.68787e-05	0.000137	0.000444536	0.000209472
TGCCTCCTGGCTTCTGAGGACCGCCCTGGGCCTGGGAGAATCCCTTCCCCCTCTTCCCTCGTGATCTGCAACTCCAGTCTTTGGAGTCTTCTGGGCAGGCTTAAAGGCTAACCTGGTGTGTGGGCGTTGTCCTGCAGGGGAATTGAACAGGTGTAAAATTGGAGGGACAAGACT	TCCAGTCTTT	GGAGTCTTCT	TCCAGTCTTTGGAGTCTTCT	5	9	0		14	0				0	0.000213157	9.41332e-05	0.000154647	0.000153979	1.22035e-05	8.91321e-06	0.000377529	0.000132882	0.000134518	4.88303e-05	6.66005e-05	8.33162e-05	0.000143727	0.000110879	0.000179051	0.000144552	0	0.00010275	2.27967e-05	4.1849e-05
TGCCTCCTGGCTTCTGAGGACCGCCCTGGGCCTGGGAGAATCCCTTCCCCCTCTTCCCTCGTGATCTGCAACTCCAGTCTCCAGATGGGCGGGAGTCTTCTGGGCAGGCTTAAAGGCTAACCTGGTGTGTGGGCGTTGTCCTGCAGGGGAATTGAACAGGTGTAAAATTGGAGGGACAAGACT	ACTCCAGTCT	AGATGGGCGG	ACTCCAGTCTCCAGATGGGCGG	7	0	0		7	2	CC			0	0.000301973	9.88398e-05	5.56727e-05	0.000152162	1.22035e-05	0.000271853	0	9.46855e-05	6.40562e-06	0.00011231	6.05459e-05	5.97537e-05	3.91983e-05	5.83574e-06	0	1.50113e-05	0	0	0	0
TGCCTCCTGGCTTCTGAGGACCGCCCTGGGCCTGGGAGAATCCCTTCCCCCTCTTCCCTCGTGATCTGCAACTCGATGGGCGGGAGTCTTCTGGGCAGGCTTAAAGGCTAACCTGGTGTGTGGGCGTTGTCCTGCAGGGGAATTGAACAGGTGTAAAATTGGAGGGACAAGACTTCC	TCTGCAACTC	GATGGGCGGG	TCTGCAACTCGATGGGCGGG	13	1	0		14	0				0	0	0.000122373	0.000327851	0.000150075	1.22035e-05	0.000240657	4.44152e-05	9.90918e-05	5.76505e-05	4.88303e-06	2.42184e-05	2.89173e-05	0	1.75072e-05	0.000119367	4.56249e-05	4.68787e-05	3.42501e-05	0.000113983	6.50374e-05
TGCCTCCTGGCTTCTGAGGACCGCCCTGGGCCTGGGAGAATCCCTTCCCCCTCTTCCCTCGTGATCTGCAACTCCAGTCGAGTCTTCTGGGCAGGCTTAAAGGCTAACCTGGTGTGTGGGCGTTGTCCTGCAGGGGAATTGAACAGGTGTAAAATTGGAGGGACAAGACT	AACTCCAGTC	GAGTCTTCTG	AACTCCAGTCGAGTCTTCTG	8	10	0		18	0				0	7.99339e-05	0.000249453	0.000117531	0.000148973	0	0.000115872	0.000217635	0.000111169	3.84337e-05	8.30115e-05	0	4.04817e-05	0	7.00288e-05	3.4105e-05	3.47113e-05	1.56262e-05	0.00010275	0.000216569	0.000111648
TGCCTCCTGGCTTCTGAGGACCGCCCTGGGCCTGGGAGAATCCCTTCCCCCTCTTCCCTCGTGAGATGGGCGGGAGTCTTCTGGGCAGGCTTAAAGGCTAACCTGGTGTGTGGGCGTTGTCCTGCAGGGGAATTRAACAGGTGTAAAATTGGAGGGACAAGACT	TCCCTCGTGA	AGATGGGCGG	TCCCTCGTGAGATGGGCGGG	23	0	1	A	24	0				0	0.000195394	7.53065e-05	0.000173204	0.000147968	0.000134238	7.13057e-05	0.000124363	0.000109969	0	0.000126959	5.44913e-05	6.04833e-05	5.22644e-05	0.000204251	5.11574e-05	0.000102558	0.000156262	6.85002e-05	0.000262162	0.000162308
TGCCTCCTGGCTTCTGAGGACCGCCCTGGGCCTGGGAGAATCCCTTCCCCCTCTTCCCTCGTGGGCGGGAGTCTTCTGGGCAGGCTTAAAGGCTAACCTGGTGTGTGGGCGTTGTCCTGCAGGGGAATTGAACAGGTGTAAAATTGGAGGGACAAGACT	TTCCCTCGTG	TGGGCGGGAG	TTCCCTCGTGGGCGGGAGTC	24	3	2	TG	29	0				0	7.99339e-05	0.00022592	0.000136089	0.000147314	3.66104e-05	0.000267396	7.99474e-05	0.000127985	8.96786e-05	0.000166023	0.000217965	0.000157889	2.61322e-05	0	0.000110841	4.56578e-05	0	0.00010275	0.00013678	7.98435e-05
TGCCTCCTGGCTTCTGAGGACCGCCCTGGGCCTGGGAGAATCCCTTCCCCCTCTTCCCTCGTGATCTGCAACTCCAGTCTTTAAAGATGGGCGGGAGTCTTCTGGGCAGGCTTAAAGGCTAACCTGGTGTGTGGGCGTTGTCCTGCAGGGGAATTGAACAGGTGTAAAATTGGAGGGACAAGACT	TCCAGTCTTT	AGATGGGCGG	TCCAGTCTTTAAAGATGGGCGG	5	0	0		5	2	AA			0	8.88155e-06	0.000216506	0.000216505	0.000147298	0.000122035	0.000231744	0.000368646	0.000240808	0.000320281	3.41812e-05	0.00014531	0.000166591	0.000209057	0.000227594	0.000503048	0.000313233	0.000289085	0.000239751	0.000216569	0.000248468
TGCCTCCTGGCTTCTGAGGACCGCCCTGGGCCTGGGAGAATCCCTTCCCCCTCTTCCCTCGTGATCTGCAACGGAGTCTTCTGGGCAGGCTTAAAGGCTAACCTGGTGTGTGGGCGTTGTCCTGCAGGGGAATTGAACAGGTGTAAAATTGGAGGGACAAGACT	GATCTGCAAC	GGAGTCTTCT	GATCTGCAACGGAGTCTTCT	15	9	0		24	0				0	0.000150986	0	0.000290735	0.000147241	8.54242e-05	0	0.00020431	9.65781e-05	3.84337e-05	2.92982e-05	0.000121092	6.29412e-05	0.000130661	0.000291787	0.000213156	0.000211868	3.12524e-05	0	0.000501527	0.000177593
TGCCTCCTGGCTTCTGAGGASCGCCCTGGGCCTGGGAGAATCCCTTCCCCCTCTTCCCTCGTGATCTGCAACTGGGCAGGCTTAAAGGCTAACCTGGTGTGTGGGCGTTGTCCTGCAGGGGAATTGAACAGGTGTAAAATTGGAGGGACAAGACT	ATCTGCAACT	CTGGGCAGGC	ATCTGCAACTGGGCAGGCTT	14	17	2	CT	33	0				0	9.7697e-05	0.000188266	0.000154647	0.00014687	8.54242e-05	8.91321e-05	0.000346439	0.000173665	0	0.000151374	0.000102928	8.47673e-05	0.000130661	0.000513545	0.000426312	0.000356839	0.000195328	0.000274001	0.000398942	0.000289424
TGCCTCCTGGCTTCTGAGGACCGCCCTGGGCCTGGGAGAATCCCTTCCCCCTCTTCCCTCGTGATCTGCAGGCTTAAAGGCTAACCTGGTGTGTGGGCGTTGTCCTGCAGGGGAATTGAACAGGTGTAAAATTGGAGGGACAAGACT	GTGATCTGCA	GCAGGCTTAA	GTGATCTGCAGGCTTAAAGG	17	21	3	GCA	41	0				0	8.88155e-05	0.0001412	0.000204133	0.000144716	6.10173e-05	0.000178264	9.3272e-05	0.000110851	0.000128112	5.85963e-05	4.84367e-05	7.83818e-05	0.000130661	7.58646e-05	0.000264313	0.000156946	3.90656e-05	0.00010275	0.000182374	0.000108063
TGCCTCCTGGCTTCTGAGGACCGCCCTGGGCCTGGGAGAATCCCTTCCCCCTCTTCCCTCGTGATCTGCAACTCCAGTCTTTCTAGGCAGTCTTCTGGGCAGGCTTAAAGGCTAACCTGGTGTGTGGGCGTTGTCCTGCAGGGGAATTGAACAGGTGTAAAATTGGAGGGACAAGACT	GTCTTTCTAG	AGTCTTCTGG	GTCTTTCTAGGCAGTCTTCTGG	1	11	0		12	2	GC			0	0.000204276	0.000207093	6.18586e-06	0.000139185	0	0	0	0	0	5.85963e-05	2.42184e-05	2.76049e-05	0	0	0	0	0	0	0	0
TCTGCTGCCTCCTGGCTTCTGAGGACCGCCCTGGGCCTGGGAGAATCCCTTCCCCCTCTTCCCTCGTGATCTGCAATGGGCGGGAGTCTTCTGGGCAGGCTTAAAGGCTAACCTGGTGTGTGGGCGTTGTCCTGCAGGGGAATTGAACAGGTGTAAAATTGGAGGGACAAGACTT	TGATCTGCAA	ATGGGCGGGA	TGATCTGCAATGGGCGGGAG	16	2	1	A	19	0				0.000862069	7.99339e-05	0.000282399	4.94869e-05	0.000137273	0.000439324	0.000441204	0.000195427	0.000358652	0.00010249	0.000190438	0.000230074	0.000174334	0.000143727	4.66859e-05	0.000179051	0.000123155	0.000257833	0.000308251	0.000125382	0.000230488
TGCCTCCTGGCTTCTGAGGACCGCCCTGGGCCTGGGAGAATCCCTTCCCCCTCTTCCCTCGTGATCTGCAACTCCAGTCTTTCTAGAAAGTCTTCTGGGCAGGCTTAAAGGCTAACCTGGTGTGTGGGCGTTGTCCTGCAGGGGAATTGAACAGGTGTAAAATTGGAGGGACAAGACTTCCC	TCTTTCTAGA	AGTCTTCTGG	TCTTTCTAGAAAGTCTTCTGG	0	11	0		11	1	A			0	0	0	0.000408267	0.000136089	0.000244069	0.000147068	4.44152e-06	0.00013186	0	0	9.68734e-05	3.22911e-05	0.000156793	0	5.96837e-05	7.21589e-05	7.0318e-05	0.000205501	0.000227967	0.000167929
TGCCTCCTGGCTTCTGAGGACCGCCCTGGGCCTRGGAGAATCCCTTCCCCCTCTTCCCTCGTGATCTGCAACTCCAGTCTTCTTCTGGGCAGGCTTAAAGGCTAACCTGGTGTGTGGGCGTTGTCCTGCAGGGGAATTGAACAGGTGTAAAATTGGAGGGACAAGACT	CTCCAGTCTT	TCTTCTGGGC	CTCCAGTCTTCTTCTGGGCA	6	13	1	T	20	0				0	0.000168749	0.000202386	3.71152e-05	0.000136084	0.000122035	0.000311962	0.00031979	0.000251262	0.000256225	0.000395525	0.000417767	0.000356505	0.000248256	0.000256772	6.82099e-05	0.000191079	0.000437534	0.000239751	7.97884e-05	0.000252358
TGCCTCCTGGCTTCTGAGGACCGCCCTGGGCCTGGGAGAATCCCTTCCCCCTCTTCCCTCGTGATCTGCAACTCCAGTCCAGGCGGGAGTCTTCTGGGCAGGCTTAAAGGCTAACCTGGTGTGTGGGCGTTGTCCTGCAGGGGAATTGAACAGGTGTAAAATTGGAGGGACAAGACT	AACTCCAGTC	GGCGGGAGTC	AACTCCAGTCCAGGCGGGAGTC	8	5	0		13	2	CA			0	8.88155e-05	0.000277693	2.47434e-05	0.000130417	3.66104e-05	0	7.99474e-05	3.88526e-05	0	2.44151e-05	9.08188e-05	3.84113e-05	0	0	0	0	0	0	0	0
TGCCTCCTGGCTTCTGAGGACCGCCCTGGGCCTGGGAGAATCCCTTTCCCCTCTTTCCTCGTGATCTGCAACTCCAGTCTTTCTACGGGAGTCTTCTGGGCAGGCTTAAAGGCTAACCTGGTGTGTGGGCGTTGTCCTGCAGGGGAATTGAACAGGTGTAAAATTGGAGGGACAAGACT	AGTCTTTCTA	CGGGAGTCTT	AGTCTTTCTACGGGAGTCTT	2	7	0		9	0				0	0.000222039	0.000164733	0	0.000128924	9.76276e-05	0.000352072	0.000133246	0.000194315	2.56225e-05	6.83624e-05	0.000151365	8.17832e-05	0.000209057	0.000361816	4.26312e-05	0.000204501	0	6.85002e-05	9.11868e-05	5.3229e-05
TGCCTCCTGGCTTCTGAGGACCGCCCTGGGCCTGGGAGAATCCCTTCCCCCTCTTCCCTCGTGATCTGCAACTCCAGTCTTCAAGATGGGCGGGAGTCTTCTGGGCAGGCTTAAAGGCTAACCTGGTGTGTGGGCGTTGTCCTGCAGGGGAATTGAACAGGTGTAAAATTGGAGGGACAAGACT	CTCCAGTCTT	AGATGGGCGG	CTCCAGTCTTCAAGATGGGCGG	6	0	0		6	2	CA			0	0.000186512	0	0.000197948	0.000128153	0.000170848	8.91321e-06	0	5.99205e-05	0	0.000107427	0	3.58089e-05	0.000104529	0	8.52624e-05	6.32637e-05	0	3.42501e-05	9.11868e-05	4.18123e-05
TGCCTCCTGGCTTCTGAGGACCGCCCTGGGCCTGGGAGAATCCCTTCCCCCTCTTCCCTCGTGATCTGCAACTCCAGTCTGGGAGTCTTCTGGGCAGGCTTAAAGGCTAACCTGGTGTGTGGGCGTTGTCCTGCAGGGGAATTGAACAGGTGTAAAATTGGAGGGACAAGACTTCC	ACTCCAGTCT	GGGAGTCTTC	ACTCCAGTCTGGGAGTCTTC	7	8	0		15	0				0	0	0.000103546	0.000278364	0.000127303	0.000292883	0.000160438	0.000293141	0.00024882	0.000339498	0.000200204	0.000333002	0.000290901	0.000195991	9.92075e-05	3.4105e-05	0.000109768	0	6.85002e-05	0	2.28334e-05
TGCCTCCTGGCTTCTGAGGACCGCCCTGGGCCTGGGAGAATCCCTTCCCCCTCTTCCCTCGTGATCTGCAACTCCAGTCTTTCTAGAAGGCGGGAGTCTTCTGGGCAGGCTTAAAGGCTAACCTGGTGTGTGGGCGTTGTCCTGCAGGGGAATTGAACAGGTGTAAAATTGGAGGGACAAGACT	TCTTTCTAGA	GGCGGGAGTC	TCTTTCTAGAAGGCGGGAGTC	0	5	0		5	1	A			0	0.000124342	5.64799e-05	0.000197948	0.000126256	0.000134238	4.45661e-06	0	4.62315e-05	0.000128112	4.88303e-06	3.02729e-05	5.44228e-05	0	5.83574e-05	0.000119367	5.92416e-05	0.00025002	3.42501e-05	0.000113983	0.000132751
TGCCTCCTGGCTTCTGAGGACCGCCCTGGGCCTGGGAGAATCCCTTTCCCCTCTTCCCTCGTGATCTGCAACTCCAGTTTAGATGGGCGGGAGTCTTCTGGGCAGGCTTAAAGGCTAACCTGGTGTGTGGGCGTTGTCCTGCAGGGGAATTGAACAGGTGTAAAATTGGAGGGACAAGACT	CAACTCCAGT	AGATGGGCGG	CAACTCCAGTTTAGATGGGCGG	9	0	0		9	2	TT			0	0.000213157	0.000164733	0	0.000125963	0	6.68491e-05	0	2.2283e-05	0	4.88303e-06	0	1.62768e-06	7.83965e-05	5.25216e-05	0	4.36394e-05	0	0	0	0
TGCCTCCTGGCTTCTGAGGACCGCCCTGGGCCTGGGAGAATCCCTTCCCCCTCTTCCCTCGTGATCTGCAACTCCCGGGAGTCTTCTGGGCAGGCTTAAAGGCTAACCTGGTGTGTGGGCGTTGTCCTGCAGGGGAATTGAACAGGTGTAAAATTGGAGGGACAAGACTTCCC	CTGCAACTCC	CGGGAGTCTT	CTGCAACTCCCGGGAGTCTT	12	7	0		19	0				0	0	0	0.000377337	0.000125779	1.22035e-05	8.02189e-05	0.000426386	0.000172936	0.000147329	0.00016114	6.66005e-05	0.000125023	1.30661e-05	0	0	4.35536e-06	0	3.42501e-05	3.4195e-05	2.2815e-05
TGCCTCCTGGCTTCTGAGGACCGCCCTGGGCCTGGGAGAATCCCTTCCCCCTCTTCCCTCGTGATCTGCAGGAGTCTTCTGGGCAGGCTTAAAGGCTAACCTGGTGTGTGGGCGTTGTCCTGCAGGGGAATTGAACAGGTGTAAAATTGGAGGGACAAGACTTCC	GTGATCTGCA	GGAGTCTTCT	GTGATCTGCAGGAGTCTTCT	17	9	0		26	0				0	0	0.000160026	0.000216505	0.00012551	0	0.000129242	1.33246e-05	4.7522e-05	6.40562e-06	9.76605e-05	4.84367e-05	5.08343e-05	1.30661e-05	5.25216e-05	0.000213156	9.29146e-05	0.000218767	6.85002e-05	0.000113983	0.00013375
TGCCTCCTGGCTTCTGAGGACCGCCCTGGGCCTGGGAGAATCCCTTCCCCCTCTTCCCTCGTGATCTGCAACTCCAGTCTTTGGGAGTCTTCTGGGCAGGCTTAAAGGCTAACCTGGTGTGTGGGCGTTGTCCTGCAGGGGAATTGAACAGGTGTAAAATTGGAGGGACAAGACT	TCCAGTCTTT	GGGAGTCTTC	TCCAGTCTTTGGGAGTCTTC	5	8	0		13	0				0	0.000133223	0	0.000241249	0.000124824	0.000219662	4.45661e-06	4.44152e-06	7.61868e-05	7.68674e-05	0.000170906	6.05459e-05	0.000102773	0.000117595	0	8.52624e-06	4.20403e-05	0.000117197	0.00010275	0.000159577	0.000126508
TGCCTCCTGGCTTCTGAGGACCGCCCTGGGCCTGGGAGAATCCCTTCCCCCTCTTCCCTCGTGATCTGCAACTCCAGTCTTAAAGGCTAACCTGGTGTGTGGGCGTTGTCCTGCAGGGGAATTGAACAGGTGTAAAATTGGAGGGACAAGACT	CTCCAGTCTT	CTTAAAGGCT	CTCCAGTCTTAAAGGCTAAC	6	26	3	CTT	35	0				0	4.44077e-05	0.00016944	0.000154647	0.000122831	0.000244069	0.000200547	0.000199869	0.000214828	0.000140924	0.000146491	0.000242184	0.000176533	0.000313586	0.00051938	0.000665047	0.000499338	0.000296898	0.000239751	0.000569917	0.000368855
TGCCTCCTGGCTTCTGAGGACCGCCCTGGGCCTGGGAGAATCCCTTTCCCCTCTTCCCTCGTGATCTGCAACTCCAGTCTTTGGCGGGAGTCTTCTGGGCAGGCTTAAAGGCTAACCTGGTGTGTGGGCGTTGTCCTGCAGGGGAATTGAACAGGTGTAAAATTGGAGGGACAAGACTTCC	TCCAGTCTTT	GGCGGGAGTC	TCCAGTCTTTGGCGGGAGTC	5	5	0		10	0				0	0	7.05999e-05	0.000296921	0.000122507	0	0.000418921	0.000119921	0.000179614	0.000243413	9.76605e-05	0.000217965	0.000186346	0	3.50144e-05	2.55787e-05	2.01977e-05	0.000171888	0	0.000227967	0.000133285
TGCCTCCTGGCTTCTGAGGACCGCCCTGGGCCTGGGAGAATCCCTTCCCCCTCTTCCCTCGTGATCTGCAACTCCAGTCTTTATAGATGGGCGGGAGTCTTCTGGGCAGGCTTAAAGGCTAACCTGGTGTGTGGGCGTTGTCCTGCAGGGGAATTGAACAGGTGTAAAATTGGAGGGACAAGACT	TCCAGTCTTT	AGATGGGCGG	TCCAGTCTTTATAGATGGGCGG	5	0	0		5	2	AT			0	2.66446e-05	0.000334173	6.18586e-06	0.000122334	0	4.45661e-06	0.000173219	5.92253e-05	0.000166546	5.37133e-05	6.05459e-06	7.5438e-05	1.30661e-05	6.41931e-05	0	2.57531e-05	0	0.00010275	0.000353349	0.000152033
TGCCTCCTGGCTTCTGAGGACCGCCCTGGGSCTGGGAGAATCCCTTCCCCCTCTTCCCTCGTGATCTGCAACTCCAGTCTTTTGGGCAGGCTTAAAGGCTAACCTGGTGTGTGGGCGTTGTCCTGCAGGGGAATTGAACAGGTGTAAAATTGGAGGGACAAGACT	TCCAGTCTTT	TGGGCAGGCT	TCCAGTCTTTTGGGCAGGCT	5	18	0		23	0				0	0.00011546	0.000244746	6.18586e-06	0.000122131	7.32207e-05	0.000133698	1.33246e-05	7.34145e-05	3.20281e-05	7.81284e-05	8.47642e-05	6.49736e-05	0.000104529	5.83574e-05	8.52624e-05	8.27162e-05	7.81311e-05	6.85002e-05	0	4.88771e-05
TGCCTCCTGGCTTCTGAGGACCGCCCTGGGCCTGGGAGAATCCCTTCCCCCTCTTCCCTCGTGATCTGCAACTCCAGTCAAAGATGGGCGGGAGTCTTCTGGGCAGGCTTAAAGGCTAACCTGGTGTGTGGGCGTTGTCCTGCAGGGGAATTGAACAGGTGTAAAATTGGAGGGACAAGACT	AACTCCAGTC	AGATGGGCGG	AACTCCAGTCAAAGATGGGCGG	8	0	0		8	2	AA			0	8.88155e-06	0.000221213	0.000136089	0.000122061	0	6.23925e-05	4.44152e-06	2.2278e-05	0	0	3.02729e-05	1.0091e-05	6.53304e-05	0	0	2.17768e-05	8.59442e-05	3.42501e-05	0	4.00648e-05
TGCCTCCTGGCTTCTGAGGACCGCCCTGGGCCTGGGAGAATCCCTTCCCCCTCTTCCCTCGTGATCTGCAACTCGGAGTCTTCTGGGCAGGCTTAAAGGCTAACCTGGTGTGTGGGCGTTGTCCTGCAGGGGAATTGAACAGGTGTAAAATTGGAGGGACAAGACTTCC	TCTGCAACTC	GGAGTCTTCT	TCTGCAACTCGGAGTCTTCT	13	9	0		22	0				0	0	0.000272986	8.6602e-05	0.000119863	0	0.0002362	0.000177661	0.000137954	6.40562e-06	0.000175789	0.000127146	0.000103114	0	0.000175072	0.000110841	9.53044e-05	0.00022658	3.42501e-05	0.000148179	0.000136336
TGCCTCCTGGCTTCTGAGGACCGCCCTGGGCCTGGGAGAATCCCTTCCCCCTCTTCCCTCGTGAGCTGCAACTCCAGTCTCGGGAGTCTTCTGGGCAGGCTTAAAGGCTAACCTGGTGTGTGGGCGTTGTCCTGCAGGGGAATTGAACAGGTGTAAAATTGGAGGGACAAGACT	ACTCCAGTCT	CGGGAGTCTT	ACTCCAGTCTCGGGAGTCTT	7	7	0		14	0				0	0.000222039	7.53065e-05	6.18586e-05	0.000119735	0.00031729	0.000200547	2.22076e-05	0.000180015	0.000179357	0.000102544	0.000169528	0.000150476	0.000104529	0.000192579	9.37886e-05	0.000130299	0	0	0	0
TGCCTCCTGGCTTCTGAGGACCGCCCTGGGCCTGGGAGAATCCCTTCCCCCTCTTCCCTCGTGATCTGCAACTCCAGCAGATGGGCGGGAGTCTTCTGGGCAGGCTTAAAGGCTAACCTGGTGTGTGGGCGTTGTCCTGCAGGGGAATTGAACAGGTGTAAAATTGGAGGGACAAGACTTCCC	GCAACTCCAG	AGATGGGCGG	GCAACTCCAGCAGATGGGCGG	10	0	0		10	1	C			0	0	0	0.00035878	0.000119593	2.44069e-05	0.000164894	0.000328673	0.000172658	6.40562e-06	0.000219736	0.000181638	0.000135926	0.000117595	0.000145893	5.11574e-05	0.000104882	0.000218767	3.42501e-05	0	8.43391e-05
TGCCTCCTGGCTTCTGAGGACCGCCCTGGGCCTGGGAGAATCCCTTCCCCCTCTTCCCTCGTGATCTGCAGAGTCTTCTGGGCAGGCTTAAAGGCTAACCTGGTGTGTGGGCGTTGTCCTGCAGGGGAATTGAACAGGTGTAAAATTGGAGGGACAAGACT	GTGATCTGCA	GAGTCTTCTG	GTGATCTGCAGAGTCTTCTG	17	10	0		27	0				0	8.88155e-05	0.000235333	3.09293e-05	0.000118359	0	2.2283e-05	6.21813e-05	2.81548e-05	0	2.44151e-05	6.05459e-06	1.01566e-05	7.83965e-05	0.00012255	0	6.69823e-05	2.34393e-05	0	0	7.81311e-06
TGCCTCCTGGCTTCTGAGGACCGCCCTGGGCCTGGGAGAATCCCTTCCCCCTCTTCCCTCGTGATCTGCAACTCCAGTCATGGGCGGGAGTCTTCTGGGCAGGCTTAAAGGCTAACCTGGTGTGTGGGCGTTGTCCTGCAGGGGAATTGAACAGGTGTAAAATTGGAGGGACAAGACT	AACTCCAGTC	ATGGGCGGGA	AACTCCAGTCATGGGCGGGA	8	2	0		10	0				0	0.000248683	0	0.00010516	0.000117948	0.000170848	0.000227287	4.44152e-06	0.000134192	1.92168e-05	3.90642e-05	9.08188e-05	4.97e-05	0	0.000140058	0.000110841	8.36329e-05	7.0318e-05	0.000137	6.83901e-05	9.19028e-05
TGCCTCCTGGCTTCTGAGGACCGCCCTGGGCCTGGGAGAATCCCTTCCCCCTCTTCCCTCGTGATCTGCAACTCCAGTCTTTCTCTGGGCAGGCTTAAAGGCTAACCTGGTGTGTGGGCGTTGTCCTGCAGGGGAATTGAACAGGTGTAAAATTGGAGGGACAAGACT	CAGTCTTTCT	TCTGGGCAGG	CAGTCTTTCTCTGGGCAGGC	3	16	1	T	20	0				0	0.000142105	0.000207093	0	0.000116399	1.22035e-05	0.000142611	6.66228e-05	7.38126e-05	7.68674e-05	0	0.000217965	9.82775e-05	0	0	0.000110841	3.6947e-05	5.46918e-05	6.85002e-05	0	4.1064e-05
TCTGCTGCCTCCTGGCTTCTGAGGACCGCCCTGGGCCTGGGAGAATCCCTTCCCCCTCTTCCCTCGTGATCTGCAACTCCAGAGTACTATGGGCGGGAGTCTTCTGGGCAGGCTTAAAGGCTAACCTGGTGTGTGGGCGTTGTCCTGCAGGGGAATTGAACAGGTGTAAAATTGGAGGGACAAGACTT	GCAACTCCAG	ATGGGCGGGA	GCAACTCCAGAGTACTATGGGCGGGA	10	2	0		12	6	AGTACT		not templated	0.15	2.66446e-05	3.76533e-05	0.00028455	0.000116282	1.22035e-05	4.45661e-06	0.00020431	7.36567e-05	0	9.27775e-05	0.000653896	0.000248891	2.61322e-05	0	7.67362e-05	3.42894e-05	7.81311e-05	3.42501e-05	0.000102585	7.16554e-05
TGCCTCCTGGCTTCTGAGGACCGCCCTGGGCCTGGGAGAATCCCTTCCCCCTCTTCCCTCGTGATCTGCAACAGTCTTCTGGGCAGGCTTAAAGGCTAACCTGGTGTGTGGGCGTTGTCCTGCAGGGGAATTGAACAGGTGTAAAATTGGAGGGACAAGACTTCC	GATCTGCAAC	AGTCTTCTGG	GATCTGCAACAGTCTTCTGG	15	11	0		26	0				0	0	0.000230626	0.000117531	0.000116053	0	3.56528e-05	0	1.18843e-05	0.000185763	6.83624e-05	7.26551e-05	0.000108927	0	2.91787e-05	0.000110841	4.66733e-05	6.25049e-05	0.000137	4.55934e-05	8.16996e-05
TGCCTCCTGGCTTCTGAGGACCGCCCTGGGCCTGGGAGAATCCCTTCCCCCTCTTCCCTCGTGAGTCTTCTGGGCAGGCTTAAAGGCTAACCTGGTGTGTGGGCGTTGTCCTGCAGGGGAATTGAACAGGTGTAAAATTGGAGGGACAAGACT	TCCCTCGTGA	GAGTCTTCTG	TCCCTCGTGAGTCTTCTGGG	23	10	2	GA	35	0				0	0.00011546	0.000108253	0.000123717	0.00011581	4.88138e-05	4.45661e-05	0.00014657	7.99834e-05	6.40562e-06	0.000136725	3.02729e-05	5.78011e-05	5.22644e-05	0.000105043	7.67362e-05	7.80146e-05	3.90656e-05	0	4.55934e-05	2.82197e-05
TGCCTCCTGGCTTCTGAGGACCGCCCTGGGCCTGGGAGAATCCCTTCCCCCTCTTCCCTCGTGATCTGCAACTCATGGGCGGGAGTCTTCTGGCAGGCTTAAAGGCTAACCTGGTGTGTGGGCGTTGTCCTGCAGGGGAATTGAACAGGTGTAAATTTGGAGGGACAAGACT	TCTGCAACTC	ATGGGCGGGA	TCTGCAACTCATGGGCGGGA	13	2	0		15	0				0	6.21708e-05	0.000178853	0.00010516	0.000115394	8.54242e-05	0	0	2.84747e-05	0.000134518	4.39472e-05	7.87096e-05	8.57249e-05	5.22644e-05	9.92075e-05	0.000119367	9.02797e-05	0.000273459	6.85002e-05	0.000125382	0.00015578
TGCCTCCTGGCTTCTGAGGACCGCCCTGGGCCTGGGAGAATCCCTTCCCCCTCTTCCCTCGTGATCTGCAACTCCAGTGTCTTCTGGGCAGGCTTAAAGGCTAACCTGGTGTGTGGGCGTTGTCCTGCAGGGGAATTGAACAGGTGTAAAATTGGAGGGACAAGACTTCC	CAACTCCAGT	GTCTTCTGGG	CAACTCCAGTGTCTTCTGGG	9	12	0		21	0				0	0	0.000174146	0.000167018	0.000113722	0	0	9.77135e-05	3.25712e-05	0	0	0	0	6.53304e-05	0.000116715	5.96837e-05	8.05763e-05	5.46918e-05	0	0	1.82306e-05
TGCCTCCTGGCTTCTGAGGACCGCCCTGGGCCTGGGAGAATCCCTTCCCCCTCTTCCCTCGTGATCTGGGAGTCTTCTGGGCAGGCTTAAAGGCTAACCTGGTGTGTGGGCGTTGTCCTGCAGGGGAATTGAACAGGTGTAAAATTGGAGGGACAAGACT	TCGTGATCTG	GGGAGTCTTC	TCGTGATCTGGGAGTCTTCT	19	8	1	G	28	0				0	6.21708e-05	4.70666e-05	0.000228877	0.000112705	6.10173e-05	0	0.000182102	8.10399e-05	0	0.000102544	3.63275e-05	4.62904e-05	7.83965e-05	0.000192579	4.26312e-05	0.000104536	8.59442e-05	6.85002e-05	0	5.14815e-05
TGCCTCCTGGCTTCTGAGGACCGCCCTGGGCCTGGGAGAATCCCTTCCCCCTCTTCCCTCGTGATCTGCAACTCCAGTCTTAGTCTTCTGGGCAGGCTTAAAGGCTAACCTGGTGTGTGGGCGTTGTCCTGCAGGGGAATTGAACAGGTGTAAAATTGGAGGGACAAGACT	CTCCAGTCTT	AGTCTTCTGG	CTCCAGTCTTAGTCTTCTGG	6	11	0		17	0				0	7.10524e-05	0.000244746	1.85576e-05	0.000111452	0	0.000120328	0.000177661	9.93298e-05	0.000134518	0.000229502	0.000181638	0.000181886	0	0.000239265	0.000366628	0.000201964	0.000109384	6.85002e-05	0.00027356	0.000150481
TGCCTCCTGGCTTCTGAGGACCGCCCTGGGCCTGGGAGAATCCCTTCCCCCTCTTCCCTCGTGATCTGCAACTCCAGTCTTTCTCTTCTGGGCAGGCTTAAAGGCTAACCTGGTGTGTGGGCGTTGTCCTGCAGGGGAATTGAACAGGTGTAAAATTGGAGGGACAAGACT	CAGTCTTTCT	TCTTCTGGGC	CAGTCTTTCTCTTCTGGGCA	3	13	1	T	17	0				0	0.000106579	8.47198e-05	0.000136089	0.000109129	0.000756614	0.000115872	0.000470801	0.000447762	0.000345903	0.000185555	0.000211911	0.00024779	0	4.66859e-05	0.00027284	0.000106509	7.81311e-05	0	0.000159577	7.9236e-05
TGCCTCCTGGCTTCTGAGGACCGCCCTGGGCCTRGGAGAATCCCTTCCCCCTCTTCCCTCGTGATCTAGATGGGCGGGAGTCTTCTGGGCAGGCTTAAAGGCTAACCTGGTGTGTGGGCGTTGTCCTGCAGGGGAATTGAACAGGTGTAAAATTGGAGGGACAAGACT	CTCGTGATCT	AGATGGGCGG	CTCGTGATCTAGATGGGCGG	20	0	0		20	0				0	6.21708e-05	9.41332e-06	0.00025362	0.000108401	2.44069e-05	0.000129242	8.88305e-06	5.41772e-05	0.000281847	4.88303e-06	0.000108983	0.000131904	3.91983e-05	0.000256772	7.67362e-05	0.000124236	7.0318e-05	0.000205501	0.000102585	0.000126135
TTGCTGCCTCCTGGCTTCTGAGGACCGCCCTGGGCCTGGGAGAATCCCTTCCCCCTCTTCCCTCGTGATCTGCAACTCCAGTGATGGGCGGGAGTCTTCTGGGCAGGCTTAAAGGCTAACCTGGTGTGTGGGCGTTGTCCTGCAGGGGAATTGAACAGGTGTAAAATTGGAGGGACAAGACTT	CAACTCCAGT	GATGGGCGGG	CAACTCCAGTGATGGGCGGG	9	1	0		10	0				0.000862069	0.000222039	2.82399e-05	7.42303e-05	0.00010817	4.88138e-05	0	0.000119921	5.6245e-05	0	0.000146491	0.000248238	0.000131576	0.000339718	5.25216e-05	0.000153472	0.000181904	7.0318e-05	0.00010275	0.000113983	9.56839e-05
TGCCTCCTTGCTTCTGAGGACCGCCCTGGGCCTGGGAGAATCCCTTCCCCCTCTTCCCTCGTGATCTGCAACTCCAGTCTGCGGGAGTCTTCTGGGCAGGCTTAAAGGCTAACCTGGTGTGTGGGCGTTGTCCTSCAGGGGAATTGAACAGGTGTAAAATTGGAGGGACAAGACT	ACTCCAGTCT	GCGGGAGTCT	ACTCCAGTCTGCGGGAGTCT	7	6	0		13	0				0	5.32893e-05	4.70666e-05	0.000222691	0.000107682	0.000219662	0.00020946	1.77661e-05	0.000148963	0	0.000166023	0.000351166	0.000172396	6.53304e-05	0.000145893	0.000127894	0.000113039	0	6.85002e-05	5.69917e-05	4.18306e-05
TGCCTCCTGGCTTCTGAGGACCGCCCTGGGCCTGGGAGAATCCCTTCCCCCTCTTCCCTCGTGATCTGCAACTCCGATGGGCGGGAGTCTTCTGGGCAGGCTTAAAGGCTAACCTGGTGTGTGGGCGTTGTCCTGCAGGGGAATTGAACGGGTGTAAAATTGGAGGGACAAGACTTCC	CTGCAACTCC	GATGGGCGGG	CTGCAACTCCGATGGGCGGG	12	1	0		13	0				0	0	0.000315346	6.18586e-06	0.000107177	6.10173e-05	0.000200547	4.44152e-06	8.86687e-05	0	0	4.84367e-05	1.61456e-05	0	0	9.37886e-05	3.12629e-05	0	0.000137	0	4.56668e-05
TGCCTCCTGGCTTCTGAGGACCGCCCTGGGCCTGGGAGAATCCCTTCCCCCTCTTCCCTCGTGATCTGCAACTCCAGTCTTTCTAGAATGGCGGGAGTCTTCTGGGCAGGCTTAAAGGCTAACCTGGTGTGTGGGCGTTGTCCTGCAGGGGAATTGAACAGGTGTAAAATTGGAGGGACAAGACT	TCTTTCTAGA	GGCGGGAGTC	TCTTTCTAGAATGGCGGGAGTC	0	5	0		5	2	AT			0	0.000257565	0	6.18586e-05	0.000106474	1.22035e-05	4.45661e-06	9.77135e-05	3.81245e-05	6.40562e-06	6.83624e-05	4.84367e-05	4.10682e-05	0	9.92075e-05	9.37886e-05	6.4332e-05	7.81311e-06	6.85002e-05	0	2.54378e-05
TCTGCTGCCTCCTGGCAATTGGAGGGACAAGACTT	GCCTCCTGGC	AATTGGAGGG	GCCTCCTGGCAATTGGAGGG	76	83	0		159	0				0.00258621	8.88155e-06	0.000296519	1.23717e-05	0.000105924	6.10173e-05	0.000574902	0.000119921	0.000251947	0.000762268	0.000688507	0.000520695	0.000657157	0.000104529	0.00051938	5.11574e-05	0.000225022	0	0	1.13983e-05	3.79945e-06
TGCCTCCTGGCTTCTGAGGACCGCCCTGGGCCTGGGAGAATCCCTTCCCCCTCTTCCCTCGTGATCTGCAACTCCAGTCTTTCTAGATCGGGAGTCTTCTGGGCAGGCTTAAAGGCTAACCTGGTGTGTGGGCGTTGTCCTGCAGGGGAATTGAACAGGTGTAAAATTGGAGGGACAAGACT	TCTTTCTAGA	CGGGAGTCTT	TCTTTCTAGATCGGGAGTCTT	0	7	0		7	1	T			0	8.88155e-06	0.000160026	0.000148461	0.00010579	4.88138e-05	8.46755e-05	0	4.44964e-05	0.000134518	0.000126959	5.44913e-05	0.000105323	0.000117595	6.41931e-05	0.00013642	0.000106069	0.00010157	0	0.000170975	9.08486e-05
TGCCTCCTGGCTTCTGAGGACCGCCCTGGGCCTGGGAGAATCCCTTCCCCCTCTTCCCTCGTGATCTGCAACTCCAGTCTTTCTAGACCGGGAGTCTTCTGGGCAGGCTTAAAGGCTAACCTGGTGTGTGGGCGTTGTCCTGCAGGGGAATTGAACAGGTGTAAAATTGGAGGGACAAGACT	TCTTTCTAGA	CGGGAGTCTT	TCTTTCTAGACCGGGAGTCTT	0	7	0		7	1	C			0	9.7697e-05	0.000150613	6.80445e-05	0.000105452	2.44069e-05	8.91321e-06	0.00011548	4.95999e-05	0	6.83624e-05	6.05459e-06	2.48057e-05	0	0	7.67362e-05	2.55787e-05	9.37573e-05	3.42501e-05	0	4.26691e-05
TGCCTCCTGGCTTCTGAGGACCGCCCTGGGCCTGGGAGAATCCCTTCCCCCTCTTCCCTCGTGATCTGCAACTCCAGTCTTTCGCGGGAGTCTTCTGGGCAGGCTTAAAGGCTAACCTGGTGTGTGGGCGTTGTCCTGCAGGGGAATTGAACAGGTGTAAAATTGGAGGGACAAGACT	CCAGTCTTTC	GCGGGAGTCT	CCAGTCTTTCGCGGGAGTCT	4	6	0		10	0				0	6.21708e-05	0.0001412	0.000111345	0.000104905	0.000170848	1.78264e-05	0.000133246	0.000107307	0.000288253	0.000224619	0.000108983	0.000207285	2.61322e-05	9.33718e-05	0.000119367	7.96238e-05	7.81311e-06	3.42501e-05	0.00013678	5.96145e-05
TGCCTCCTGGCTTCTGAGGACCGCCCTGGGCCTGGGAGAATCCCTTCCCCCTCTTCCCTCGTGATCTGCAACTGATGGGCGGGAGTCTTCTGGGCAGGCTTAAAGGCTAACCTGGTGTGTGGGCGTTGTCCTGCAGGGGAATTGAACAGGTGTAAAATTGGAGGGACAAGACT	ATCTGCAACT	GATGGGCGGG	ATCTGCAACTGATGGGCGGG	14	1	0		15	0				0	0.000150986	0.00015532	6.18586e-06	0.000104164	0	0.000115872	6.66228e-05	6.08315e-05	5.12449e-05	0.000151374	0.000108983	0.000103867	0	0.000221758	0.00013642	0.000119393	4.68787e-05	0.000137	5.69917e-05	8.02903e-05
TGCCTCCTGGCTTCTGAGGACCGCCCTGGGCCTGGGAGAATCCCTTCCCCCTCTTCCCTCGTGATCTGCAACTCCCGCGGGAGTCTTCTGGGCAGGCTTAAAGGCTAACCTGGTGTGTGGGCGTTGTCCTGCAGGGGAATTGAACAGGTGTAAAACTGGAGGGACAAGACT	CTGCAACTCC	GCGGGAGTCT	CTGCAACTCCCGCGGGAGTCT	12	6	0		18	1	C			0	0.00023092	0	8.04162e-05	0.000103779	0	0.000120328	0	4.01095e-05	0	0	0	0	0	0	0	0	0	0	0	0
TGCCTCCTGGCTTCTGAGGACCGCCCTGGGCCTGGGAGAATCCTTTCCCCTCTTCCCTCGTGATCTGCAACTGCGGGAGTCTTCTGGGCAGGCTTAAAGGCTAACCTGGTGTGTGGGCGTTGTCCTGCAGGGGAATTGAACAGGTGTAAAATTGGAGGGACAAGACTTCC	ATCTGCAACT	GCGGGAGTCT	ATCTGCAACTGCGGGAGTCT	14	6	0		20	0				0	0	0.000202386	9.89738e-05	0.000100453	7.32207e-05	0.000191634	7.99474e-05	0.000114934	0.000140924	0.000263683	6.66005e-05	0.000157069	0.000143727	0.000180908	0	0.000108212	7.81311e-06	6.85002e-05	0.000148179	7.48306e-05
TGCCTCCTGGCTTCTGAGGACCGCCCTGGGCCTGGGAGAATCCCTTCCCCCTCTTCCCTCGTGATCTGCAACTCCAGTCTTTCTATGGCGGGAGTCTTCTGGGCAGGCTTAAAGGCTAACCTGGTGTGTGGGCGTTGTCCTGCAGGGGAATTGAACAGGTGTAAAATTGGAGGGACAAGACT	AGTCTTTCTA	GGCGGGAGTC	AGTCTTTCTATGGCGGGAGTC	2	5	0		7	1	T			0	0.000204276	9.41332e-06	8.6602e-05	0.000100097	0.000183052	0	4.44152e-06	6.24978e-05	0	0	4.23821e-05	1.41274e-05	6.53304e-05	8.17003e-05	8.52624e-05	7.7431e-05	0.000164075	0	2.27967e-05	6.22907e-05
TGCCTCCTGGCTTCTGAGGACCGCCCTGGGCCTGGGAGAATCCCTTCCCCCTCTTCCCTCGTGATCTGCAACTCCAGTCTTTCTAGAACGGGAGTCTTCTGGGCAGGCTTAAAGGCTAACCTGGTGTGTGGGCGTTGTCCTGCAGGGGAATTGAACAGGTGTAAAATTGGAGGGACAAGACT	TCTTTCTAGA	CGGGAGTCTT	TCTTTCTAGAACGGGAGTCTT	0	7	0		7	1	A			0	0.000142105	4.70666e-06	0.000148461	9.8424e-05	0	0.000147068	0.000124363	9.04769e-05	0	0.000288099	0.000326948	0.000205015	5.22644e-05	0	0.000127894	6.00526e-05	8.59442e-05	0.000308251	0	0.000131398
TGCCTCCTGGCTTCTGAGGACCGCCCTGGGCCTGGGAGAATCCCTTCCCCCTCTTCCCTCGTGATCTGCAACTCCAGTCTTTAATGGGCGGGAGTCTTCTGGGCAGGCTTAAAGGCTAACCTGGTGTGTGGGCGTTGTCCTGCAGGGGAATTGAACAGGTGTAAAATTGGAGGGACAAGACT	TCCAGTCTTT	ATGGGCGGGA	TCCAGTCTTTAATGGGCGGGA	5	2	0		7	1	A			0	0.000293091	0	0	9.7697e-05	0	6.23925e-05	0	2.07975e-05	0	0	0	0	0	0	0	0	0	0	0	0
TGCCTCCTGGCTTCTGAGGACCGCCCTGGGCCTGGGAGAATCCCTTCCCCCTCTTCCCTCGTGATCTGCATGGGCGGGAGTCTTCTGGGCAGGCTTAAAGGCTAACCTGGTGTGTGGGCGTTGTCCTGCAGGGGAATTGAACAGGTGTAAAATTGGAGGGACAAGACT	GTGATCTGCA	ATGGGCGGGA	GTGATCTGCATGGGCGGGAG	17	2	1	A	20	0				0	8.88155e-06	0.000258866	1.85576e-05	9.54351e-05	0	9.35887e-05	0	3.11962e-05	0	5.37133e-05	1.81638e-05	2.3959e-05	0	8.17003e-05	8.52624e-05	5.56542e-05	0	0	0	0
TGCCTCCTGGCTTCTGAGGACCGCCCTGGGCCTGGGAGAATCCCTTCCCCCTCTTCCCTCGTGATAGATGGGCGGGAGTCTTCTGGGCAGGCTTAAAGGCTAACCTGGTGTGTGGGCGTTGTCCCGCAGGGGAATTGAACAGGTGTAAAATTGGAGGGACAAGACTTCC	CCCTCGTGAT	AGATGGGCGG	CCCTCGTGATAGATGGGCGG	22	0	0		22	0				0	0	0.00015532	0.000129903	9.50743e-05	0.000109831	2.2283e-05	0	4.4038e-05	0	4.88303e-06	4.23821e-05	1.5755e-05	5.22644e-05	0	6.82099e-05	4.01581e-05	0	3.42501e-05	9.11868e-05	4.18123e-05
TGCCTCCTGGCTTCTGAGGACCGCCCTGGGCCTGGGAGAATCCCTTCCCCCTCTTCCCTCGTGATCTGCAACTCCAGTCTTTCTAGTTCTGGGCAGGCTTAAAGGCTAACCTGGTGTGTGGGCGTTGTCCTGCAGGGGAATTGAACAGGTGTAAAATTGGAGGGACAAGACTTCC	GTCTTTCTAG	TTCTGGGCAG	GTCTTTCTAGTTCTGGGCAG	1	15	0		16	0				0	0	0.000277693	6.18586e-06	9.46262e-05	0.000170848	0.000539249	8.88305e-06	0.00023966	6.40562e-06	0.000170906	0.000266402	0.000147904	0	0.000145893	6.82099e-05	7.13678e-05	0.000164075	3.42501e-05	4.55934e-05	8.13063e-05
TGCCTCCTGGCTTCTGAGGACCGCCCTGGGCCTGGGAGAATCCCTTCCCCCTCTTCCCTCGTGATCTGCAACTCCAGTCTTTGCGGGAGTCTTCTGGGCAGGCTTAAAGGCTAACCTGGTGTGTGGGCGTTGTCCTGCAGGGGAATTGAACAGGTGTAAAATTGGAGGGACAAGACT	TCCAGTCTTT	GCGGGAGTCT	TCCAGTCTTTGCGGGAGTCT	5	6	0		11	0				0	8.88155e-06	5.64799e-05	0.000216505	9.39555e-05	7.32207e-05	0.000129242	1.77661e-05	7.34095e-05	0.000333092	9.27775e-05	0.000230074	0.000218648	0.000104529	5.83574e-05	0	5.42954e-05	3.90656e-05	0.00010275	0.000125382	8.90659e-05
TGCCTCCTGGCTTCTGAGGACCGCCCTGGGCCTGGGAGAATCCCTTCCCCCTCTTCCCTCGTGATCTGCAAAAGATGGGCGGGAGTCTTCTGGGCAGGCTTAAAGGCTAACCTGGTGTGTGGGCGTTGTCCTGCAGGGGAATTGAACAGGTGTAAAATTGGAGGGACAAGACT	TGATCTGCAA	AGATGGGCGG	TGATCTGCAAAAGATGGGCGG	16	0	0		16	1	A			0	0.00011546	0.000164733	0	9.33977e-05	3.66104e-05	0.000196091	0.000253167	0.000161956	0.00010249	2.92982e-05	3.63275e-05	5.60385e-05	0.000195991	7.58646e-05	3.4105e-05	0.000101987	0.000156262	6.85002e-05	6.83901e-05	9.77175e-05
TGCCTCCTGGCTTCTGAGGACCGCCCTGGGCCTGGGAGAATCCCTTCCCCCTCTTCCCTCGTGATCTGCAACTCCAGTCTTGGGAGTCTTCTGGGCAGGCTTAAAGGCTAACCTGGTGTGTGGGCGTTGTCCTGCAGGGGAATTGAACAGGTGTAAAATTGGAGGGACAAGACTTCC	CTCCAGTCTT	GGGAGTCTTC	CTCCAGTCTTGGGAGTCTTC	6	8	0		14	0				0	0	0.00019768	8.04162e-05	9.26986e-05	0.000146441	0.000102502	0.000177661	0.000142201	1.28112e-05	0.000170906	0.000236129	0.000139949	0.000117595	0.000204251	1.70525e-05	0.000112966	7.81311e-06	6.85002e-05	0.000216569	9.76273e-05
TGCCTCCTGGCTTCTGAGGACCGCCCTGGGCCTGGGAGAATCCCTTCCCCCTCTTCCCTCGTGATCTGCAACTCCAGTCTTTAGTCTTCTGGGCAGGCTTAAAGGCTAACCTGGTGTGTGGGCGTTGTCCTGCAGGGGAATTGAACAGGTGTAAAATTGGAGGGACAAGACT	TCCAGTCTTT	AGTCTTCTGG	TCCAGTCTTTAGTCTTCTGG	5	11	0		16	0				0	0.000239802	3.76533e-05	0	9.2485e-05	7.32207e-05	0.000240657	0.000106597	0.000140158	0.000256225	0.000180672	4.23821e-05	0.00015976	0.000130661	0.000910375	0.000323997	0.000455011	0.00022658	0.00010275	0.000364747	0.000231359
TGCCTCCTGGCTTCTGAGGACCGCCCTGGGCCTGGGAGAATCCCTTCCCCCTCTTCCCTCGTGATCTGTCTTCTGGGCAGGCTTAAAGGCTAACCTGGTGTGTGGGCGTTGTCCTGCAGGGGAATTGAACAGGTGTAAAATTGGAGGGACAAGACT	TCGTGATCTG	GTCTTCTGGG	TCGTGATCTGTCTTCTGGGC	19	12	1	G	32	0				0	4.44077e-05	8.94265e-05	0.000142275	9.20363e-05	4.88138e-05	5.34793e-05	0.000124363	7.55519e-05	2.56225e-05	6.34794e-05	0.000175583	8.82283e-05	0.000117595	0.000105043	0.000119367	0.000114002	4.68787e-05	0.000205501	6.83901e-05	0.000106923
TGCCTCCTGGCTTCTGAGGACCGCCCTGGGCCTGGGAGAATCCCTTCCCCCTCTTCCCTCGTGATCTGCAACTCCAGTCTTTCTAGAAAGGCGGGAGTCTTCTGGGCAGGCTTAAAGGCTAACCTGGTGTGTGGGCGTTGTCCTGCAGGGGAATTGAACAGGTGTAAAATTGGAGGTACAAGACT	TCTTTCTAGA	GGCGGGAGTC	TCTTTCTAGAAAGGCGGGAGTC	0	5	0		5	2	AA			0	8.88155e-06	0	0.000265992	9.16245e-05	0	0.000102502	0	3.41673e-05	0	0	0	0	0	0	8.52624e-06	2.84208e-06	0	0	0	0
TGCCTCCTGGCTTCTGAGGACCGCCCTGGGCCTGGGAGAATCCCTTCCCCCTCTTCCCTCGTGATCTGCAACTCCGCGGGAGTCTTCTGGGCAGGCTTAAAGGCTAACCTGGTGTGTGGGCGTTGTCCTGCAGGGGAATTGAACAGGTGTAAAATTGGAGGGACAAGACTTCC	CTGCAACTCC	GCGGGAGTCT	CTGCAACTCCGCGGGAGTCT	12	6	0		18	0				0	0	0.00016944	0.00010516	9.15331e-05	0.000341697	0.000129242	4.44152e-06	0.00015846	0.000128112	9.76605e-06	6.66005e-05	6.81596e-05	5.22644e-05	4.08501e-05	0.00013642	7.65114e-05	4.68787e-05	0.00010275	3.4195e-05	6.12747e-05
TGCCTCCTGGCTTCTGAGGACCGCCCTGGGCCTGGGAGAATCCCTTCCCCCTCTTCCCTCGTGATCTGCAACTCCAGTTCTTCTGGGCAGGCTTAAAGGCTAACCTGGTGTGTGGGCGTTGTCCTGCAGGGGAATTGAACAGGTGTAAAATTGGAGGGACAAGACT	CAACTCCAGT	TCTTCTGGGC	CAACTCCAGTTCTTCTGGGC	9	13	0		22	0				0	0.000150986	0.000122373	0	9.11198e-05	1.22035e-05	4.45661e-06	0.000151012	5.58906e-05	0	0	0	0	0	0	0	0	0	0	0	0
TGCCTCCTGGCTTCTGAGGACCGCCCTGGGCCTGGGAGAATCCCTTCCCCCTCTTCCCTCGTGATCTGCAACTCCAGGGGGAGTCTTCTGGGCAGGCTTAAAGGCTAACCTGGTGTGTGGGCGTTGTCCTGCAGGGGAATTGAACAGGTGTAAAATTGGAGGGACAAGACT	GCAACTCCAG	GGGAGTCTTC	GCAACTCCAGGGGGAGTCTTC	10	8	0		18	1	G			0	7.99339e-05	0.000192973	0	9.0969e-05	0	0	0	0	0	0	0	0	0	0	0	0	0	0	0	0
TGCCTCCTGGCTTCTGAGGACCGCCCTGGGCCTGGGAGAATCCCTTCCCCCTCTTCCCTCGTGATCTGCAACTCCAGTTCTGGGCAGGCTTAAAGGCTAACCTGGTGTGTGGGCGTTGTCCTGCAGGGGAATTGAACAGGTGTAAAATTGGAGGGACAAGACT	CAACTCCAGT	TTCTGGGCAG	CAACTCCAGTTCTGGGCAGG	9	15	1	T	25	0				0	0.000159868	9.88398e-05	1.23717e-05	9.03598e-05	0.000183052	1.78264e-05	0.000213193	0.000138024	3.20281e-05	0.000244151	0.000133201	0.00013646	5.22644e-05	0.000233429	0.000179051	0.000154915	0.000281272	0.00010275	2.27967e-05	0.000135606
TGCCTCCTGGCTTCTGAGGACCGCCCTGGGCCTGGGAGAATCCCTTCCCCCTCTTCCCTCGTGATCTGCAACTCCAGTCTTTCTAGGGGGCGGGAGTCTTCTGGGCAGGCTTAAAGGCTAACCTGGTGTGTGGGCGTTGTCCTGCAGGGGAATTGAACAGGTGTAAAATTGGAGGGACAAGACT	GTCTTTCTAG	GGGCGGGAGT	GTCTTTCTAGGGGGCGGGAGT	1	4	0		5	1	G			0	0.00011546	4.70666e-06	0.000148461	8.95425e-05	0.000463731	0.000254027	4.44152e-06	0.000240733	2.56225e-05	6.83624e-05	0.000151365	8.17832e-05	0.000287454	0.000688617	0.000366628	0.000447566	0.000265646	0.000137	0.000490129	0.000297592
TGCCTCCTGGCTTCTGAGGACCGCCCTGGGCCTGGGAGAATCCCTTCCCCCTCTTCCCTCGTGATCTGCAACTCCAGTCTTTCTAGAAGGGAGTCTTCTGGGCAGGCTTAAAGGCTAACCTGGTGTGTGGGCGTTGTCCTGCAGGGGAATTGAACAGGTGTAAAATTGGAGGGACAAGACT	TCTTTCTAGA	GGGAGTCTTC	TCTTTCTAGAAGGGAGTCTTC	0	8	0		8	1	A			0	0.000186512	8.00132e-05	0	8.88419e-05	0	0	0	0	0.000301064	8.30115e-05	0.000230074	0.000204717	0	0	0.000127894	4.26312e-05	0.000179702	0.00010275	0	9.41506e-05
TGCCTCCTGGCTTCTGAGGACCGCCCTGGGCCTGGGAGAATCCCTTCCCCCTCTTCCCTCGTGATCTGCAACTCCAGTCTTTCCCGCGGGAGTCTTCTGGGCAGGCTTAAAGGCTAACCTGGTGTGTGGGCGTTKTCCTGCAGGGGAATTGAACAGGTGTAAAATTGGAGGGACAAGACT	CCAGTCTTTC	GCGGGAGTCT	CCAGTCTTTCCCGCGGGAGTCT	4	6	0		10	2	CC			0	0.000266446	0	0	8.88155e-05	0	0	0	0	6.40562e-06	1.95321e-05	0	8.64591e-06	0	0	0	0	7.81311e-06	0	0	2.60437e-06
TGCCTCCTGGCTTCTGAGGACCGCCCTGGGCCTGGGAGAATCCCTTCCCCCTCTTCCCTCGTGATCTGCAACTCCAGTCTTTCTAGAGTCTGCGGGAGTCTTCTGGGCAGGCTTAAAGGCTAACCTGGTGTGTGGGCGTTGTCCTGCAGGGGAATTGAACAGGTGTAAAATTGGAGGGACAAGACT	TCTTTCTAGA	GCGGGAGTCT	TCTTTCTAGAGTCTGCGGGAGTCT	0	6	0		6	4	GTCT		not templated	0	0.000266446	0	0	8.88155e-05	1.22035e-05	0	0	4.06782e-06	0	0	0	0	0	0	0	0	0	0	0	0
TGCCTCCTGGCTTCTGAGGACCGCCCTGGGCCTGGGAGAATCCCTTCCCCCTCTTCCCTCGTGATCTGCAACTCCTGCGGGAGTCTTCTGGGCAGGCTTAAAGGCTAACCTGGTGTGTGGGCGTTGTCCTGCAGGGGAATTGAACAGGTGTAAAATTGGAGGGACAAGACT	CTGCAACTCC	GCGGGAGTCT	CTGCAACTCCTGCGGGAGTCT	12	6	0		18	1	T			0	9.7697e-05	0	0.000167018	8.82384e-05	4.88138e-05	0	0	1.62713e-05	0	0	0	0	0	0	0	0	0	0	0	0
TGCCTCCTGGCTTCTGAGGACCGCCCTGGGCCTGGGAGAATCCCTTCCCCCTCTTCCCTCGTGATCTGCAACTCCAGTCTTGAGATGGGCGGGAGTCTTCTGGGCAGGCTTAAAGGCTAACCTGGTGTGTGGGCGTTGTCCTGCAGGGGAATTGAACAGGTGTAAAATTGGAGGGACAAGACT	CTCCAGTCTT	AGATGGGCGG	CTCCAGTCTTGAGATGGGCGG	6	0	0		6	1	G			0	0.000168749	8.94265e-05	6.18586e-06	8.81206e-05	1.22035e-05	0.000106959	8.88305e-06	4.26817e-05	0	0.000156257	6.05459e-05	7.22676e-05	0	5.25216e-05	0	1.75072e-05	3.12524e-05	6.85002e-05	0	3.32509e-05
TGCCTCCTGGCTTCTGAGGACCGCCCTGGGCCTGGGAGAATCCCTTCCCCCTCTTCCCTCGTGATCTGCAACTCCAGTCTCTGGGCAGGCTTAAAGGCTAACCTGGTGTGTGGGCGTTGTCCTGCAGGGGAATTGAACAGGTGTAAAATTGGAGGGACAAGACT	ACTCCAGTCT	TCTGGGCAGG	ACTCCAGTCTCTGGGCAGGC	7	16	1	T	24	0				0	9.7697e-05	6.11865e-05	0.00010516	8.80144e-05	1.22035e-05	0.000120328	0.000102155	7.82289e-05	0	0.000146491	0.000127146	9.12124e-05	0.000130661	0	0.000213156	0.000114606	0	0.00010275	0	3.42501e-05
TGCCTCCTGGCTTCTGAGGACCGCCCTGGGCCTGGGAGAATCCCTTCCCCCTCTTCCCTCGTGATCTGCAGTCTTCTGGGCAGGCTTAAAGGCTAACCTGGTGTGTGGGCGTTGTCCTGCAGGGGAATTGAACAGGTGTAAAATTGGAGGGACAAGACT	GTGATCTGCA	AGTCTTCTGG	GTGATCTGCAGTCTTCTGGG	17	11	1	A	29	0				0	3.55262e-05	0.000178853	4.94869e-05	8.79554e-05	1.22035e-05	0	0.000164336	5.88466e-05	1.28112e-05	4.39472e-05	7.26551e-05	4.31378e-05	9.14626e-05	0.00043768	8.52624e-05	0.000204802	2.34393e-05	3.42501e-05	6.83901e-05	4.20265e-05
TGCCTCCTGGCTTCTGAGGACCGCCCTGGGCCTGGGAGAATCCCTTCCCCCTCTTCCCTCGTGATCTGCAAGGCGGGAGTCTTCTGGGCAGGCTTAAAGGCTAACCTGGTGTGTGGGCGTTGTCCTGCAGGGGAATTGAACAGGTGTAAAATTGGAGGGACAAGACT	TGATCTGCAA	GGCGGGAGTC	TGATCTGCAAGGCGGGAGTC	16	5	0		21	0				0	0.000106579	9.41332e-06	0.000142275	8.60889e-05	0	0	4.44152e-06	1.48051e-06	0	0	0	0	9.14626e-05	8.7536e-05	0.000102315	9.37712e-05	0	3.42501e-05	0	1.14167e-05
TGCCTCCTGGCTTCTGAGGACCGCCCTGGGCCTGGGAGAATCCCTTCCCCCTCTTCCCTCGTGATCTGCAACTCCAGTCTAGAAGATGGGCGGGAGTCTTCTGGGCAGGCTTAAAGGCTAACCTGGTGTGTGGGCGTTGTCCTGCAGGGGAATTGAACAGGTGTAAAATTGGAGGGACAAGACTTCC	ACTCCAGTCT	AGATGGGCGG	ACTCCAGTCTAGAAGATGGGCGG	7	0	0		7	3	AGA		not templated	0	0	6.58932e-05	0.000191762	8.5885e-05	6.10173e-05	0	7.10644e-05	4.40272e-05	0	2.92982e-05	4.23821e-05	2.38934e-05	0	0	5.96837e-05	1.98946e-05	7.81311e-06	0	2.27967e-05	1.02033e-05
TGCCTCCTGGCTTCTGAGGACCGCCCTGGGCCTGGGAGAATCCCTTCCTCCTCTTCCCTCGTGATCTGCAACTCGGCGGGAGTCTTCTGGGCAGGCTTAAAGGCTAACCTGGTGTGTGGGCGTTGTCCTGCAGGGGAATTGAACAGGTGTAAAATTGGAGGGACAAGACT	TCTGCAACTC	GGCGGGAGTC	TCTGCAACTCGGCGGGAGTC	13	5	0		18	0				0	0.000257565	0	0	8.5855e-05	0	8.91321e-05	5.77398e-05	4.89573e-05	0	0.000107427	6.05459e-05	5.59908e-05	0	0.000157565	1.70525e-05	5.82058e-05	8.59442e-05	6.85002e-05	4.55934e-05	6.66793e-05
TGCCTCCTGGCTTCTGAGGACCGCCCTGGGCCTGGGAGAATCCCTTCCCCCTCTTCCCTCGTGATCTGCAACTCCAGTCTCTTCTGGGCAGGCTTAAAGGCTAACCTGGTGTGTGGGCGTTGTCCTGCAGGGGAATTGAACAGGTGTAAAATTGGAGGGACAAGACT	ACTCCAGTCT	TCTTCTGGGC	ACTCCAGTCTCTTCTGGGCA	7	13	1	T	21	0				0	0.000142105	9.41332e-06	0.00010516	8.55592e-05	0.000256273	0.000124785	0.000164336	0.000181798	0.000371526	0.000463888	0.000254293	0.000363235	0.000274388	0.000513545	0.000221682	0.000336538	0.000179702	0.000308251	0.00020517	0.000231041
TGCCTCCTGGCTTCTGAGGACCGCCCTGGGCCTGGGAGAATCCCTTTCCCCTCTTCCCTCGTGATCTGCAACTCCAGTCTTCTGCGGGAGTCTTCTGGGCAGGCTTAAAGGCTAACCTGGTGTGTGGGCGTTGTCCTGCAGGGGAATTGAACAGGTGTAAAATTGGAGGGACAAGACTTCC	CTCCAGTCTT	GCGGGAGTCT	CTCCAGTCTTCTGCGGGAGTCT	6	6	0		12	2	CT			0	0	6.11865e-05	0.000191762	8.43161e-05	1.22035e-05	0	0.000257608	8.99373e-05	0	0.000102544	8.47642e-05	6.24359e-05	0	0	0	0	0	3.42501e-05	0.000125382	5.32106e-05
TGCCTCCTGGCTTCTGAGGACCGCCCTGGGCCTGGGAGAATCCCTTCCCCCTCTTCCCTCGTGATCTGCAACTCCAGTCTTTCTAGATTGGCGGGAGTCTTCTGGGCAGGCTTAAAGGCTAACCTGGTGTGTGGGCGTTGTCCTGCAGGGGAATTGAACAGGTGTAAAATTGGAGGTACAAGACT	TCTTTCTAGA	GGCGGGAGTC	TCTTTCTAGATTGGCGGGAGTC	0	5	0		5	2	TT			0	8.88155e-06	0.00016944	7.42303e-05	8.41838e-05	0	8.91321e-06	8.88305e-06	5.93209e-06	6.40562e-06	4.88303e-06	6.05459e-06	5.78108e-06	1.30661e-05	1.16715e-05	0	8.24585e-06	0	0	5.69917e-05	1.89972e-05
TGCCTCCTGGCTTCTGAGGACCGCCCTGGGCCTGGGAGAATCCCTTCCCCCTCTTCCCTCGTGATCTGCAACTCCAGTCTTTCTGAGTCTTCTGGGCAGGCTTAAAGGCTAACCTGGTGTGTGGGCGTTGTCCTGCAGGGGAATTGAACAGGTGTAAAATTGGAGGGACAAGACT	CAGTCTTTCT	GAGTCTTCTG	CAGTCTTTCTGAGTCTTCTG	3	10	0		13	0				0	0.000177631	6.11865e-05	1.23717e-05	8.37297e-05	4.88138e-05	4.90227e-05	9.3272e-05	6.37028e-05	0.000140924	0	3.63275e-05	5.90837e-05	9.14626e-05	5.83574e-05	0	4.994e-05	0	0.000137	0	4.56668e-05
TGCCTCCTGGCTTCTGAGGACCGCCCTGGGCCTGGGAGAATCCCTTCCCCCTCTTCCCTCGTGATCTGCAAGTCTTCTGGGCAGGCTTAAAGGCTAACCTGGTGTGTGGGCGTTGTCCTGCAGGGGAATTGAACAGGTGTAAAATTGGAGGGACAAGACT	TGATCTGCAA	AGTCTTCTGG	TGATCTGCAAGTCTTCTGGG	16	11	1	A	28	0				0	6.21708e-05	0.000108253	8.04162e-05	8.36134e-05	9.76276e-05	8.91321e-06	0.000137687	8.14094e-05	7.04618e-05	0.000131842	0.000278511	0.000160272	2.61322e-05	0.000110879	0.000332523	0.000156511	0.000156262	0.000205501	0.000398942	0.000253568
TGCCTCCTGGCTTCTGAGGACCGCCCTGGGCCTGGGAGAATCCCTTCCCCCTCTTCCCTCGTGATCTGCAACTCCTTCTGGGCAGGCTTAAAGGCTAACCTGGTGTGTGGGCGTTGTCCTGCAGGGGAATTGAACAGGTGTAAAATTGGAGGGACAAGACT	CTGCAACTCC	CTTCTGGGCA	CTGCAACTCCTTCTGGGCAG	12	14	1	C	27	0				0	0.000177631	6.58932e-05	6.18586e-06	8.32367e-05	0.000170848	8.02189e-05	4.88568e-05	9.99747e-05	0	9.76605e-05	0.000151365	8.30084e-05	5.22644e-05	0.000175072	0.000153472	0.000126936	0.000312524	0.00017125	0.000159577	0.000214451
TGCCTCCTGGCTTCTGAGGACCGCCCTGGGCCTGGGAGAATCCCTTCCCCCTCTTCCCTCGTGATCTGCAACTTGGGCGGGAGTCTTCTGGGCAGGCTTAAAGGCTAACCTGGTGTGTGGGCGTTGTCCTGCAGGGGAATTGAACAGGTGTAAAATTGGAGGGACAAGACT	ATCTGCAACT	TGGGCGGGAG	ATCTGCAACTTGGGCGGGAG	14	3	0		17	0				0	0.000150986	8.94265e-05	6.18586e-06	8.21995e-05	0.000146441	4.45661e-06	0.000195427	0.000115442	0.00026263	3.41812e-05	0.000121092	0.000139301	9.14626e-05	0.000116715	0.00013642	0.000114866	6.25049e-05	3.42501e-05	3.4195e-05	4.365e-05
TGCCTCCTGGCTTCTGAGGACCGCCCTGGGCCTGGGAGAATCCCTTCCCCCTCTTCCCTCGTGATCTGCAACTCCAGTCTTTCTAGCTTCTGGGCAGGCTTAAAGGCTAACCTGGTGTGTGGGCGTTGTCCTGCAGGGGAATTGAACAGGTGTAAAATTGGAGGGACAAGACT	GTCTTTCTAG	CTTCTGGGCA	GTCTTTCTAGCTTCTGGGCA	1	14	0		15	0				0	0.000239802	4.70666e-06	0	8.15028e-05	2.44069e-05	4.45661e-06	0.000168778	6.58805e-05	0	6.34794e-05	7.26551e-05	4.53781e-05	0	0.00012255	0.000153472	9.20076e-05	0	0	0	0
TGCCTCCTGGCTTCTGAGGACCGCCCTGGGCCTGGGAGAATCCCTTCCCCCTCTTCCCTCGTGATCTGCAACTCCAGTCTTTCGAGTCTTCTGGGCAGGCTTAAAGGCTAACCTGGTGTGTGGGCGTTGTCCTGCAGGGGAATTGAACAGGTGTAAAATTGGAGGGACAAGACT	CCAGTCTTTC	GAGTCTTCTG	CCAGTCTTTCGAGTCTTCTG	4	10	0		14	0				0	3.55262e-05	4.70666e-06	0.000204133	8.14554e-05	4.88138e-05	0.000111415	0.000142129	0.000100786	0	0.0002588	0.000157419	0.00013874	0.000182925	0	0	6.09751e-05	0.000117197	0.00010275	0	7.33156e-05
TGCCTCCTGGCTTCTGAGGACCGCCCTGGGCCTGGGAGAATCCCTTCCCCCTCTTCCCTCGTGATCTGCAACTCCAGTCTTTCTAGCTGGGCAGGCTTAAAGGCTAACCTGGTGTGTGGGCGTTGTCCTGCAGGGGAATTGAACAGGTGTAAAATTGGAGGGACAAGACT	GTCTTTCTAG	CTGGGCAGGC	GTCTTTCTAGCTGGGCAGGC	1	17	0		18	0				0	8.88155e-06	0.000235333	0	8.14048e-05	0	0.000245113	0	8.17044e-05	0	0	6.05459e-06	2.0182e-06	0	0	5.96837e-05	1.98946e-05	0	0	2.27967e-05	7.5989e-06
TGCCTCCTGGCTTCTGAGGACCGCCCTGGGCCTGGGAGAATCCCTTCCCCCTCTTCCCTCGTGATCTGCAACTAGTCTTCTGGGCAGGCTTAAAGGCTAACCTGGTGTGTGGGCGTTGTCCTGCAGGGGAATTGAACAGGTGTAAAATTGGAGGGACAAGACT	ATCTGCAACT	AGTCTTCTGG	ATCTGCAACTAGTCTTCTGG	14	11	0		25	0				0	3.55262e-05	0	0.000204133	7.98865e-05	7.32207e-05	5.79359e-05	9.3272e-05	7.48095e-05	1.28112e-05	9.27775e-05	1.81638e-05	4.12508e-05	1.30661e-05	5.83574e-06	7.67362e-05	3.18793e-05	6.25049e-05	0.00017125	0.000353349	0.000195701
TGCCTCCTGGCTTCTGAGGACCGCCCTGGGCCTGGGAGAATCCCTTCCCCCTCTTCCCTCGTGATCTGCAACTCCAGTCTTTTTAGATGGGCGGGAGTCTTCTGGGCAGGCTTAAAGGCTAACCTGGTGTGTGGGCGTTGTCCTGCAGGGGAATTGAACAGGTGTAAAATTGGAGGGACAAGACT	TCCAGTCTTT	AGATGGGCGG	TCCAGTCTTTTTAGATGGGCGG	5	0	0		5	2	TT			0	0.000124342	2.35333e-05	8.6602e-05	7.8159e-05	1.22035e-05	0.000254027	0.000359763	0.000208664	1.28112e-05	0.000122076	0.000115037	8.3308e-05	0.000104529	0.000309294	0.000187577	0.000200467	0.000265646	0.000308251	9.11868e-05	0.000221694
TGCCTCCTGGCTTCTGAGGACCGCCCTGGGCCTGGGAGAATCCCTTCCCCCTCTTCCCTCGTGATCTGCAACTCCAGTCTTTTTTGGGCGGGAGTCTTCTGGGCAGGCTTAAAGGCTAACCTGGTGTGTGGGCGTTGTCCTGCAGGGGAATTGAACAGGTGTAAAATTGGAGGGACAAGACT	TCCAGTCTTT	TGGGCGGGAG	TCCAGTCTTTTTTGGGCGGGAG	5	3	0		8	2	TT			0	0.000186512	9.41332e-06	3.71152e-05	7.76803e-05	1.22035e-05	6.23925e-05	7.55059e-05	5.00339e-05	0	0	0	0	0	0	0	0	7.81311e-06	0	0	2.60437e-06
TGCCTCCTGGCTTCTGAGGACCGCCCTGGGCCTGGGAGAATCCCTTCCCCCTCTTCCCTCGTGATCTGGAGTCTTCTGGGCAGGCTTAAAGGCTAACCTGGTGTGTGGGCGTTGTCCTGCAGGGGAATTGAACAGGTGTAAAATTGGAGGGACAAGACT	TCGTGATCTG	GGAGTCTTCT	TCGTGATCTGGAGTCTTCTG	19	9	1	G	29	0				0	5.32893e-05	4.70666e-05	0.000129903	7.6753e-05	9.76276e-05	0.000280766	3.99737e-05	0.000139456	1.92168e-05	7.81284e-05	9.08188e-05	6.27214e-05	0	6.41931e-05	0.000170525	7.82393e-05	0.00010157	6.85002e-05	9.11868e-05	8.70858e-05
TGCCTCCTGGCTTCTGAGGACCGCCCTGGGCCTGGGAGAATCCCTTCCCCCTCTTCCCTCGTGATCTGCAACTCCAGTCTTTTTTTGGGCGGGAGTCTTCTGGGCAGGCTTAAAGGCTAACCTGGTGTGTGGGCKTTGTCCTGCAGGGGAATTGAACAGGTGTAAAATTGGAGAGACAAGACTTCCG	TCCAGTCTTT	TGGGCGGGAG	TCCAGTCTTTTTTTGGGCGGGAG	5	3	0		8	3	TTT		not templated	0	0	0	0.000228877	7.62923e-05	0	0	0	0	0	0	0	0	0	0	0	0	0	0	0	0
TGCCTCCTGGCTTCTGAGGACCGCCCTGGGCCTGGGAGAATCCCTTCCCCCTCTTCCCTCGTGATCTGCAACTCCAGTCTTTCTAGATGAGTCTTCTGGGCAGGCTTAAAGGCTAACCTGGTGTGTGGGCGTTGTCCTGCAGGGGAATTGAACAGGTGTAAAATTGGAGGGACAAGACTTCC	TCTTTCTAGA	GAGTCTTCTG	TCTTTCTAGATGAGTCTTCTG	0	10	0		10	1	T			0	0	4.23599e-05	0.000185576	7.59786e-05	9.76276e-05	0	0	3.25425e-05	0.00036512	4.88303e-06	6.66005e-05	0.000145535	7.83965e-05	0	5.11574e-05	4.31847e-05	7.81311e-06	0	0	2.60437e-06
TGCCTCCTGGCTTCTGAGGACCGCCCTGGGCCTGGGAGAATCCCTTCCCCCTCTTCCCTCGTGATCTGCAACTCCAGTTGCAGATGGGCGGGAGTCTTCTGGGCAGGCTTAAAGGCTAACCTGGTGTGTGGGCGTTGTCCTGCAGGGGAATTGAACAGGTGTAAAATTGGAGGGACAAGACTTCC	CAACTCCAGT	AGATGGGCGG	CAACTCCAGTTGCAGATGGGCGG	9	0	0		9	3	TGC		not templated	0	0	4.70666e-06	0.000222691	7.57992e-05	7.32207e-05	0.00024957	0.000142129	0.000154973	4.48393e-05	0.000239268	6.05459e-05	0.000114885	0	0	0	0	0	0	0	0
TGCCTCCTGGCTTCTGAGGACCGCCCTGGGCCTGGGAGAATCCCTTCCCCCTCTTCCCTCGTGATCTGCAACTCCAGTCTTTCTTTGGGCGGGAGTCTTCTGGGCAGGCTTAAAGGCTAACCTGGTGTGTGGGCGTTGTCCTGCAGGGGAATTGAACAGGTGTAAAATTGGAGGGACAAGACT	CAGTCTTTCT	TGGGCGGGAG	CAGTCTTTCTTTGGGCGGGAG	3	3	0		6	1	T			0	5.32893e-05	0	0.000173204	7.54978e-05	0	0	0	0	0	0	0.000133201	4.44003e-05	9.14626e-05	0	8.52624e-06	3.33296e-05	0.000304711	0	0	0.00010157
TGCCTCCTGGCTTCTGAGGACCGCCCTGGGCCTGGGAGAATCCCTTCCCCCTCTTCCCTCGTGATCTGCAACTCCAGTCTAGAGATGGGCGGGAGTCTTCTGGGCAGGCTTAAAGGCTAACCTGGTGTGTGGGCGTTGTCCTGCAGGGGAATTGAACAGGTGTAAAATTGGAGGGACAAGACT	ACTCCAGTCT	AGATGGGCGG	ACTCCAGTCTAGAGATGGGCGG	7	0	0		7	2	AG			0	0.000195394	0	3.09293e-05	7.54411e-05	0	0	4.44152e-05	1.48051e-05	0	0	4.23821e-05	1.41274e-05	0.000104529	5.83574e-06	5.96837e-05	5.66827e-05	0	0	7.97884e-05	2.65961e-05
TGCCTCCTGGCTTCTGAGGACCGCCCTGGGCCTGGGAGAATCCCTTCCCCCTCTTCCCTCGTGATCTGCAACTCCGAGTCTTCTGGGCAGGCTTAAAGGCTAACCTGGTGTGTGGGCGTTGTCCTGCAGGGGAATTGAACAGGTGTAAAATTGGAGGGACAAGACTTCC	CTGCAACTCC	GAGTCTTCTG	CTGCAACTCCGAGTCTTCTG	12	10	0		22	0				0	0	0.000145906	8.04162e-05	7.54409e-05	8.54242e-05	0.000271853	0.00011548	0.000157586	6.40562e-06	8.78945e-05	0.000266402	0.000120234	0	0	0.000221682	7.38941e-05	0	0.00010275	7.97884e-05	6.08462e-05
TGCCTCCTGGCTTCTGAGGACCGCCCTGGGCCTGGGAGAATCCCTTCCCCCTCTTCCCTCGTGATCTGCAACTCCAGTCTTTCTAGATGGGAGTCTTCTGGGCAGGCTTAAAGGCTAACCTGGTGTGTGGGCGTTGTCCTGCAGGGGAATTGAACAGGTGTAAAATTGGAGGGACAAGACTTCC	TCTTTCTAGA	GGGAGTCTTC	TCTTTCTAGATGGGAGTCTTC	0	8	0		8	1	T			0	0	0.000145906	8.04162e-05	7.54409e-05	0	0.000115872	3.55322e-05	5.0468e-05	0	9.27775e-05	3.63275e-05	4.3035e-05	0.000156793	0.000157565	0.000119367	0.000144575	7.81311e-06	6.85002e-05	2.27967e-05	3.30367e-05
TGCCTCCTGGCTTCTGAGGACCGCCCTGGGCCTGGGAGAATCCCTTCCCCCTCTTCCCTCGTGATCTGCAACTCCAGTCTTTCTAGAGGTCTTCTGGGCAGGCTTAAAGGCTAACCTGGTGTGTGGGCGTTGTCCTGCAGGGGAATTGAACAGGTGTAAAATTGGAGGGACAAGACT	TCTTTCTAGA	GTCTTCTGGG	TCTTTCTAGAGGTCTTCTGGG	0	12	0		12	1	G			0	6.21708e-05	8.94265e-05	7.42303e-05	7.52759e-05	0	0	0	0	0	0	0	0	5.22644e-05	0	5.11574e-05	3.44739e-05	2.34393e-05	0	0	7.81311e-06
TGCCTCCTGGCTTCTGAGGACCGCCCTGGGCCTGGGAGAATCCCTTCCCCCTCTTCCCTCGTGATCTGCAACTCCAGTCTTTGGGCAGGCTTAAAGGCTAACCTGGTGTGTGGGCGTTGTCCTGCAGGGGAATTRAACAGGTGTAAAATTGGAGGGACAAGACT	TCCAGTCTTT	TGGGCAGGCT	TCCAGTCTTTGGGCAGGCTT	5	18	1	T	24	0				0	8.88155e-06	0.000216506	0	7.51293e-05	0	0.000138155	0.000106597	8.15838e-05	0.000147329	8.30115e-05	0.000108983	0.000113108	2.61322e-05	0.000180908	0.000127894	0.000111645	0	0.000205501	9.11868e-05	9.88958e-05
TGCCTCCTGGCTTCTGAGGACCGCCCTGGGCCTGGGAGAATCCCTTCCCCCTCTTCCCTCGTGATCTGCAACTCCAGTCCGGGAGTCTTCTGGGCAGGCTTAAAGGCTAACCTGGTGTGTGGGCGTTGTCCTGCAGGGGAATTGAACAGGTGTAAAATTGGAGGGACAAGACT	AACTCCAGTC	CGGGAGTCTT	AACTCCAGTCCGGGAGTCTT	8	7	0		15	0				0	0.000133223	4.70666e-06	8.6602e-05	7.4844e-05	9.76276e-05	0	8.88305e-06	3.55036e-05	6.40562e-06	1.46491e-05	6.66005e-05	2.92184e-05	0	0.000145893	1.70525e-05	5.43153e-05	0	3.42501e-05	0.000113983	4.94112e-05
TGCCTCCTGGCTTCTGAGGACCGCCCTGGGCCTGGGAGAATCCCTTCCCCCTCTTCCCTCGTGATCTGCAACTCCAGTCTTTCTTTGTGGGCGGGAGTCTTCTGGGCAGGCTTAAAGGCTAACCTGGTGTGTGGGCGTTGTCCTGCAGGGGAATTGAACAGGTGTAAAATTGGAGGGACAAGACTTCC	CAGTCTTTCT	TGGGCGGGAG	CAGTCTTTCTTTGTGGGCGGGAG	3	3	0		6	3	TTG		not templated	0	0	0.0002118	1.23717e-05	7.47238e-05	0	0	0	0	0	0	0	0	0	0	0	0	0	0	0	0
TGCCTCTGGCTTCTGAGGACCGCCCTGGGCCTGGGAGAATCCCTTCCCCCTCTTCCCTCGTGATCTGCAACTCCAGTCTAAAGATGGGCGGGAGTCTTCTGGGCAGGCTTAAAGGCTAACCTGGTGTGTGGGCGTTGTCCTGCAGGGGAATTGAACAGGTGTAAAATTGGAGGGACAAGACTTCC	ACTCCAGTCT	AGATGGGCGG	ACTCCAGTCTAAAGATGGGCGG	7	0	0		7	2	AA			0	0	0.000192973	3.09293e-05	7.46341e-05	0	4.01095e-05	0	1.33698e-05	6.40562e-06	5.85963e-05	5.44913e-05	3.98311e-05	3.91983e-05	4.08501e-05	0.000255787	0.000111945	0	0	0.000170975	5.69917e-05
TGCCTCCTGGCTTCTGAGGACCGCCCTGGGCCTGGGAGAATCCCTTCCCCCTCTTCCCTCGTGATCTGCAACTCCAGACAGTCTTCTGGGCAGGCTTAAAGGCTAACCTGGTGTGTGGGCGTTGTCCTGCAGGGGAATTGAACAGGTGTAAAATTGGAGGGACAAGACT	GCAACTCCAG	AGTCTTCTGG	GCAACTCCAGACAGTCTTCTGG	10	11	0		21	2	AC			0	0.000222039	0	0	7.40129e-05	0	0	0	0	0	0	0	0	0	0	0	0	0	0	0	0
TGCCTCCTGGCTTCTGAGGACCGCCCTGGGCCTGGGAGAATCCCTTCCCCCTCTTCCCTCGTGATCTGCAACTCCAGTCTTTCTTTCTGGGCAGGCTTAAAGGCTAACCTGGTGTGTGGGCGTTGTCCTGCAGGGGAATTGAACAGGTGTAAAATTGGAGGGACAAGACT	CAGTCTTTCT	TTCTGGGCAG	CAGTCTTTCTTTCTGGGCAG	3	15	0		18	0				0	0.000186512	3.29466e-05	0	7.3153e-05	0	0.000120328	0	4.01095e-05	0	0	2.42184e-05	8.07278e-06	0	0.000145893	0.000110841	8.55782e-05	3.12524e-05	3.42501e-05	0	2.18342e-05
TGCCTCCTGGCTTCTGAGGACCGCCCTGGGCCTGGGAGAATCCCTTCCCCCTCTTCCCTCGTGATCTGCAACTCCAGTCTTCTGGATGGGCGGGAGTCTTCTGGGCAGGCTTAAAGGCTAACCTGGTGTGTGGGCGTTGTTCTGCAGGGGAATTGAACAGGTGTAAAATTGGAGGGACAAGACTTCC	CTCCAGTCTT	GATGGGCGGG	CTCCAGTCTTCTGGATGGGCGGG	6	1	0		7	3	CTG		not templated	0	0	0.000131786	8.04162e-05	7.07342e-05	0	0	0	0	0	0	0	0	0	0	0	0	0	0	0	0
TGCCTCCTGGCTTCTGAGGACCGCCCTGGGCCTGGGAGAATCCCTTCCCCCTCTTCCCTCGTGATCTGCAACTCCAGTCTTTCTAGAAAGGCTTAAAGGCTAACCTGGTGTGTGGGCGTTGTCCTGCAGGGGAATTGAACAGGTGTAAAATTGGAGGGACAAGACTTCC	TCTTTCTAGA	AGGCTTAAAG	TCTTTCTAGAAAGGCTTAAAG	0	23	0		23	1	A			0	0	0.0002118	0	7.05999e-05	0	4.45661e-06	0	1.48554e-06	0	0	0	0	0	0	0	0	0	0	0	0
TGCCTCCTGGCTTCTGAGGACCGCCCTGGGCCTGGGAGAATCCCTTCCCCCTCTTCCCTCGTGATCTGCAACTCCAGTCTTTCTAGGCTTAAAGGCTAACCTGGTGTGTGGGCGTTGTCCTGCAGGGGAATTGAACAGGTGTAAAATTGGAGGGACAAGACT	GTCTTTCTAG	AGGCTTAAAG	GTCTTTCTAGGCTTAAAGGC	1	23	2	AG	26	0				0	7.10524e-05	0.000136493	0	6.91818e-05	0.000158645	0.000271853	0	0.000143499	0.000121707	0.000102544	0	7.47501e-05	9.14626e-05	0	0	3.04875e-05	0.000164075	0	7.97884e-05	8.12879e-05
TGCCTCCTGGCTTCTGAGGACCGCCCTGGGCCTGGGAGAATCCCTTCCCCCTCTTCCCTCGTGATCTGCAACTCCAGGAGATGGGCGGGAGTCTTCTGGGCAGGCTTAAAGGCTAACCTGGTGTGTGGGCGTTGTCCTGCAGGGGAATTGAACAGGTGTAAAATTGGAGGGACAAGACT	GCAACTCCAG	AGATGGGCGG	GCAACTCCAGGAGATGGGCGG	10	0	0		10	1	G			0	0.000204276	0	0	6.80919e-05	1.22035e-05	0	0	4.06782e-06	0	0	0	0	0	0	0	0	0	0	0	0
TGCCTCCTGGCTTCTGAGGACCGCCCTGGGCCTGGGAGAATCCCTTCCCCCTCTTCCCTCGTGATCTGCAACTCCAGTCTTTCTAGTGCCGCGGGAGTCTTCTGGGCAGGCTTAAAGGCTAACCTGGTGTGTGGGCGTTGTCCTGCAGGGGAATTGAACAGGTGTAAAATTGGAGGGACAAGACTTCC	GTCTTTCTAG	GCGGGAGTCT	GTCTTTCTAGTGCCGCGGGAGTCT	1	6	0		7	4	TGCC		not templated	0	0	0.000202386	0	6.74621e-05	0	0	0	0	0	0	0	0	0	5.83574e-06	0	1.94525e-06	0	0	0	0
TGCCTCCTGGCTTCTGAGGACCGCCCTGGGCCTGGGAGAATCCCTTCCCCCTCTTCCCTCGTGATCTGCAACTCCAGTCTTTCTAGACTGGAGTTTCTAGACTGGGCGGGAGTCTTCTGGGCAGGCTTAAAGGCTAACCTGGTGTGTGGGCGTTGTCCTGCAGGGGAATTGAACAGGTGTAAAATTGGAGGGACAAGACT	TCTTTCTAGA	TGGGCGGGAG	TCTTTCTAGACTGGAGTTTCTAGACTGGGCGGGAG	0	3	0		3	15	CTGGAGTTTCTAGAC		not templated	0	0.000195394	0	6.18586e-06	6.71933e-05	0	0	0	0	0	0	0	0	0	0	0	0	0	0	0	0
TGCCTCCTGGCTTCTGAGGACCGCCCTGGGCCTGGGAGAATCCCTTCCCCCTCTTCCCTCGTGATCTGCAACTCCAGTCTTTCTAGACGCGGGAGTCTTCTGGGCAGGCTTAAAGGCTAACCTGGTGTGTGGGCGTTGTCCTGCAGGGGAATTGAACAGGTGTAAAATTGGAGGGACAAGACT	TCTTTCTAGA	GCGGGAGTCT	TCTTTCTAGACGCGGGAGTCT	0	6	0		6	1	C			0	0.000133223	4.70666e-06	6.18586e-05	6.65962e-05	0.000122035	4.01095e-05	8.43889e-05	8.21776e-05	0	0	0	0	0.000104529	0.000134222	0	7.95835e-05	0.000187515	0	0	6.25049e-05
TGCCTCCTGGCTTCTGAGGACCGCCCTGGGCCTGGGAGAATCCCTTCCCCCTCTTCCCTCGTGATCTGCAACTCGTGTTCCCTCGTGGGCGGGAGTCTTCTGGGCAGGCTTAAAGGCTAACCTGGTGTGTGGGCGTTGTCCTGCAGGGGAATTGAACAGGTGTAAAATTGGAGGGACAAGACTTCC	TCTGCAACTC	TGGGCGGGAG	TCTGCAACTCGTGTTCCCTCGTGGGCGGGAG	13	3	0		16	11	GTGTTCCCTCG		not templated	0	0	0.000192973	6.18586e-06	6.63863e-05	0	0	0	0	0	0	0	0	0	0	0	0	0	0	0	0
TGCCTCCTGGCTTCTGAGGACCGCCCTGGGCCTGGGAGAATCCCTTCCCCCTCTTCCCTCGTGATCTGCAACTCACGGGAGTCTTCTGGGCAGGCTTAAAGGCTAACCTGGTGTGTGGGCGTTGTCCTGCAGGGAAATTGAACAGGTGTAAAATTGGAGGGACAAGACTTCC	TCTGCAACTC	CGGGAGTCTT	TCTGCAACTCACGGGAGTCTT	13	7	0		20	1	A			0	0	0.000192973	6.18586e-06	6.63863e-05	0	0.000115872	0	3.86239e-05	1.92168e-05	2.44151e-05	0	1.4544e-05	0	0	0	0	0	0	0	0
TGCCTCCTGGCTTCTGAGGACCGCCCTGGGCCTGGGAGAATCCCTTTCCCCTCTTCCCTCGTGATCTGCAACTCCAGTCTTTCTAGATAGTCTTCTGGGCAGGCTTAAAGGCTAACCTGGTGTGTGGGCGTTGTCCTGCAGGGGAATTGAACAGGTGTAAAATTGGAGGGACAAGACTTCC	TCTTTCTAGA	AGTCTTCTGG	TCTTTCTAGATAGTCTTCTGG	0	11	0		11	1	T			0	0	9.88398e-05	9.89738e-05	6.59379e-05	0	6.23925e-05	0	2.07975e-05	1.92168e-05	0.000102544	0.000115037	7.89325e-05	0	8.7536e-05	0	2.91787e-05	3.12524e-05	0	0	1.04175e-05
TGCCTCCTGGCTTCTGAGGACCGCCCTGGGCCTGGGAGAATCCCTTCCCCCTCTTCCCTCGTGATCTGCAACTCCAGTGGGGGAGTCTTCTGGGCAGGCTTAAAGGCTAACCTGGTGTGTGGGCGTTGTCCTGCAGGGGAATTGAACAGGTGTAAAATTGGAGGGACAAGACTTCC	CAACTCCAGT	GGGAGTCTTC	CAACTCCAGTGGGGGAGTCTTC	9	8	0		17	2	GG			0	0	4.70666e-06	0.000191762	6.54894e-05	0	0	0	0	0	0	0	0	0	0	0	0	0	0	0	0
TGCCTCCTGGCTTCTGAGGACCGCCCTGGGCCTGGGAGAATCCCTTCCCCCTYTTCCCTCGTGATCTGCAACTCCAGTCTTAAAGATGGGCGGGAGTCTTCTGGGCAGGCTTAAAGGCTAACCTGGTGTGTGGGCGTTGTCCTGCAGGGGAATTGAACAGGTGTAAAATTGGAGGGACAAGACTTCC	CTCCAGTCTT	AGATGGGCGG	CTCCAGTCTTAAAGATGGGCGG	6	0	0		6	2	AA			0	0	8.47198e-05	0.000111345	6.53551e-05	0.000170848	7.13057e-05	4.88568e-05	9.70036e-05	0	0	6.66005e-05	2.22002e-05	0	0.00012255	8.52624e-06	4.36922e-05	2.34393e-05	3.42501e-05	0	1.92298e-05
TGCCTCCTGGCTTCTGAGGACCGCCCTGGGCCTGGGAGAATCCCTTCCCCCTCTTCCCTCGTGATCTGCAAAGGGAGTCTTCTGGGCAGGCTTAAAGGCTAACCTGGTGTGTGGGCGTTGTCCTGCAGGGGAATTGAACAGGTGTAAAATTGGAGGGACAAGACT	TGATCTGCAA	GGGAGTCTTC	TGATCTGCAAAGGGAGTCTTC	16	8	0		24	1	A			0	0.000195394	0	0	6.51313e-05	0	0	0	0	0	0	0	0	0	0	6.82099e-05	2.27366e-05	0	0	0	0
TGCCTCCTGGCTTCTGAGGACCGCCCTGGGCCTGGGAGAATCCCTTCCCCCTCTTCCCTCGTGATCTGCAACTTAAGATGGGCGGGAGTCTTCTGGGCAGGCTTAAAGGCTAACCTGGTGTGTGGGCGTTGTCCTGCAGGGGAATTGAACAGGTGTAAAATTGGAGGGACAAGACT	ATCTGCAACT	AGATGGGCGG	ATCTGCAACTTAAGATGGGCGG	14	0	0		14	2	TA			0	8.88155e-06	0	0.000185576	6.48191e-05	0	4.01095e-05	0	1.33698e-05	0	0	0	0	0	0	0.000110841	3.6947e-05	5.46918e-05	0	6.83901e-05	4.10273e-05
TGCCTCCTGGCTTCTGAGGACCGCCCTGGGCCTGGGAGAATCCCTTCCCCCTCTTCCCTCTTCCCTCTTCCCTCGTGATCTGTGGGCGGGAGTCTTCTGGGCAGGCTTAAAGGCTAACCTGGTGTGTGGGCGTTKTCCTGCAGGGGAATTGAACAGGTGTAAAATTGGAGGGACAAGACT	TCGTGATCTG	TGGGCGGGAG	TCGTGATCTGTGGGCGGGAG	19	3	0		22	0				0	0.000142105	5.17732e-05	0	6.4626e-05	0	0	0	0	0	6.83624e-05	3.02729e-05	3.28784e-05	7.83965e-05	2.91787e-05	0	3.58584e-05	0	0	0	0
TGCCTCCTGGCTTCTGAGGACCGCCCTGGGCCTGGGAGAATCCCTTCCCCCTCTTCCCTCGTGATCTGCAACTCCAGTCTTTCTTAAAGGCTAACCTGGTGTGTGGGCGTTGTCCTGCAGGGGAATTGAACAGGTGTAAAATTGGAGGGACAAGACT	CAGTCTTTCT	CTTAAAGGCT	CAGTCTTTCTTAAAGGCTAA	3	26	2	CT	31	0				0	5.32893e-05	8.47198e-05	5.56727e-05	6.45606e-05	0	8.91321e-06	6.66228e-05	2.51787e-05	2.56225e-05	4.39472e-05	3.02729e-05	3.32809e-05	6.53304e-05	0.000157565	9.37886e-05	0.000105561	0	3.42501e-05	7.97884e-05	3.80128e-05
TGCCTCCTGGCTTCTGAGGACCGCCCTGGGCCTGGGAGAATCCCTTCCCCCTCTTCCCTCGTGATCTGCAACTCCAGTCTTTCGTGGGCGGGAGTCTTCTGGGCAGGCTTAAAGGCTAACCTGGTGTGTGGGCGTTGTCCTGCAGGGGAATTGAACAGGTGTAAAATTGGAGGGACAAGACT	CCAGTCTTTC	TGGGCGGGAG	CCAGTCTTTCGTGGGCGGGAG	4	3	0		7	1	G			0	0.000106579	0	8.6602e-05	6.43935e-05	0	4.01095e-05	0	1.33698e-05	0	0	0	0	0	0	0	0	0	0	0	0
TGCCTCCTGGCTTCTGAGGACCGCCCTGGGCCTGGGAGAATCCCTTCCCCCTCTTCCCTCGTGATCTGCAACTCCAGTCTTTCCCTTCTGGGCAGGCTTAAAGGCTAACCTGGTGTGTGGGCGTTGTCCTGCAGGGGAATTGAACAGGTGTAAAATTGGAGGGACAAGACTTCC	CCAGTCTTTC	CTTCTGGGCA	CCAGTCTTTCCCTTCTGGGCA	4	14	0		18	1	C			0	0	0.000192973	0	6.43243e-05	0	0	0	0	0	0	0	0	0	0	0	0	0	0	0	0
TGCCTCCTGGCTTCTGAGGACCGCCCTGGGCCTGGGAGAATCCCTTCCCCCTCTTCCCTCGTGATCTGCAACTCCAGTCTTGAGTCTTCTGGGCAGGCTTAAAGGCTAACCTGGTGTGTGGGCGTTGTCCTGCAGGGGAATTGAACAGGTGTAAAATTGGAGGGACAAGACT	CTCCAGTCTT	GAGTCTTCTG	CTCCAGTCTTGAGTCTTCTG	6	10	0		16	0				0	7.10524e-05	9.41332e-06	0.000111345	6.39371e-05	0.000134238	0	0	4.4746e-05	0	4.88303e-06	8.47642e-05	2.98824e-05	0	0.000105043	0.000221682	0.000108908	0	0.00017125	0.000125382	9.88774e-05
TGCCTCCTGGCTTCTGAGGACCGCCCTGGGCCTGGGAGAATCCCTTCCCCCTCTTCCCTCGTGATCTGCAACTCCAGTCTTTCTAGCTTAAAGGCTAACCTGGTGTGTGGGCGTTGTCCTGCAGGGGAATTGAACAGGTGTAAAATTGGAGGGACAAGACTTCCC	GTCTTTCTAG	GCTTAAAGGC	GTCTTTCTAGCTTAAAGGCT	1	25	1	G	27	0				0	0	0	0.000191762	6.39206e-05	3.66104e-05	0	4.44152e-06	1.3684e-05	0	2.92982e-05	7.87096e-05	3.60026e-05	0	0	4.26312e-05	1.42104e-05	0	3.42501e-05	0	1.14167e-05
TGCCTCCTGGCTTCTGAGGACCGCCCTGGGCCTGGGAGAATCCCTTCCCCCTCTTCCCTCGTGATCTGCAACTCCAGTCTTTCTAGAATATAAGATGGGCGGGAGTCTTCTGGGCAGGCTTAAAGGCTAACCTGGTGTGTGGGCGTTGTCCTGCAGGGGAATTGAACAGGTGTAAAATTGGAGGGACAAGACTTCCC	TCTTTCTAGA	AGATGGGCGG	TCTTTCTAGAATATAAGATGGGCGG	0	0	0		0	5	ATATA		not templated	0	0	0	0.000191762	6.39206e-05	0	0	4.44152e-06	1.48051e-06	0	0	0	0	0	0	0	0	0	0	0	0
TGCCTCCTGGCTTCTGAGGACCGCCCTGGGCCTGGGAGAATCCCTTCCCCCTCTTCCCTCGTGATCTGCAACTTCTTCTGGGCAGGCTTAAAGGCTAACCTGGTGTGTGGGCGTTGTCCTGCAGGGGAATTGAACAGGTGTAAAATTGGAGGGACAAGACT	ATCTGCAACT	TCTTCTGGGC	ATCTGCAACTTCTTCTGGGC	14	13	0		27	0				0	0.000124342	4.23599e-05	2.47434e-05	6.3815e-05	3.66104e-05	8.91321e-06	0	1.51745e-05	0	0	0	0	0	0	4.26312e-05	1.42104e-05	0	3.42501e-05	0	1.14167e-05
TGCCTCCTGGCTTCTGAGGACCGCCCTGGGCCTGGGAGAATCCCTTCCCCCTCTTCCCTCGTGATCTGCAACTCCAGGGGAGTCTTCTGGGCAGGCTTAAAGGCTAACCTGGTGTGTGGGCGTTGTCCTGCAGGGGAATTGAACAGGTGTAAAATTGGAGGGACAAGACT	GCAACTCCAG	GGGAGTCTTC	GCAACTCCAGGGGAGTCTTC	10	8	0		18	0				0	0.000106579	8.47198e-05	0	6.37661e-05	0	0.000169351	0	5.64503e-05	0	0	9.68734e-05	3.22911e-05	0	0	0	0	0	0	0	0
TGCCTCCTGGCTTCTGAGGACCGCCCTGGGCCTGGGAGAATCCCTTCCCCCTCTTCCCTCGTGATCTGCAACTCCAGTGAGTCTTCTGGGCAGGCTTAAAGGCTAACCTGGTGTGTGGGCGTTGTCCTGCAGGGGAATTGAACAGGTGTAAAATTGGAGGGACAAGACTTCC	CAACTCCAGT	GAGTCTTCTG	CAACTCCAGTGAGTCTTCTG	9	10	0		19	0				0	0	0.0001412	4.94869e-05	6.35622e-05	0.000195255	6.23925e-05	0	8.58826e-05	0	2.44151e-05	9.68734e-05	4.04295e-05	0	5.25216e-05	0.000127894	6.01384e-05	0.00010157	0	4.55934e-05	4.90546e-05
TGCCTCCTGGCTTCTGAGGACCGCCCTGGGCCTGGGAGAATCCCTTCCCCCTCTTCCCTCGTGATCTGCAACTCCAGTCTTTTTCAGATGGGCGGGAGTCTTCTGGGCAGGCTTAAAGGCTAACCTGGTGTGTGGGCGTTGTCCTGCAGGGGAATTGAACAGGTGTAAAATTGGAGGGACAAGACTTCC	TCCAGTCTTT	AGATGGGCGG	TCCAGTCTTTTTCAGATGGGCGG	5	0	0		5	3	TTC		not templated	0	0	4.70666e-06	0.000185576	6.34275e-05	0	4.45661e-06	6.66228e-05	2.36931e-05	0	2.92982e-05	6.66005e-05	3.19662e-05	0	0.000110879	0.00013642	8.24329e-05	4.68787e-05	0.000137	0.000170975	0.000118285
TGCCTCCTGGCTTCTGAGGACCGCCCTGGGCCTGGGAGAATCCCTTCCCCCTCTTCCCTCGTGATCTGCAACCGGGAGTCTTCTGGGCAGGCTTAAAGGCTAACCTGGTGTGTGGGCGTTGTCCTGCAGGGGAATTGAACAGGTGTAAAATTGGAGGGACAAGACT	GATCTGCAAC	CGGGAGTCTT	GATCTGCAACCGGGAGTCTT	15	7	0		22	0				0	8.88155e-05	9.41332e-05	6.18586e-06	6.30448e-05	0	4.45661e-06	0	1.48554e-06	0	2.44151e-05	6.66005e-05	3.03385e-05	0	2.33429e-05	5.11574e-05	2.48335e-05	5.46918e-05	3.42501e-05	6.83901e-05	5.2444e-05
TGCCTCCTGGCTTCTGAGGACCGCCCTGGGCCTGGGAGAATCCCTTTCCCCTCTTCCCTCGTGATCTGCAACTCCAGTCTTTCTATGGGGCGGGAGTCTTCTGGGCAGGCTTAAAGGCTAACCTGGTGTGTGGGCGTTGTCCTGCAGGGGAATTGAACAGGTGTAAAATTGGAGGGACAAGACT	AGTCTTTCTA	GGGCGGGAGT	AGTCTTTCTATGGGGCGGGAGT	2	4	0		6	2	TG			0	8.88155e-06	0	0.00017939	6.27572e-05	0.000195255	0	0	6.50851e-05	0	0	0	0	0.000143727	9.33718e-05	0	7.90329e-05	0	0	0	0
TGCCTCCTGGCTTCTGAGGACCGCCCTGGGCCTGGGAGAATCCCTTCCCCCTCTTCCCTCGTGATCTGCAACTCAGTCTTCTGGGCAGGCTTAAAGGCTAACCTGGTGTGTGGGCGTTGTCCTGCAGGGGAATTGAACAGGTGTAAAATTGGAGGGACAAGACT	TCTGCAACTC	AGTCTTCTGG	TCTGCAACTCAGTCTTCTGG	13	11	0		24	0				0	7.10524e-05	4.23599e-05	7.42303e-05	6.25475e-05	0.000183052	0.000227287	0.000102155	0.000170831	0.000115301	0.000244151	0.000133201	0.000164218	0.000182925	0.000233429	0.00020463	0.000206995	7.81311e-05	3.42501e-05	0.00027356	0.000128647
TGCCTCCTGGCTTCTGAGGACCGCCCTGGGCCTGGGAGAATCCCTTCCCCCTCTTCCCTCGTGATCTGCAACTCCAGTCTTTGGATGGGCGGGAGTCTTCTGGGCAGGCTTAAAGGCTAACCTGGTGTGTGGGCGTTGTCCTGCAGGGGAATTGAACAGGTGTAAAATTGGAGGGACAAGACT	TCCAGTCTTT	GATGGGCGGG	TCCAGTCTTTGGATGGGCGGG	5	1	0		6	1	G			0	1.77631e-05	0.00016944	0	6.24009e-05	0	0.000106959	0	3.56528e-05	6.40562e-06	0	6.05459e-06	4.1534e-06	0.000104529	5.83574e-06	8.52624e-06	3.96302e-05	3.12524e-05	6.85002e-05	0	3.32509e-05
TGCCTCCTGGCTTCTGAGGACCGCCCTGGGCCTGGGAGAATCCCTTCCCCCTCTTCCCTCGTGATCTGAGATGGGCGGGAGTCTTCTGGGCAGGCTTAAAGGCTAACCTGGTGTGTGGGCGTTGTCCTGCAGGGGAATTGAACAGGTGTAAAATTGGAGGGACAAGACT	TCGTGATCTG	AGATGGGCGG	TCGTGATCTGAGATGGGCGG	19	0	0		19	0				0	0.000106579	8.00132e-05	0	6.21972e-05	6.10173e-05	0.000231744	0	9.75869e-05	0	8.30115e-05	0.000211911	9.83073e-05	0	0	0.000238735	7.95782e-05	0	6.85002e-05	0.000102585	5.70284e-05
TGCCTCCTGGCTTCTGAGGACCGCCCTGGGCCTGGGAGAATCCCTTCCCCCTCTTCCCTCGTGATCTGCAACTCCAGTCTTTCTAGAAAGAGAACTCCCAGAAAGGTCTTCTGGGCAGGCTTAAAGGCTAACCTGGTGTGTGGGCGTTGTCCTGCAGGGGAATTGAACAGGTGTAAAATTGGAGGGACAAGACT	TCTTTCTAGA	GTCTTCTGGG	TCTTTCTAGAAAGAGAACTCCCAGAAAGGTCTTCTGGG	0	12	0		12	18	AAGAGAACTCCCAGAAAG		not templated	0	0.000186512	0	0	6.21708e-05	0	0	0	0	0	0	0	0	0	0	0	0	0	0	0	0
TGCCTCCTGGCTTCTGAGGACCGCCCTGGGCCTGGGAGAATCCCTTCCCCCTCTTCCCTCGTGATCTGCAACCAGATGGGCGGGAGTCTTCTGGGCAGGCTTAAAGGCTAACCTGGTGTGTGGGCGTTGTCCTGCAGGGGAATTGAACAGGTGTAAAATTGGAGGGACAAGACT	GATCTGCAAC	AGATGGGCGG	GATCTGCAACCAGATGGGCGG	15	0	0		15	1	C			0	6.21708e-05	0	0.000123717	6.19627e-05	0	0	4.44152e-06	1.48051e-06	0	4.88303e-05	0	1.62768e-05	0	5.83574e-06	8.52624e-06	4.78733e-06	3.90656e-05	6.85002e-05	0	3.58552e-05
TGCCTCCTGGCTTCTGAGGACCGCCCTGGGCCTGGGAGAATCCCTTCCCCCTCTTCCCTCGTGATCTGCAACTCCAGTCTTTCCAGTCTTCTGGGCAGGCTTAAAGGCTAACCTGGTGTGTGGGCGTTGTCCTGCAGGGGAATTGAACAGGTGTAAAATTGGAGGGACAAGACTTCCC	CCAGTCTTTC	AGTCTTCTGG	CCAGTCTTTCCAGTCTTCTGG	4	11	0		15	1	C			0	0	0	0.000185576	6.18586e-05	0	0	4.88568e-05	1.62856e-05	0	4.39472e-05	4.23821e-05	2.87765e-05	0	0	0	0	0	0	0	0
TGCCTCCTGGCTTCTGAGGACCGCCCTGGGCCTGGGAGAATCCCTTCCCCCTCTTTCCTCGTGATCTGCAGGGCGGGAGTCTTCTGGGCAGGCTTAAAGGCTAACCTGGTGTGTGGGCGTTGTCCTGCAGGGGAATTGAACAGGTGTAAAATTGGAGGGACAAGACTTCC	GTGATCTGCA	GGGCGGGAGT	GTGATCTGCAGGGCGGGAGT	17	4	0		21	0				0	0	6.11865e-05	0.000123717	6.16346e-05	0	6.23925e-05	0	2.07975e-05	0	0	0	0	1.30661e-05	0	1.70525e-05	1.00395e-05	0	0	0	0
TGCCTCCTGGCTTCTGAGGACCGCCCTGGGCCTGGGAGAATCCCTTCCCCCTCTTCCCTCGTGATCTGCAACTCCAGACTGGGCGGGAGTCTTCTGGGCAGGCTTAAAGGCTAACCTGGTGTGTGGGCGTTGTCCTGCAGGGGAATTGAACAGGTGTAAAATTGGAGGGACAAGACT	GCAACTCCAG	TGGGCGGGAG	GCAACTCCAGACTGGGCGGGAG	10	3	0		13	2	AC			0	5.32893e-05	9.41332e-05	3.71152e-05	6.15125e-05	3.66104e-05	0	0	1.22035e-05	0	2.92982e-05	4.23821e-05	2.38934e-05	0	5.83574e-06	0	1.94525e-06	0	0	0	0
TGCCTCCTGGCTTCTGAGGACCGCCCTGGGCCTGGGAGAATCCCTTCCCCCTCTTCCCTCGTGATCTGCAACTCCAGTCTTTCTAGAGGCTTAAAGGCTAACCTGGTGTGTGGGCGTTGTCCTGCAGGGGAATTGAACAGGTGTAAAATTGGAGGGACAAGACT	TCTTTCTAGA	AGGCTTAAAG	TCTTTCTAGAGGCTTAAAGG	0	23	1	A	24	0				0	7.99339e-05	4.70666e-06	9.89738e-05	6.12048e-05	0	0.000254027	0	8.46755e-05	0	7.32454e-05	7.87096e-05	5.06517e-05	6.53304e-05	0.000134222	5.96837e-05	8.6412e-05	0	0.00010275	1.13983e-05	3.80495e-05
TGCCTCCTGGCTTCTGAGGACCGCCCTGGGCCTGGGAGAATCCCTTCCCCCTCTTCCCTCGTGATCTGCAACTCCAGTCTTTCTAGACAGTCTTCTGGGCAGGCTTAAAGGCTAACCTGGTGTGTGGGCGTTGTCCTGCAGGGGAATTGAACAGGTGTAAAATTGGAGGGACAAGACT	TCTTTCTAGA	AGTCTTCTGG	TCTTTCTAGACAGTCTTCTGG	0	11	0		11	1	C			0	8.88155e-06	0	0.000173204	6.06952e-05	7.32207e-05	0	0	2.44069e-05	6.40562e-05	4.88303e-05	1.81638e-05	4.36834e-05	5.22644e-05	0.000134222	0	6.21621e-05	7.81311e-06	3.42501e-05	0	1.40211e-05
TGCCTCCTGGCTTCTGAGGACCGCCCTGGGCCTGGGAGAATCCCTTYCCCCTCTTCCCTCGTGATCTGCAACTCCAGTCTTTCTAGCCGGGAGTCTTCTGGGCAGGCTTAAAGGCTAACCTGGTGTGTGGGCGTTGTCCTGCAGGGGAATTGAACAGGTGTAAAATTGGAGGGACAAGACT	GTCTTTCTAG	CGGGAGTCTT	GTCTTTCTAGCCGGGAGTCTT	1	7	0		8	1	C			0	0.000106579	7.53065e-05	0	6.06284e-05	0	5.79359e-05	0.000333114	0.00013035	0	2.44151e-05	0	8.13838e-06	0	0	0	0	0	3.42501e-05	0	1.14167e-05
TGCCTCCTGGCTTCTGAGGACCGCCCTGGGCCTGGGAGAATCCCTTCCCCCTCTTCCCTCGTGATCTGCAACTCCAGTCTTTCTACCTGGGCGGGAGTCTTCTGGGCAGGCTTAAAGGCTAACCTGGTGTGTGGSCGTTGTCCTGCAGGGGAATTGAACAGGTGTAAAATTGGAGGGACAAGACTTCCC	AGTCTTTCTA	TGGGCGGGAG	AGTCTTTCTACCTGGGCGGGAG	2	3	0		5	2	CC			0	0	0	0.00017939	5.97967e-05	0	0	0	0	0	0	0	0	0	0	8.52624e-06	2.84208e-06	0	0	0	0
TGCCTCCTGGCTTCTGAGGACCGCCCTGGGCCTGGGAGAATCCCTTCCCCCTCTTCCCTCGTGATCTGCAACTCCGTCTTCTGGGCAGGCTTAAAGGCTAACCTGGTGTGTGGGCGTTGTCCTGCAGGGGAATTRAACAGGTGTAAAATTGGAGGGACAAGACTTCCC	CTGCAACTCC	GTCTTCTGGG	CTGCAACTCCGTCTTCTGGG	12	12	0		24	0				0	0	0	0.00017939	5.97967e-05	8.54242e-05	0	0	2.84747e-05	0	2.92982e-05	9.08188e-05	4.0039e-05	9.14626e-05	0.000157565	0	8.30092e-05	2.34393e-05	3.42501e-05	9.11868e-05	4.96254e-05
TGCCTCCTGGCTTCTGAGGACCGCCCTGGGCCTGGGAGAATCCCTTCCCCCTCTTCCCTCGTGATCTGCAACTCCGGCGGGAGTCTTCTGGGCAGGCTTAAAGGCTAACCTGGTGTGTGGGCGTTGTCCTGCAGGGGAATTGAACAGGTGTAAAATTGGAGGGACAAGACTTCCC	CTGCAACTCC	GGCGGGAGTC	CTGCAACTCCGGCGGGAGTC	12	5	0		17	0				0	0	0	0.00017939	5.97967e-05	0	4.45661e-06	0.000266491	9.0316e-05	0.000140924	0.000185555	0.000163474	0.000163317	0	7.00288e-05	0.000221682	9.7237e-05	0	0	1.13983e-05	3.79945e-06
TGCCTCCTGGCTTCTGAGGACCGCCCTGGGCCTGGGAGAATCCCTTCCCCCTCTTCCCTCGTGATCTGCAACTCCAGTCGCGGGAGTCTTCTGGGCAGGCTTAAAGGCTAACCTGGTGTGTGGGCGTTGTCCTGCAGGGGAATTGAACAGGTGTAAAATTGGAGGGACAAGACTTCC	AACTCCAGTC	GCGGGAGTCT	AACTCCAGTCGCGGGAGTCT	8	6	0		14	0				0	0	8.00132e-05	9.89738e-05	5.96623e-05	1.22035e-05	6.68491e-05	4.44152e-06	2.78314e-05	0.000134518	4.39472e-05	0.000108983	9.58159e-05	0	0	0.000366628	0.000122209	1.56262e-05	6.85002e-05	3.4195e-05	3.94405e-05
TGCCTCCTGGCTTCTGAGGACCGCCCTGGGCCTGGGAGAATCCCTTCCCCCTCTTCCCTCGTGATCTGCAACTCCAGTCTTCTGGACTTCAGGTTGGGAGTCTTCTGGGCAGGCTTAAAGGCTAACCTGGTGTGTGGGCGTTGTCCTGCAGGGGAATTGAACAGGTGTAAAATTGGAGGGACAAGACTTCC	CTCCAGTCTT	GGGAGTCTTC	CTCCAGTCTTCTGGACTTCAGGTTGGGAGTCTTC	6	8	0		14	14	CTGGACTTCAGGTT		not templated	0	0	0.000178853	0	5.96177e-05	0	0	0	0	0	0	0	0	0	0	0	0	0	0	0	0
TGCCTCCTGGCTTCTGAGGACCGCCCTGGGCCTGGGAGAATCCCTTCCCCCTCTTCCCTCGTGATCTGCAACTCCAGTCTTTCTAGACAGGCTTAAAGGCTAACCTGGTGTGTGGGCGTTGTCCTGCAGGGGAATTGAACAGGTGTAAAATTGGAGGGACAAGACT	TCTTTCTAGA	CAGGCTTAAA	TCTTTCTAGACAGGCTTAAA	0	22	0		22	0				0	7.99339e-05	9.88398e-05	0	5.95912e-05	0.000195255	7.57623e-05	0.000190985	0.000154001	0.000153735	4.39472e-05	0.00022402	0.000140567	0	1.16715e-05	4.26312e-05	1.81009e-05	8.59442e-05	3.42501e-05	7.97884e-05	6.66609e-05
TGCCTCCTGGCTTCTGAGGACCGCCCTGGGCCTGGGAGAATCCCTTCCCCCTCTTCCCTCGTGATCTGCAACTCCAGTCTTTCTAGAAAGAGTCTTCTGGGCAGGCTTAAAGGCTAACCTGGTGTGTGGGCGTTKTCCTGCAGGGGAATTGAACAGGTGTAAAATTGGAGGGACAAGACT	TCTTTCTAGA	GAGTCTTCTG	TCTTTCTAGAAAGAGTCTTCTG	0	10	0		10	2	AA			0	6.21708e-05	4.70666e-06	0.000111345	5.94077e-05	0.000268476	0.000151525	0.000128804	0.000182935	0	4.88303e-06	0	1.62768e-06	0	0	4.26312e-05	1.42104e-05	1.56262e-05	3.42501e-05	0	1.66254e-05
TGCCTCCTGGCTTCTGAGGACCGCCCTGGGCCTGGGAGAATCCCTTCCCCCTCTTCCCTCGTGATCTGCAACTCCAGTCTGCAACTCCAGTCGGGAGTCTTCTGGGCAGGCTTAAAGGCTAACCTGGTGTGTGGGCGTTGTCCTGCAGGGGAATTGAACAGGTGTAAAATTGGAGGGACAAGACT	ACTCCAGTCT	CGGGAGTCTT	ACTCCAGTCTGCAACTCCAGTCGGGAGTCTT	7	7	0		14	11	GCAACTCCAGT		not templated	0	0.000177631	0	0	5.92103e-05	1.22035e-05	0	0	4.06782e-06	0	0	0	0	0	0	0	0	0	0	0	0
TGCCTCCTGGCTTCTGAGGACCGCCCTGGGCCTGGGAGAATCCCTTCCCCCTCTTCCCTCGTGATCTGCAACTCCAGTCACGGGAGTCTTCTGGGCAGGCTTAAAGGCTAACCTGGTGTGTGGGCGTTGTCCTGCAGGGGAATTGAACAGGTGTAAAATTGGAGGGACAAGACT	AACTCCAGTC	CGGGAGTCTT	AACTCCAGTCACGGGAGTCTT	8	7	0		15	1	A			0	0.000177631	0	0	5.92103e-05	0	0	0	0	0	0	0	0	0	0	0	0	0	0	0	0
TGCCTCCTGGCTTCTGAGGACCGCCCTGGGCCTGGGAGAATCCCTTCCCCCTCTTCCCTCGTGATCTGCAACTCCAGGGGCGGGAGTCTTCTGGGCAGGCTTAAAGGCTAACCTGGTGTGTGGGCGTTGTCCTGCAGGGGAATTGAACAGGTGTAAAATTGGAGGGACAAGACT	GCAACTCCAG	GGGCGGGAGT	GCAACTCCAGGGGCGGGAGT	10	4	0		14	0				0	0.000133223	0	4.3301e-05	5.88414e-05	0	0	0.000364205	0.000121402	0	0	3.02729e-05	1.0091e-05	0	0	5.96837e-05	1.98946e-05	0	0	0	0
TGCCTCCTGGCTTCTGAGGACCGCCCTGGGCCTGGGAGAATCCCTTCCCCCTCTTCCCTCGTGATCTGCAACTCCAGATCCAGATGGGCGGGAGTCTTCTGGGCAGGCTTAAAGGCTAACCTGGTGTGTGGGCGTTGTCCTGCAGGGGAATTGAACAGGTGTAAAATTGGAGGGACAAGACT	GCAACTCCAG	AGATGGGCGG	GCAACTCCAGATCCAGATGGGCGG	10	0	0		10	4	ATCC		not templated	0	0.00011546	4.70666e-06	5.56727e-05	5.86132e-05	0	0.000147068	0	4.90227e-05	0	9.76605e-06	0	3.25535e-06	0	0	0	0	0	0	0	0
TGCCTCCTGGCTTCTGAGGACCGCCCTGGGCCTGGGAGAATCCCTTCCCCCTCTTCCCTCGTGATCTGCAACTCCAGTTAGATGGGCGGGAGTCTTCTGGGCAGGCTTAAAGGCTAACCTGGTGTGTGGGCGTTKTCCTGCAGGGGAATTGAACAGGTGTAAAATTGGAGGGACAAGACT	CAACTCCAGT	AGATGGGCGG	CAACTCCAGTTAGATGGGCGG	9	0	0		9	1	T			0	8.88155e-06	0.000160026	6.18586e-06	5.83646e-05	0.000207459	0.000164894	0	0.000124118	0	1.95321e-05	2.42184e-05	1.45835e-05	5.22644e-05	0.000215922	9.37886e-05	0.000120658	3.12524e-05	3.42501e-05	0	2.18342e-05
TGCCTCCTGGCTTCTGAGGACCGCCCTGGGCCTGGGAGAATCCCTTCCCCCTCTTCCCTCGTGATCTGCAAATAGAGATCAAGCAGATTTTTTTCTGTGTATGAAGATGGGCGGGAGTCTTCTGGGCAGGCTTAAAGGCTAACCTGGTGTGTGGGCGTTGTCCTGCAGGGGAATTGAACAGGTGTAAAATTGGAGGGACAAGACT	TGATCTGCAA	AGATGGGCGG	TGATCTGCAAATAGAGATCAAGCAGATTTTTTTCTGTGTATGAAGATGGGCGG	16	0	0		16	33	ATAGAGATCAAGCAGATTTTTTTCTGTGTATGA		not templated	0	0.000168749	0	6.18586e-06	5.83117e-05	0	0	0	0	0	0	0	0	0	0	0	0	0	0	0	0
TGCCTCCTGGCTTCTGAGGACCGCCCTGGGCCTGGGAGAATCCCTTCCCCCTCTTCCCTCGTGATCTGCAACTCCAGTCGTGTGGCGGGAGTCTTCTGGGCAGGCTTAAAGGCTAACCTGGTGTGTGGGCGTTGTCCTGCAGGGGAATTGAACAGGTGTAAAATTGGAGGGACAAGACT	AACTCCAGTC	GGCGGGAGTC	AACTCCAGTCGTGTGGCGGGAGTC	8	5	0		13	4	GTGT		not templated	0	0.000168749	0	6.18586e-06	5.83117e-05	0	0	0	0	0	0	0	0	0	0	0	0	0	0	0	0
TACCTCCTGGCTTCTGAGGACCGCCCTGGGCCTGGGAGAATCCCTTCCCCCTCTTCCCTCGAGATGGGCGGGAGTCTTCTGGGCAGGCTTAAAGGCTAACCTGGTGTGTGGGCGTTGTCCTGCAGGGGAATTGAACAGGTGTAAAATTGGAGGGACAAGACT	TCTTCCCTCG	AGATGGGCGG	TCTTCCCTCGAGATGGGCGG	26	0	0		26	0				0	0.000106579	0	6.80445e-05	5.82077e-05	0.000146441	5.34793e-05	6.21813e-05	8.73674e-05	0.000224197	0.000122076	2.42184e-05	0.000123497	0.000156793	0.000145893	9.37886e-05	0.000132158	0	6.85002e-05	9.11868e-05	5.3229e-05
TGCCTCCTGGCTTCTGAGGACCGCCCTGGGCCTGGGAGAATCCCTTCCCCCTCTTCCCTCGTGATCTGCAACTCCAGTCTTTCTAGACTTCCCGCGGGAGTCTTCTGGGCAGGCTTAAAGGCTAACCTGGTGTGTGGGCGTTGTCCTGCAGGGGAATTGAACAGGTGTAAAATTGGAGGGACAAGACTTCCC	TCTTTCTAGA	GCGGGAGTCT	TCTTTCTAGACTTCCCGCGGGAGTCT	0	6	0		6	6	CTTCCC		not templated	0	0	0	0.000173204	5.77347e-05	0	0	0	0	0	0	0	0	0	0	0	0	0	0	1.13983e-05	3.79945e-06
TGCCTCCTGGCTTCTGAGGACCGCCCTGGGCCTGGGAGAATCCCTTCCCCCTCTTCCCTCGTGATCTGCAACTCCAGTCTTTCTAGACTGGAGCACGTACTCGGATGGCGGGAGTCTTCTGGGCAGGCTTAAAGGCTAACCTGGTGTGTGGGCGTTGTCCTGCAGGGGAATTGAACAGGTGTAAAATTGGAGGGACAAGACTTCCC	TCTTTCTAGA	GGCGGGAGTC	TCTTTCTAGACTGGAGCACGTACTCGGATGGCGGGAGTC	0	5	0		5	19	CTGGAGCACGTACTCGGAT		not templated	0	0	0	0.000173204	5.77347e-05	0	0	0	0	0	0	0	0	0	0	0	0	0	0	0	0
TCTGCTGCCTCCTGGCTTCTGAGGACCGCCCTGGGCCTGGGAGAATCCCTTCCCCCTCTTCCCTCGTGAAGATGGGCGGGAGTCTTCTGGGCAGGCTTAAAGGCTAACCTGGTGTGTGGGCGTTGTCCTGCAGGGGAATTGAACAGGTGTAAAATTGGAGGGACAAGACTT	TCCCTCGTGA	AGATGGGCGG	TCCCTCGTGAAGATGGGCGG	23	0	0		23	0				0.00172414	7.99339e-05	0	9.27879e-05	5.75739e-05	0	0.000200547	8.88305e-05	9.64592e-05	1.28112e-05	0.000122076	0.000115037	8.3308e-05	0.000156793	0.000192579	0.000170525	0.000173299	6.25049e-05	0.00010275	0.000239365	0.000134874
TGCCTCCTGGCTTCTGAGGACCGCCCTGGGCCTGGGAGAATCCCTTCCCCCTCTTCCCTCGTGATCTGCAACTCCAGTCTTGGCGGGAGTCTTCTGGGCAGGCTTAAAGGCTAACCTGGTGTGTGGGCGTTGTCCTGCAGGGGAATTGAACAGGTGTAAAATTGGAGGGACAAGACT	CTCCAGTCTT	GGCGGGAGTC	CTCCAGTCTTGGCGGGAGTC	6	5	0		11	0				0	6.21708e-05	4.70666e-06	0.00010516	5.73457e-05	0	0.000423378	0	0.000141126	6.40562e-06	4.88303e-05	8.47642e-05	4.66667e-05	7.83965e-05	0	5.11574e-05	4.31847e-05	0.00045316	6.85002e-05	0.000159577	0.000227079
TGCCTCCTGGCTTCTGAGGACCGCCCTGGGCCTGGGAGAATCCCTTCCCCCTCTTCCCTCGTGATCTGCAACTCCAGTCTTTCGGAGTCTTCTGGGCAGGCTTAAAGGCTAACCTGGTGTGTGGGCGTTGTCCTGCAGGGGAATTGAACAGGTGTAAAATTGGAGGGACAAGACT	CCAGTCTTTC	GGAGTCTTCT	CCAGTCTTTCGGAGTCTTCT	4	9	0		13	0				0	0.00011546	5.64799e-05	0	5.73133e-05	0	0	0.000111038	3.70127e-05	0.000313875	0.000292982	0.000217965	0.000274941	0.000209057	1.16715e-05	9.37886e-05	0.000104839	0.000109384	6.85002e-05	6.83901e-05	8.20913e-05
TGCCTCCTGGCTTCTGAGGACCGCCCTGGGCCTGGGAGAATCCCTTCCCCCTCTTCCCTCGTGATCTGCAACTCCAGTCTCAAGATGGGCGGGAGTCTTCTGGGCAGGCTTAAAGGCTAACCTGGTGTGTGGGCGTTGTCCTGCAGGGGAATTGAACAGGTGTAAAATTGGAGGGACAAGACT	ACTCCAGTCT	AGATGGGCGG	ACTCCAGTCTCAAGATGGGCGG	7	0	0		7	2	CA			0	5.32893e-05	0	0.000117531	5.69402e-05	1.22035e-05	4.45661e-06	7.99474e-05	3.22025e-05	0	8.78945e-05	6.05459e-06	3.13164e-05	7.83965e-05	2.33429e-05	0	3.39132e-05	0	6.85002e-05	1.13983e-05	2.66328e-05
TGCCTCCTGGCTTCTGAGGACCGCCCTGGGCCTGGGAGAATCCCTTCCCCCTCTTCCCTCGTGATCTGCAACTCAGGGCGGGAGTCTTCTGGGCAGGCTTAAAGGCTAACCTGGTGTGTGGGCGTTGTCCTGCAGGGGAATTGAACAGGTGTAAAATTGGAGGGACAAGACT	TCTGCAACTC	GGGCGGGAGT	TCTGCAACTCAGGGCGGGAGT	13	4	0		17	1	A			0	0.000159868	4.70666e-06	6.18586e-06	5.69201e-05	0	0	0	0	0	0	0	0	1.30661e-05	0	6.82099e-05	2.7092e-05	0	3.42501e-05	0	1.14167e-05
TGCCTCCTGGCTTCTGAGGACCGCCCTGGGCCTGGGAGAATCCCTTCCCCCTCTTCCCTCGTGATCTGCAACTCCAGTCTTGGAGTCTTCTGGGCAGGCTTAAAGGCTAACCTGGTGTGTGGGCGTTGTCCTGCAGGGGAATTGAACAGGTGTAAAATTGGAGGGACAAGACTTCC	CTCCAGTCTT	GGAGTCTTCT	CTCCAGTCTTGGAGTCTTCT	6	9	0		15	0				0	0	9.41332e-06	0.000160832	5.67486e-05	0.000134238	0.000401095	0.000195427	0.000243587	0.000448393	0.000390642	0.000236129	0.000358388	0.000169859	5.25216e-05	0.00020463	0.000142337	0.000132823	0.00017125	0.000558519	0.000287531
TGCCTCCTGGCTTCTGAGGACCGCCCTGGGCCTGGGAGAATCCCTTCCCCCTCTTCCCTCGTGATCTGCAACTCCAGATCACGATCAGATCCAGATGGGCGGGAGTCTTCTGGGCAGGCTTAAAGGCTAACCTGGTGTGTGGGCGTTGTCCTGCAGGGGAATTGAACAGGTGTAAAATTGGAGGGACAAGACTTCC	GCAACTCCAG	AGATGGGCGG	GCAACTCCAGATCACGATCAGATCCAGATGGGCGG	10	0	0		10	15	ATCACGATCAGATCC		not templated	0	0	0.00016944	0	5.64799e-05	0	0	0	0	0	0	0	0	0	0	0	0	0	0	0	0
TGCCTCCTGGCTTCTGAGGACCGCCCTGGGCCTGGGAGAATCCCTTCCCCCTCTTCCCTCGTGATCTGCAACTCCAGTCTTTCTAGATTTCTGGGCAGGCTTAAAGGCTAACCTGGTGTGTGGGCGTTGTCCTGCAGGGGAATTGAACAGGTGTAAAATTGGAGGGACAAGACT	TCTTTCTAGA	TTCTGGGCAG	TCTTTCTAGATTTCTGGGCAG	0	15	0		15	1	T			0	4.44077e-05	7.53065e-05	4.94869e-05	5.64004e-05	7.32207e-05	0.000106959	0	6.00598e-05	0	1.95321e-05	0.000151365	5.69656e-05	1.30661e-05	0.000163401	0	5.88222e-05	6.25049e-05	3.42501e-05	0.000159577	8.5444e-05
TGCCTCCTGGCTTCTGAGGACCGCCCTGGGCCTGGGAGAATCCCTTCCCCCTCTTCCCTCGTGATMTGCAACTCCAGTCTTTCTAGAAAGGGAGACTCTAGATGGGCGGGAGTCTTCTGGGCAGGCTTAAAGGCTAACCTGGTGTGTGGGCGTTGTCCTGCAGGGGAATTGAACAGGTGTAAAATTGGAGGGACAAGACT	TCTTTCTAGA	AGATGGGCGG	TCTTTCTAGAAAGGGAGACTCTAGATGGGCGG	0	0	0		0	12	AAGGGAGACTCT		not templated	0	0.000168749	0	0	5.62498e-05	0	0	0	0	0	0	0	0	0	0	0	0	0	0	0	0
TGCCTCCTGGCTTCTGAGGACCGCCCTGGGCCTGGGAGAATCCCTTCCCCCTCTTCCCTCGTGATCTGCAACTCCAGTCTTTGTCTTCTGGGCAGGCTTAAAGGCTAACCTGGTGTGTGGGCGTTGTCCTGCAGGGGAATTGAACAGGTGTAAAATTGGAGGGACAAGACT	TCCAGTCTTT	GTCTTCTGGG	TCCAGTCTTTGTCTTCTGGG	5	12	0		17	0				0	0.000168749	0	0	5.62498e-05	0.000329493	0.000173808	0.000106597	0.000203299	0	0.000244151	0.000108983	0.000117711	1.30661e-05	0.000145893	8.52624e-05	8.14073e-05	0	0	0	0
TGCCTCCTGGCTTCTGAGGACCGCCCTGGGCCTGGGAGAATCCCTTCCCCCTCTTCCCTCGTGATCTGCAACTCCAGTCTTTCTAGCAGGCGGGAGTCTTCTGGGCAGGCTTAAAGGCTAACCTGGTGTGTGGGCGTTGTCCTGCAGGGGAATTGAACAGGTGTAAAATTGGAGGGACAAGACT	GTCTTTCTAG	GGCGGGAGTC	GTCTTTCTAGCAGGCGGGAGTC	1	5	0		6	2	CA			0	0.000168749	0	0	5.62498e-05	0	0	0	0	0	0	0	0	0	0	0	0	0	0	0	0
TGCCTCCTGGCTTCTGAGGACCGCCCTGGGCCTGGGAGAATCCCTTCCCCCTCTTCCCTCGTGATCTGCAACTCCCAGATGGGCGGGAGTCTTCTGGGCAGGCTTAAAGGCTAACCTGGTGTGTGGGCGTTGTCCTGCAGGGGAATTGAACAGGTGTAAAATTGGAGGGACAAGACTTCCC	CTGCAACTCC	AGATGGGCGG	CTGCAACTCCCAGATGGGCGG	12	0	0		12	1	C			0	0	0	0.000167018	5.56727e-05	0.000170848	0.000129242	0.000244284	0.000181458	0	8.30115e-05	6.05459e-06	2.96887e-05	0	0.000134222	1.70525e-05	5.04248e-05	0.000195328	0.000205501	1.13983e-05	0.000137409
TGCCTCCTGGCTTCTGAGGACCGCCCTGGGCCTGGGAGAATCCCTTCCCCCTCTTCCCTCGTGATCTGCAACTCCAGTCTTTCTAGAAGACACGACTTATCGCCACTGGCAGCAGCCAGATGGGCGGGAGTCTTCTGGGCAGGCTTAAAGGCTAACCTGGTGTGTGGGCGTTGTCCTGCAGGGGAATTGAACAGGTGTAAAATTGGAGGGACAAGACT	TCTTTCTAGA	AGATGGGCGG	TCTTTCTAGAAGACACGACTTATCGCCACTGGCAGCAGCCAGATGGGCGG	0	0	0		0	30	AGACACGACTTATCGCCACTGGCAGCAGCC		not templated	0	0.000159868	0	6.18586e-06	5.53512e-05	0	0	0	0	0	0	0	0	0	0	0	0	0	0	0	0
TGCCTCCTGGCTTCTGAGGACCGCCCTGGGCCTGGGAGAATCCCTTCCCCCTCTTCCCTCGTGATCTGCAACTCCAGTCTTCTGGAGTCTTCGGGAGTCTTCTGGGCAGGCTTAAAGGCTAACCTGGTGTGTGGSCGTTGTCCTGCAGGGGAATTGAACAGGTGTAAAATTGGAGGGACAAGACT	CTCCAGTCTT	CGGGAGTCTT	CTCCAGTCTTCTGGAGTCTTCGGGAGTCTT	6	7	0		13	10	CTGGAGTCTT		not templated	0	0.000159868	0	6.18586e-06	5.53512e-05	0	4.45661e-06	7.10644e-05	2.51737e-05	0	0	0	0	0	0	0	0	0	0	0	0
TGCCTCCTGGCTTCTGAGGACCGCCCTGGGCCTGGGAGAATCCCTTCCCCCTCTTCCCTCGTGATCTGCAACTTCAGATGGGCGGGAGTCTTCTGGGCAGGCTTAAAGGCTAACCTGGTGTGTGGGCGTTGTCCTGCAGGGGAATTGAACAGGTGTAAAATTGGAGGGACAAGACT	ATCTGCAACT	AGATGGGCGG	ATCTGCAACTTCAGATGGGCGG	14	0	0		14	2	TC			0	0.000159868	0	6.18586e-06	5.53512e-05	0	4.45661e-06	0	1.48554e-06	0	2.44151e-05	3.02729e-05	1.82294e-05	0	0	0	0	7.81311e-06	0	0	2.60437e-06
TGCCTCCTGGCTTCTGAGGACCGCCCTGGGCCTGGGAGAATCCCTTCCCCCTCTTCCCTCGTGATCTGCAACTCCAGTCTTGTCTTCTGGGCAGGCTTAAAGGCTAACCTGGTGTGTGGGCGTTGTCCTGCAGGGGAATTGAACAGGTGTAAAATTGGAGGGACAAGACTTCC	CTCCAGTCTT	GTCTTCTGGG	CTCCAGTCTTGTCTTCTGGG	6	12	0		18	0				0	0	0.0001412	2.47434e-05	5.53144e-05	0	0.000151525	0.000133246	9.49234e-05	7.04618e-05	0.000180672	9.68734e-05	0.000116002	0.000156793	0.00027428	1.70525e-05	0.000149375	2.34393e-05	3.42501e-05	5.69917e-05	3.82271e-05
TGCCTCCTGGCTTCTGAGGACCGCCCTGGGCCTGGGAGAATCCCTTCCCCCTCTTCCCTCGTGATCTGCAACTTAGATGGGCGGGAGTCTTCTGGGCAGGCTTAAAGGCTAACCTGGTGTGTGGGCGTTGTCCTSCAGGGGAATTGAACAGGTGTAAAATTGGAGGGACAAGACT	ATCTGCAACT	AGATGGGCGG	ATCTGCAACTTAGATGGGCGG	14	0	0		14	1	T			0	1.77631e-05	0.000145906	0	5.45565e-05	0.000292883	0.000338702	4.44152e-06	0.000212009	6.40562e-06	6.34794e-05	0.00014531	7.17317e-05	0.000104529	0.000116715	0.000144946	0.000122063	0	3.42501e-05	0	1.14167e-05
TGCCTCCTGGCTTCTGAGGACCGCCCTGGGCCTGGGAGAATCCCTTCCCCCTCTTCCCTCGTGATCTGCAACTCCAGACGGGAGTCTTCTGGGCAGGCTTAAAGGCTAACCTGGTGTGTGGGCGTTGTCCTGCAGGGGAATTGAACAGGTGTAAAATTGGAGGGACAAGACT	GCAACTCCAG	CGGGAGTCTT	GCAACTCCAGACGGGAGTCTT	10	7	0		17	1	A			0	8.88155e-05	0	7.42303e-05	5.43486e-05	0	4.45661e-06	7.10644e-05	2.51737e-05	0	8.30115e-05	0	2.76705e-05	0	0	1.70525e-05	5.68416e-06	0	0	0	0
TGCCTCCTGGCTTCTGAGGACCGCCCTGGGCCTGGGAGAATCCCTTCCCCCTCTTCCCTCGTGATCTGCAAGGGAGTCTTCTGGGCAGGCTTAAAGGCTAACCTGGTGTGTGGGCGTTGTCCTGCAGGGGAATTGAACAGGTGTAAAATTGGAGGGACAAGACTTCC	TGATCTGCAA	GGGAGTCTTC	TGATCTGCAAGGGAGTCTTC	16	8	0		24	0				0	0	0.00011296	4.94869e-05	5.41489e-05	0	5.79359e-05	2.66491e-05	2.8195e-05	6.40562e-06	0	5.44913e-05	2.0299e-05	9.14626e-05	0	5.96837e-05	5.03821e-05	0	0	0	0
TGCCTCCTGGCTTCTGAGGACCGCCCTGGGCCTGGGAGAATCCCTTCCCCCTCTTCCCTCGTGATCTGCAACTCCAGTCCAGAGTCTTCTGGGCAGGCTTAAAGGCTAACCTGGTGTGTGGGCGTTGTCCTGCAGGGGAATTGAACAGGTGTAAAATTGGAGGGACAAGACTTCC	AACTCCAGTC	GAGTCTTCTG	AACTCCAGTCCAGAGTCTTCTG	8	10	0		18	2	CA			0	0	0.00015532	6.18586e-06	5.38352e-05	0	0	0	0	0	0	0	0	0	0	0	0	0	0	0	0
TGCCTCCTGGCTTCTGAGGACCGSCCTGGGCCTGGGAGAATCCCTTCCCCCTCTTCCCTCGTGATCTGCAACTCCTGGGCAGGCTTAAAGGCTAACCTGGTGTGTGGGCGTTGTCCTGCAGGGGAATTGAACAGGTGTAAAATTGGAGGGACAAGACT	CTGCAACTCC	CTGGGCAGGC	CTGCAACTCCTGGGCAGGCT	12	17	1	C	30	0				0	8.88155e-06	0.000145906	6.18586e-06	5.36579e-05	8.54242e-05	0.000138155	0.000142129	0.000121903	1.92168e-05	0.000263683	0.000139256	0.000140719	0.000261322	0.000250937	0.000213156	0.000241805	0.000132823	0.00010275	0.000182374	0.000139316
TGCCTCCTGGCTTCTGAGGACCGCCCTGGGCCTGGGAGAATCCCTTCCCCCTCTTCCCTCGTGATCTGCAACTCCAGATCTTCTGTCTTCTGGGCAGGCTTAAAGGCTAACCTGGTGTGTGGGCGTTGTCCTGCAGGGGAATTGAACAGGTGTAAAATTGGAGGGACAAGACTTCCC	GCAACTCCAG	GTCTTCTGGG	GCAACTCCAGATCTTCTGTCTTCTGGG	10	12	0		22	7	ATCTTCT		not templated	0	0	0	0.000160832	5.36108e-05	0	0	0	0	0	0	0	0	0	0	0	0	0	0	0	0
TGCCTCCTGGCTTCTGAGGACCGCCCTGGGCCTGGGAGAATCCCTTCCCCCTCTTCCCTCGTGATCTGCACTCTCATAGAAGCAGGGGGTGGATGAGAGATGGGCGGGAGTCTTCTGGGCAGGCTTAAAGGCTAWCCTGGTGTGTGGGCGTTGTCCTGCAGGGGAATTGAACAGGTGTAAAATTGGAGGGACAAGACTTCCC	GTGATCTGCA	AGATGGGCGG	GTGATCTGCACTCTCATAGAAGCAGGGGGTGGATGAGAGATGGGCGG	17	0	0		17	27	CTCTCATAGAAGCAGGGGGTGGATGAG		not templated	0	0	0	0.000160832	5.36108e-05	0	0	0	0	0	0	0	0	0	0	0	0	0	0	0	0
TGCCTCCTGGCTTCTGAGGACCGCCCTGGGCCTGGGAGAATCCCTTCCCCCTCTTCCCTCGTGATCTGCAACTCCAGTTGCAGACTAAAGTTCTGGGCAGGCTTAAAGGCTAACCTGGTGTGTGGGCGTTGTCCTGCAGGGGAATTGAACAGGTGTAAAATTGGAGGGACAAGACTTCC	CAACTCCAGT	TTCTGGGCAG	CAACTCCAGTTGCAGACTAAAGTTCTGGGCAG	9	15	0		24	12	TGCAGACTAAAG		not templated	0	0	0.000160026	0	5.33421e-05	0	0	0	0	0	0	0	0	0	5.83574e-06	0	1.94525e-06	0	0	0	0
TGCCTCCTGGCTTCTGAGGACCGCCCTGGGCCTGGGAGAATCCCTTCCCCCTCTTCCCTCGTGATCTGCAACTCCAGTCTTTCTAGGGGTTGGAGTCTTCTGGGCAGGCTTAAAGGCTAACCTGGTGTGTGGGCGTTGTCCTGCAGGGGAATTGAACAGGTGTAAAATTGGAGGGACAAGACT	GTCTTTCTAG	GGAGTCTTCT	GTCTTTCTAGGGGTTGGAGTCTTCT	1	9	0		10	5	GGGTT		not templated	0	0.000159868	0	0	5.32893e-05	2.44069e-05	0	0	8.13564e-06	0	0	0	0	0	0	0	0	0	0	0	0
TGCCTCCTGGCTTCTGAGGACCGCCCTGGGCCTGGGAGAATCCCTTCCCCCTCTTCCCTCGTGATCTGCAACTCCAGTCTTTCTTTCTGGGCGGGAGTCTTCTGGGCAGGCTTAAAGGCTAACCTGGTGTGTGGGCGTTGTCCTGCAGGGGAATTGAACAGGTGTAAAATTGGAGGGACAAGACT	CAGTCTTTCT	TGGGCGGGAG	CAGTCTTTCTTTCTGGGCGGGAG	3	3	0		6	3	TTC		not templated	0	0.000159868	0	0	5.32893e-05	0	0	0	0	0	0	0	0	0	0	0	0	0	0	0	0
TGCCTCCTGGCTTCTGAGGACCGCCCTGGGCCTGGGAGAATCCCTTCCCCCTCTTCCCTCGTGATCTGCAACTCCAGTCCCAAGATGGGCGGGAGTCTTCTGGGCAGGCTTAAAGGCTAACCTGGTGTGTGGGCKTTGTCCTGCAGGGGAATTGAACAGGTGTAAAATTGGAGGGACAAGACT	AACTCCAGTC	AGATGGGCGG	AACTCCAGTCCCAAGATGGGCGG	8	0	0		8	3	CCA		not templated	0	0.000159868	0	0	5.32893e-05	0	0	0	0	0	0	0	0	0	0	0	0	0	0	0	0
TGCCTCCTGGCTTCTGAGGACCGCCCTGGGCCTGGGAGAATCCCTTCCCCCTCTTCCCTCGTGATCTGCAACTCCAGTCTTGGATGGGCGGGAGTCTTCTGGGCAGGCTTAAAGGCTAACCTGGTGTGTGGGCGTTGTCCTGCAGGGGAATTGAACAGGTGTAAAATTGGAGGGACAAGACTTCC	CTCCAGTCTT	GATGGGCGGG	CTCCAGTCTTGGATGGGCGGG	6	1	0		7	1	G			0	0	4.70666e-06	0.000154647	5.31177e-05	0.000366104	2.67396e-05	0	0.000130948	0	3.90642e-05	1.21092e-05	1.70578e-05	3.91983e-05	5.83574e-06	0	1.50113e-05	3.12524e-05	6.85002e-05	0	3.32509e-05
TGCCTCCTGGCTTCTGAGGACCGCCCTGGGCCTGGGAGAATCCCTTCCCCCTCTTCCCTCGTGATCTGCAACTCCAGTCTTTCTAGACTGGAGTTGCAGATGGGCGGGAGTCTTCTGGGCAGGCTTAAAGGCTAACCTGGTGTGTGGGCGTTGTCCTGCAGGGGAATTGAACAGGTGTAAAATTGGAGGGACAAGACT	TCTTTCTAGA	AGATGGGCGG	TCTTTCTAGACTGGAGTTGCAGATGGGCGG	0	0	0		0	10	CTGGAGTTGC		not templated	0	5.32893e-05	0	0.00010516	5.28163e-05	0.000134238	6.68491e-05	0	6.7029e-05	0	3.90642e-05	3.63275e-05	2.51306e-05	0	0	0	0	0	0	0	0
TGCCTCCTGGCTTCTGAGGACCGCCCTGGGCCTGGGAGAATCCCTTCCCCCTCTTCCCTCGTGATCTGCAACTCCAGCAAGATGGGCGGGAGTCTTCTGGGCAGGCTTAAAGGCTAACCTGGTGTGTGGGCGTTKTCCTGCAGGGGAATTGAACAGGTGTAAAATTGGAGGGACAAGACTTCC	GCAACTCCAG	AGATGGGCGG	GCAACTCCAGCAAGATGGGCGG	10	0	0		10	2	CA			0	0	9.41332e-06	0.000148461	5.26247e-05	0.000134238	0.000120328	0	8.48555e-05	1.28112e-05	8.78945e-05	3.63275e-05	4.56777e-05	0	8.7536e-05	7.67362e-05	5.47574e-05	8.59442e-05	0	3.4195e-05	4.00464e-05
TGCCTCCTGGCTTCTGAGGACCGCCCTGGGCCTGGGAGAATCCCTTCCCCCTCTTCCCTCGTGATCTGCAACTCTCTTCTGGGCAGGCTTAAAGGCTAACCTGGTGTGTGGGCGTTGTCCTGCAGGGGAATTGAACAGGTGTAAAATTGGAGGGACAAGACT	TCTGCAACTC	TCTTCTGGGC	TCTGCAACTCTCTTCTGGGC	13	13	0		26	0				0	4.44077e-05	5.64799e-05	5.56727e-05	5.21868e-05	0	6.68491e-05	7.10644e-05	4.59712e-05	7.68674e-05	4.39472e-05	6.05459e-06	4.22897e-05	0	0	5.96837e-05	1.98946e-05	6.25049e-05	6.85002e-05	0	4.36684e-05
TGCCTCCTGGCTTCTGAGGACCGCCCTGGGCCTGGGAGAATCCCTTCCCCCTCTTCCCTCGTGATCTGCAACTCCAGTCTTTCTAGACTGGATGGGAGTCTTCTGGGCAGGCTTAAAGGCTAACCTGGTGTGTGGGCGTTGTCCTGCAGGGGAATTGAACAGGTGTAAAATTGGAGGGACAAGACTTCCC	TCTTTCTAGA	GGGAGTCTTC	TCTTTCTAGACTGGATGGGAGTCTTC	0	8	0		8	6	CTGGAT		not templated	0	0	0	0.000154647	5.15488e-05	0	0	0	0	0	0	0	0	0	0	0	0	0	0	0	0
TGCCTCCTGGCTTCTGAGGACCGCCCTGGGCCTGGGAGAATCCCTTCCCCCTCTTCCCTCGTGATCTGCAACTCTGCGGGAGTCTTCTGGGCAGGCTTAAAGGCTAACCTGGTGTGTGGGCGTTGTCCTGCAGGGGAATTGAACAGGTGTAAAATTGGAGGGACAAGACTTCC	TCTGCAACTC	GCGGGAGTCT	TCTGCAACTCTGCGGGAGTCT	13	6	0		19	1	T			0	0	4.23599e-05	0.000111345	5.12351e-05	0	0	5.77398e-05	1.92466e-05	0	2.92982e-05	0	9.76605e-06	0	0	0	0	0	0	0	0
TGCCTCCTGGCTTCTGAGGACCGCCCTGGGCCTGGGAGAATCCCTTCCCCCTCTTCCCTCGTGATCTGCAACTCCAGATGCGGGAGTCTTCTGGGCAGGCTTAAAGGCTAACCTGGTGTGTGGGCGTTGTCCTGCAGGGGAATTGAACAGGTGTAAAATTGGAGGGACAAGACTTCC	GCAACTCCAG	GCGGGAGTCT	GCAACTCCAGATGCGGGAGTCT	10	6	0		16	2	AT			0	0	0.000145906	6.18586e-06	5.06974e-05	0	0	0	0	0	0	0	0	0	0	0	0	0	0	0	0
TGCCTCCTGGCTTCTGAGGACCGCCCTGGGCCTGGGAGAATCCCTTCCCCCTCTTCCCTCGTGATCTGCAACTCCAGTCTTTCTAGACTAGTCAGAAGGAAGAGGCGGGAGTCTTCTGGGCAGGCTTAAAGGCTAACCTGGTGTGTGGGCGTTGTCCTGCAGGGGAATTGAACAGGTGTAAAATTGGAGGGACAAGACT	TCTTTCTAGA	GGCGGGAGTC	TCTTTCTAGACTAGTCAGAAGGAAGAGGCGGGAGTC	0	5	0		5	16	CTAGTCAGAAGGAAGA		not templated	0	0.000150986	0	0	5.03288e-05	0	0	0	0	0	0	0	0	0	0	0	0	0	0	0	0
TGCCTCCTGGCTTCTGAGGACCGCCCTGGGCCTGGGAGAATCCCTTCCCCCTCTTCCCTCGTGATCTGCAACTCCAGATCCCGTCCAGATGGGCGGGAGTCTTCTGGGCAGGCTTAAAGGCTAACCTGGTGTGTGGGCGTTGTCCTGCAGGGGAATTGAACAGGTGTAAAATTGGAGGGACAAGACT	GCAACTCCAG	AGATGGGCGG	GCAACTCCAGATCCCGTCCAGATGGGCGG	10	0	0		10	9	ATCCCGTCC		not templated	0	0.000150986	0	0	5.03288e-05	0	0	0	0	0	0	0	0	0	0	0	0	0	0	0	0
TGCCTCCTGGCTTCTGAGGACCGCCCTGGGCCTGGGAGAATCCCTTCCCCCTCTTCCCTCGTGATCTGCAATAGTCTTCTGGGCAGGCTTAAAGGCTAACCTGGTGTGTGGGCGTTGTCCTGCAGGGGAATTGAACAGGTGTAAAATTGGAGGGACAAGACT	TGATCTGCAA	AGTCTTCTGG	TGATCTGCAATAGTCTTCTGG	16	11	0		27	1	T			0	0.000150986	0	0	5.03288e-05	0	0	0	0	0	0	0	0	0	0	0	0	0	0	0	0
TGCCTCCTGGCTTCTGAGGACCGCCCTGGGCCTGGGAGAATCCCTTCCCCCTCTTCCCTCGTGATCTGCAACTCCAGTCTTTCTAGACCGCGGGAGTCTTCTGGGCAGGCTTAAAGGCTAACCTGGTGTGTGGGCGTTGTCCTGCAGGGGAATTGAACAGGTGTAAAATTGGAGGGACAAGACT	TCTTTCTAGA	GCGGGAGTCT	TCTTTCTAGACCGCGGGAGTCT	0	6	0		6	2	CC			0	0.000150986	0	0	5.03288e-05	0	0	2.22076e-05	7.40254e-06	0	0	0	0	0	0	0	0	1.56262e-05	0	0	5.20874e-06
TGCCTCCTGGCTTCTGAGGACCGCCCTGGGCCTGGGAGAATCCCTTCCCCCTCTTCCCTCGTGATCTGCAACTCCCAGAAAGACTGGAGTCTTCTGGGCAGGCTTAAAGGCTAACCTGGTGTGTGGGCGTTGTCCTGCAGGGGAATTGAACAGGTGTAAAATTGGAGGGACAAGACTTCC	CTGCAACTCC	GGAGTCTTCT	CTGCAACTCCCAGAAAGACTGGAGTCTTCT	12	9	0		21	10	CAGAAAGACT		not templated	0	0	0.000150613	0	5.02043e-05	0	0	0	0	0	0	0	0	0	0	0	0	0	0	0	0
TGCCTCCTGGCTTCTGAGGACCGCCCTGGGCCTGGGAGAATCCCTTCCCCCTCTTCCCTCGTGATCTGCTAAACCTACACACCTAAATCTGCTAAACGCCACACACCTAAAGGCTAACCTGGTGTGTGGGCGTTKTCCTGCAGGGGAATTGAACAGGTGTAAAATTGGAGGGACAAGACTTCC	CGTGATCTGC	TAAAGGCTAA	CGTGATCTGCTAAACCTACACACCTAAATCTGCTAAACGCCACACACCTAAAGGCTAA	18	28	0		46	38	TAAACCTACACACCTAAATCTGCTAAACGCCACACACC		not templated	0	0	0.000150613	0	5.02043e-05	0	4.45661e-06	0	1.48554e-06	0	0	0	0	0	0	0	0	0	0	0	0
TGCCTCCTGGCTTCTGAGGACCGCCCTGGGCCTGGGAGAATCCCTTCCCCCTCTTCCCTCGTGATCGGCGGGAGTCTTCTGGGCAGGCTTAAAGGCTAACCTGGTGTGTGGGCGTTGTCCTGCAGGGGAATTGAACAGGTGTAAAATTGGAGGGACAAGACTTCC	CCTCGTGATC	GGCGGGAGTC	CCTCGTGATCGGCGGGAGTC	21	5	0		26	0				0	0	0.000150613	0	5.02043e-05	0.000268476	4.90227e-05	0	0.000105833	6.40562e-06	0	0	2.13521e-06	0	5.83574e-06	5.11574e-05	1.89977e-05	0	3.42501e-05	0	1.14167e-05
TGCCTCCTGGCTTCTGAGGACCGCCCTGGGCCTGGGAGAATCCCTTCCCCCTCTTCCCTCGTGATCTGCAACTCCAATCTTCTGGGCAGGCTTAAAGGCTAACCTGGTGTGTGGGCGTTGTCCTGCAGGGGAATTGAACAGGTGTAAAATTGGAGGGACAAGACT	TGCAACTCCA	TCTTCTGGGC	TGCAACTCCAATCTTCTGGGC	11	13	0		24	1	A			0	8.88155e-06	0.0001412	0	5.00271e-05	1.22035e-05	0	0	4.06782e-06	0	0	0	0	0	0	0	0	0	0	0	0
TGCCTCCTGGCTTCTGAGGACCGCCCTGGGCCTGGGAGAATCCCTTCCCCCTCTTCCCTCGTGATCTGCAACTCCAGTTAGGAGTCTTCTGGGCAGGCTTAAAGGCTAACCTGGTGTGTGGGCGTTGTCCTGCAGGGGAATTGAACAGGTGTAAAATTGGAGGGACAAGACT	CAACTCCAGT	GGAGTCTTCT	CAACTCCAGTTAGGAGTCTTCT	9	9	0		18	2	TA			0	8.88155e-06	0.0001412	0	5.00271e-05	0	0	0	0	0	0	0	0	0	0	0	0	0	0	0	0
TGCCTCCTGGCTTCTGAGGACCGSCCTGGGCCTGGGAGAATCCCTTCCCCCTCTTCCCTCGTGATCTGCAACTCCAGTCTTTCTAGAAAGGCTAACCTGGTGTGTGGGCGTTGTCCTGCAGGGGAATTGAACAGGTGTAAAATTGGAGGGACAAGACT	TCTTTCTAGA	AAAGGCTAAC	TCTTTCTAGAAAGGCTAACC	0	29	1	A	30	0				0	1.77631e-05	1.412e-05	0.000117531	4.98048e-05	8.54242e-05	4.01095e-05	0.000230959	0.000118831	0	7.32454e-05	5.44913e-05	4.25789e-05	5.22644e-05	0.000128386	3.4105e-05	7.15852e-05	7.81311e-06	0	0	2.60437e-06
TGCCTCCTGGCTTCTGAGGACCGCCCTGGGCCTGGGAGAATCCCTTCCCCCTCTTCCCTCGTGATCTGCAACTCCAGTCTTTCGGCGGGAGTCTTCTGGGCAGGCTTAAAGGCTAACCTGGTGTGTGGGCGTTGTCCTGCAGGGGAATTGAACAGGTGTAAAATTGGAGGGACAAGACTTCC	CCAGTCTTTC	GGCGGGAGTC	CCAGTCTTTCGGCGGGAGTC	4	5	0		9	0				0	0	0.000136493	1.23717e-05	4.96216e-05	0.000488138	5.34793e-05	0.000124363	0.000221993	0.000377931	9.27775e-05	0.000320893	0.000263867	0	0.000186744	3.4105e-05	7.36162e-05	3.90656e-05	3.42501e-05	0.000193772	8.90292e-05
CGCCTCCTGGCTTCTGAGGACCGCCCTGGGCCTGGGAGAATCCCTTCCCCCTCTTCCCTCGTGATCTGCAACTCAGTCTAGATGGGCGGGAGTCTTCTGGGCAGGCTTAAAGGCTAACCTGGTGTGTGGGCGTTKTCCTGCAGGGGAATTGAACAGGTGTAAAATTGGAGGGACAAGACTTCCC	TCTGCAACTC	AGATGGGCGG	TCTGCAACTCAGTCTAGATGGGCGG	13	0	0		13	5	AGTCT		not templated	0	0	0	0.000148461	4.94869e-05	0	0	0	0	0	0	6.05459e-06	2.0182e-06	0	0	0	0	0	0	0	0
TGCCTCCTGGCTTCTGAGGACCGCCCTGGGCCTGGGAGAATCCCTTCCCCCTCYTCCCTCGTGATCTGCAACTCCAGTCTTATGCGGGAGTCTTCTGGGCAGGCTTAAAGGCTAACCTGGTGTGTGGGCGTTGTCCTGCAGGGGAATTGAACAGGTGTAAAATTGGAGGGACAAGACTTCCC	CTCCAGTCTT	GCGGGAGTCT	CTCCAGTCTTATGCGGGAGTCT	6	6	0		12	2	AT			0	0	0	0.000148461	4.94869e-05	0	0	0	0	0	0	0	0	0	0	1.70525e-05	5.68416e-06	0	0	0	0
TGCCTCCTGGCTTCTGAGGACCGCCCTGGGCCTGGGAGAATCCCTTCCCCCTCTTCCCTCGTGATCTGCAACTCCAGTCTGTAGATGGGCGGGAGTCTTCTGGGCAGGCTTAAAGGCTAACCTGGTGTGTGGGCKTTGTCCTGCAGGGGAATTGAACAGGTGTAAAATTGGAGGGACAAGACT	ACTCCAGTCT	AGATGGGCGG	ACTCCAGTCTGTAGATGGGCGG	7	0	0		7	2	GT			0	0.000142105	0	6.18586e-06	4.94302e-05	0	0	0	0	0	0	1.81638e-05	6.05459e-06	0	0	0	0	0	0	0	0
TGCCTCCTGGCTTCTGAGGACCGCCCTGGGCCTGGGAGAATCCCTTCCCCCTCTTCCCTCGTGATCTGCAACTCCAGTCTTTTAGGTTGTTGTGTTGTGTGTGAGTCTTCTGGGCAGGCTTAAAGGCTAACCTGGTGTGTGGGCGTTGTCCTGCAGGGGAATTGAACAGGTGTAAAATTGGAGGGACAAGACTTCC	TCCAGTCTTT	GAGTCTTCTG	TCCAGTCTTTTAGGTTGTTGTGTTGTGTGTGAGTCTTCTG	5	10	0		15	20	TAGGTTGTTGTGTTGTGTGT		not templated	0	0	0.000145906	0	4.86355e-05	0	0	0	0	0	4.88303e-06	0	1.62768e-06	0	5.83574e-06	0	1.94525e-06	0	0	0	0
TGCCTCCTGGCTTCTGAGGACCGCCCTGGGCCTGGGAGAATCCCTTCCCCCTCTTCCCTCGTGATCTGCAACTCCAGAGTCTTCTGGGCGGGAGTCTTCTGGGCAGGCTTAAAGGCTAACCTGGTGTGTGGGCGTTGTCCTGCAGGGGAATTGAACAGGTGTAAAATTGGAGGGACAAGACTTCC	GCAACTCCAG	TGGGCGGGAG	GCAACTCCAGAGTCTTCTGGGCGGGAG	10	3	0		13	7	AGTCTTC		not templated	0	0	0.000145906	0	4.86355e-05	0	0	0	0	0	0	0	0	0	0	0	0	0	0	0	0
TGCCTCCTGGCTTCTGAGGACCGCCCTGGGCCTRGGAGAATCCCTTCCCCCTCTTCCCTCGTGATCTTGGGCGGGAGTCTTCTGGGCAGGCTTAAAGGCTAACCTGGTGTGTGGGCGTTGTCCTGCAGGGGAATTGAACAGGTGTAAAATTGGAGGGACAAGACTTCC	CTCGTGATCT	TGGGCGGGAG	CTCGTGATCTTGGGCGGGAG	20	3	0		23	0				0	0	0.000145906	0	4.86355e-05	0	0	0	0	8.3273e-05	0	0	2.77577e-05	1.30661e-05	0	0	4.35536e-06	7.81311e-06	0	5.69917e-05	2.16016e-05
TGCCTCCTGGCTTCTGAGGACCGCCCTGGGCCTGGGAGAATCCCTTCCCCCTCTTCCCTCGTGATCTGCAACTCTAAGATGGGCGGGAGTCTTCTGGGCAGGCTTAAAGGCTAACCTGGTGTGTGGGCGTTGTCCTGCAGGGGAATTGAACAGGTGTAAAATTGGAGGGACAAGACTTCC	TCTGCAACTC	AGATGGGCGG	TCTGCAACTCTAAGATGGGCGG	13	0	0		13	2	TA			0	0	0.000145906	0	4.86355e-05	0	0	0	0	0	5.85963e-05	0.000102928	5.38414e-05	0	0.000116715	0.000102315	7.30099e-05	3.90656e-05	6.85002e-05	0	3.58552e-05
TGCCTCCTGGCTTCTGAGGACCGCCCTGGGCCTGGGAGAATCCCTTCCCCCTCTTCCCTCGTGATCTGCAACTCCAGTCTTTCTGCCCTTCTGGGCAGGCTTAAAGGCTAACCTGGTGTGTGGGCGTTGTCCTGCAGGGGAATTGAACAGGTGTAAAATTGGAGGGACAAGACTTCC	CAGTCTTTCT	CTTCTGGGCA	CAGTCTTTCTGCCCTTCTGGGCA	3	14	0		17	3	GCC		not templated	0	0	0.000145906	0	4.86355e-05	0	0	0	0	0	0	0	0	0	0	0	0	0	0	0	0
TGCCTCCTGGCTTCTGAGGACCGCCCTGGGCCTGGGAGAATCCCTTYTCCCTCTTCCCTCGTGATCTGCAACTCCAGTTGTGGGCGGGAGTCTTCTGGGCAGGCTTAAAGGCTAACCTGGTGTGTGGGCGTTGTCCTGCAGGGGAATTGAACAGGTGTAAAATTGGAGGGACAAGACTTCC	CAACTCCAGT	TGGGCGGGAG	CAACTCCAGTTGTGGGCGGGAG	9	3	0		12	2	TG			0	0	0.000145906	0	4.86355e-05	0	0	0	0	0	0	0	0	0	0	0	0	0	0	0	0
TGCCTCCTGGCTTCTGAGGACCGCCCTGGGCCTGGGAGAATCCCTTCCCCCTCTTCCCTCGTGATCTGCAACTCCAGTCTTCTGGGCAGTCTTCTGGGAGTCTTCTGGGCAGGCTTAAAGGCTAACCTGGTGTGTGGGCGTTGTCCTGCAGGGGAATTGAACAGGTGTAAAATTGGAGGGACAAGACT	CTCCAGTCTT	GGGAGTCTTC	CTCCAGTCTTCTGGGCAGTCTTCTGGGAGTCTTC	6	8	0		14	14	CTGGGCAGTCTTCT		not templated	0	8.88155e-06	0.000136493	0	4.84582e-05	0	0	0	0	0	0	1.81638e-05	6.05459e-06	0	0	0	0	0	0	0	0
TGCCTCCTGGCTTCTGAGGACCGCCCTGGGCCTGGGAGAATCCCTTCCCCCTYTTCCCTCGTGATCTGCAACTCCAGTCTTTCTAGCAAAAGGCGGGAGTCTTCTGGGCAGGCTTAAAGGCTAACCTGGTGTGTGGGCGTTGTCCTGCAGGGGAATTGAACAGGTGTAAAATTGGAGGGACAAGACT	GTCTTTCTAG	GGCGGGAGTC	GTCTTTCTAGCAAAAGGCGGGAGTC	1	5	0		6	5	CAAAA		not templated	0	8.88155e-06	0.000136493	0	4.84582e-05	0	4.45661e-06	0	1.48554e-06	0	0	0	0	0	0	0	0	0	3.42501e-05	0	1.14167e-05
TGCCTCCTGGCTTCTGAGGACCGCCCTGGGCCTGGGAGAATCCCTTCCCCCTCTTCCCTCGTGATCTGCAACTCCAGTCTTCCAGATGGGCGGGAGTCTTCTGGGCAGGCTTAAAGGCTAACCTGGTGTGTGGGCGTTGTCCTGCAGGGGAATTGAACAGGTGTAAAATTGGAGGGACAAGACT	CTCCAGTCTT	AGATGGGCGG	CTCCAGTCTTCCAGATGGGCGG	6	0	0		6	2	CC			0	8.88155e-06	0.000136493	0	4.84582e-05	2.44069e-05	8.91321e-06	7.55059e-05	3.62753e-05	0.000230602	0.000117193	3.02729e-05	0.000126023	2.61322e-05	1.16715e-05	0	1.26012e-05	7.81311e-06	0	1.13983e-05	6.40382e-06
TGCCTCCTGGCTTCTGAGGACCGCCCTGGGCCTGGGAGAATCCCTTCCCCCTCTTCCCTCGTGATCTGAGTCTTCTGGGCAGGCTTAAAGGCTAACCTGGTGTGTGGGCGTTGTCCTGCAGGGGAATTGAACAGGTGTAAAATTGGAGGGACAAGACT	TCGTGATCTG	GAGTCTTCTG	TCGTGATCTGAGTCTTCTGG	19	10	1	G	30	0				0	1.77631e-05	4.70666e-05	8.04162e-05	4.84153e-05	9.76276e-05	0.000169351	8.88305e-06	9.19539e-05	0	0.000107427	9.08188e-05	6.60818e-05	3.91983e-05	2.33429e-05	0.000281366	0.000114636	7.81311e-06	6.85002e-05	0.000102585	5.96328e-05
TGCCTCCTGGCTTCTGAGGACCGCCCTGGGCCTGGGAGAATCCCTTCCCCCTCTTCCCTCGTCTTCTGGGCAGGCTTAAAGGCTAACCTGGTGTGTGGGCGTTGTCCTGCAGGGGAATTGAACAGGTGTAAAATTGGAGGGACAAGACT	CTTCCCTCGT	GTCTTCTGGG	CTTCCCTCGTCTTCTGGGCA	25	12	2	GT	39	0				0	1.77631e-05	2.82399e-05	9.89738e-05	4.83256e-05	2.44069e-05	3.56528e-05	7.55059e-05	4.51885e-05	4.48393e-05	4.88303e-06	4.23821e-05	3.07015e-05	2.61322e-05	6.41931e-05	3.4105e-05	4.14767e-05	2.34393e-05	3.42501e-05	7.97884e-05	4.5826e-05
TGCCTCCTGGCTTCTGAGGACCGCCCTGGGCCTGGGAGAATCCCTTCCCCCTCTTCCCTCGTGATCTGCAACTCCAGTCTTTCTAGAGCAGGCTTAAAGGCTAACCTGGTGTGTGGGCGTTGTCCTGCAGGGGAATTGAACAGGCGTAAAATTGGAGGGACAAGACTTCC	TCTTTCTAGA	GCAGGCTTAA	TCTTTCTAGAGCAGGCTTAA	0	21	0		21	0				0	0	0.00011296	3.09293e-05	4.7963e-05	0.000109831	1.33698e-05	7.99474e-05	6.77161e-05	0.000147329	0.000107427	9.68734e-05	0.00011721	9.14626e-05	0.000250937	1.70525e-05	0.000119817	0.00010157	3.42501e-05	2.27967e-05	5.28724e-05
TGCCTCCTGGCTTCTGAGGACCGCCCTGGGCCTGGGAGAATCCCTTCCCCCTCTTCCCTCGTGATCTGCAACTCCAGTCTTTCTAGAAGGCTAACCTGGTGTGTGGGCGTTGTCCTGCAGGGGAATTGAACAGGTGTAAAATTGGAGGGACAAGACT	TCTTTCTAGA	AAGGCTAACC	TCTTTCTAGAAGGCTAACCT	0	30	1	A	31	0				0	8.88155e-06	0.000103546	3.09293e-05	4.77858e-05	0	4.45661e-06	0.000213193	7.25499e-05	1.28112e-05	8.30115e-05	7.87096e-05	5.81774e-05	1.30661e-05	0.000175072	5.11574e-05	7.97652e-05	7.81311e-06	3.42501e-05	3.4195e-05	2.54194e-05
TGCCTCCTGGCTTCTGAGGACCGCCCTGGGCCTGGGAGAATCCCTTCCCCCTYTTCCCTCGTGATCTGCAACTCCACGGGAGTCTTCTGGGCAGGCTTAAAGGCTAACCTGGTGTGTGGGCGTTGTCCTGCAGGGGAATTGAACAGGTGTAAAATTGGAGGGACAAGACT	TGCAACTCCA	CGGGAGTCTT	TGCAACTCCACGGGAGTCTT	11	7	0		18	0				0	2.66446e-05	2.35333e-05	9.27879e-05	4.76553e-05	4.88138e-05	4.01095e-05	0.000119921	6.96148e-05	0.000416365	0.00016114	2.42184e-05	0.000200574	0.000130661	0	5.11574e-05	6.06061e-05	0	0	0	0
TGCCTCCTGGCTTCTGAGGACCGCCCTGGGCCTGGGAGAATCCCTTCCCCCTCTTCCCTCGTGATCTGCAACTCCAGTATGGGCGGGAGTCTTCTGGGCAGGCTTAAAGGCTAACCTGGTGTGTGGGCGTTGTCCTGCAGGGGAATTGAACAGGTGTAAAATTGGAGGGACAAGACTTCC	CAACTCCAGT	ATGGGCGGGA	CAACTCCAGTATGGGCGGGA	9	2	0		11	0				0	0	1.88266e-05	0.000123717	4.75146e-05	7.32207e-05	0.000155981	7.99474e-05	0.00010305	0	1.95321e-05	9.08188e-05	3.67836e-05	1.30661e-05	4.66859e-05	2.55787e-05	2.84436e-05	0	0.00017125	6.83901e-05	7.98802e-05
TGCCTCCTGGCTTCTGAGGACCGCCCTGGGCCTGGGAGAATCCCTTCCCCCTCTTCTCTCGTGATCTGCAACTCCAGTCCAGATCTTCTGGGCAGGCTTAAAGGCTAACCTGGTGTGTGGGCGTTGTCCTGCAGGGGAATTGAACAGGTGTAAAATTGGAGGGACAAGACTTCTC	AACTCCAGTC	TCTTCTGGGC	AACTCCAGTCCAGATCTTCTGGGC	8	13	0		21	4	CAGA		not templated	0	0	0	0.000142275	4.74249e-05	0	0	0	0	0	0	0	0	0	0	0	0	0	0	0	0
TGCCTCCTGGCTTCTGAGGACCGCCCTGGGCCTGGGAGAATCCCTTCCCCCTCTTCCCTCGTGATCTGCAACTCCAGTCTTTCTAGATACTTGTGGTATTTCTGAGCATTTGGAAGATGGGCGGGAGTCTTCTGGGCAGGCTTAAAGGCTAACCTGGTGTGTGGGCGTTGTCCTGCAGGGGAATTGAACAGGTGTAAAATTGGAGGGACAAGACT	TCTTTCTAGA	AGATGGGCGG	TCTTTCTAGATACTTGTGGTATTTCTGAGCATTTGGAAGATGGGCGG	0	0	0		0	27	TACTTGTGGTATTTCTGAGCATTTGGA		not templated	0	0.000142105	0	0	4.73682e-05	0	0	0	0	0	0	0	0	0	0	0	0	0	0	0	0
TGCCTCCTGGCTTCTGAGGACCGCCCTGGGCCTGGGAGAATCCCTTCCCCCTCTTCCCTCGTGATCTGCAACTCCAGTCTTTCTCATAGAATTTCAGTCTTTTTTCAGATGGGCGGGAGTCTTCTGGGCAGGCTTAAAGGCTAACCTGGTGTGTGGGCGTTGTCCTGCAGGGGAATTGAACAGGTGTAAAATTGGAGGGACAAGACT	CAGTCTTTCT	AGATGGGCGG	CAGTCTTTCTCATAGAATTTCAGTCTTTTTTCAGATGGGCGG	3	0	0		3	22	CATAGAATTTCAGTCTTTTTTC		not templated	0	0.000142105	0	0	4.73682e-05	0	0	0	0	0	0	0	0	0	0	0	0	0	0	0	0
TGCCTCCTGGCTTCTGAGGACCGCCCTGGGCCTGGGAGAATCCCTTCCCCCTCTTCCCTCGTGATCTRCAACTCCAGTCTTTCTAGATAGTCTTTCTAGATAGATGGGCGGGAGTCTTCTGGGCAGGCTTAAAGSCTAACCTGGTGTGTGGGCGTTGTCCTGCAGGGGAATTGAACAGGTGTAAAATTGGAGGGACAAGACT	TCTTTCTAGA	AGATGGGCGG	TCTTTCTAGATAGTCTTTCTAGATAGATGGGCGG	0	0	0		0	14	TAGTCTTTCTAGAT		not templated	0	0.000142105	0	0	4.73682e-05	0	0	0	0	0	0	0	0	0	0	0	0	7.81311e-06	0	0	2.60437e-06
TGCCTCCTGGCTTCTGAGGACCGCCCTGGGCCTGGGAGAATCCCTTCCCCCTCTTCCCTCGTGATCTGCAACTCCAGTCCTGGGCGGGAGTCTTCTGGGCAGGCTTAAAGGCTAACCTGGTGTGTGGGCGTTGTCCTGCAGGGGAATTGAACAGGTGTAAAATTGGAGGGACAAGACT	AACTCCAGTC	TGGGCGGGAG	AACTCCAGTCCTGGGCGGGAG	8	3	0		11	1	C			0	0.000142105	0	0	4.73682e-05	0	0	0	0	0	4.88303e-06	0	1.62768e-06	0	0	0	0	0	0	0	0
TGCCTCCTGGCTTCTGAGGACCGCCCTGGGCCTGGGAGAATCCCTTCCCCCTCTTCCCTCGTGATCTGCAACTCCAGTCTTTCTAGTAGTCTTCTGGGCAGGCTTAAAGGCTAACCTGGTGTGTGGGCGTTGTCCTGCAGGGGAATTGAACAGGTGTAAAATTGGAGGGACAAGACT	GTCTTTCTAG	AGTCTTCTGG	GTCTTTCTAGTAGTCTTCTGG	1	11	0		12	1	T			0	0.000142105	0	0	4.73682e-05	0	0	0	0	6.40562e-06	0	0	2.13521e-06	0	0	0	0	0	0	0	0
TGCCTCCTGGCTTCTGAGGACCGCCCTGGGCCTGGGAGAATCCCTTCCCCCTCTTCCCTCGTGATCTGCAAGGAGTCTTCTGGGCAGGCTTAAAGGCTAACCTGGTGTGTGGGCGTTGTCCTGCAGGGGAATTGAACAGGTGTAAAATTGGAGGGACAAGACT	TGATCTGCAA	GGAGTCTTCT	TGATCTGCAAGGAGTCTTCT	16	9	0		25	0				0	1.77631e-05	9.88398e-05	2.47434e-05	4.71154e-05	0	0.000138155	0.000253167	0.000130441	0.000172952	8.30115e-05	4.84367e-05	0.000101467	5.22644e-05	0.000110879	5.11574e-05	7.14336e-05	6.25049e-05	0.000137	7.97884e-05	9.30979e-05
TGCCTCCTGGCTTCTGAGGACCGCCCTGGGCCTGGGAGAATCCCTTCCCCCTCTTCCCTCGTGATCTGCAACTCCAGTCTTTCTAGGACTTTCGGGAGTCTTCTGGGCAGGCTTAAAGGCTAACCTGGTGTGTGGGCGTTGTCCTGCAGGGGAATTGAACAGGTGTAAAATTGGAGGGACAAGACTTCC	GTCTTTCTAG	CGGGAGTCTT	GTCTTTCTAGGACTTTCGGGAGTCTT	1	7	0		8	6	GACTTT		not templated	0	0	0.0001412	0	4.70666e-05	0	0	0	0	0	0	0	0	0	0	0	0	0	0	0	0
TGCCTCCTGGCTTCTGAGGACCGCCCTGGGCCTGGGAGAATCCCTTCCCCCTCTTCCCTCGTGATCTGTGATCTGTGTGATCTGTGTGATCTGTGTGAGTCTTCTGGGCAGGCTTAAAGGCTAACCTGGTGTGTGGGCGTTGTCCTGCAGGGGAATTGAACAGGTGTAAAATTGGAGGGACAAGACTTCC	TCGTGATCTG	GAGTCTTCTG	TCGTGATCTGTGATCTGTGTGATCTGTGTGATCTGTGTGAGTCTTCTG	19	10	0		29	28	TGATCTGTGTGATCTGTGTGATCTGTGT		not templated	0	0	0.0001412	0	4.70666e-05	0	0	0	0	0	0	0	0	0	0	0	0	0	0	0	0
TGCCTCCTGGCTTCTGAGGACCGCCCTGGGCCTGGGAGAATCCCTTCCCCCTCTTCCCTCGTGATCTGCAACTCCAGATCACGAGTCTTCTGGGCAGGCTTAAAGGCTAACCTGGTGTGTGGGCGTTGTCCTGCAGGGGAATTGAACAGGTGTAAAATTGGAGGGACAAGACTTCC	GCAACTCCAG	GAGTCTTCTG	GCAACTCCAGATCACGAGTCTTCTG	10	10	0		20	5	ATCAC		not templated	0	0	0.0001412	0	4.70666e-05	0	0	0	0	0.000288253	4.88303e-06	0	9.77119e-05	0	0	0	0	0	0	0	0
TGCCTCCTGGCTTCTGAGGACCGCCCTGGGCCTGGGAGAATCCCTTCCCCCTCTTCCCTCGTGATCTGCAACTCCAGTCTTTCTAGAAAGCAAGATGGGCGGGAGTCTTCTGGGCAGGCTTAAAGGCTAACCTGGTGTGTGGGCGTTGTCCTGCAGGGGAATTGAACAGGTGTAAAATTGGAGGGACAAGACTTCC	TCTTTCTAGA	AGATGGGCGG	TCTTTCTAGAAAGCAAGATGGGCGG	0	0	0		0	5	AAGCA		not templated	0	0	0.0001412	0	4.70666e-05	0	0	0	0	0	0	0	0	0	0	0	0	0	0	0	0
TGCCTCCTGGCTTCTGAGGACCGCCCTGGGCCTGGGAGAATCCCTTCCCCCTCTTCCCTCGTGATCTGCAACTCCAGTCTTTCACTGGGCGGGAGTCTTCTGGGCAGGCTTAAAGGCTAACCTGGTGTGTGGGCGTTGTCCTGCAGGGGAATTGAACAGGTGTAAAATTGGAGGGACAAGACTTCC	CCAGTCTTTC	TGGGCGGGAG	CCAGTCTTTCACTGGGCGGGAG	4	3	0		7	2	AC			0	0	0.0001412	0	4.70666e-05	0	0	0	0	0	0	0	0	0	0	0	0	0	0	0	0
TGCCTCCTGGCTTCTGAGGACCGCCCTGGGCCTGGGAGAATCCCTTCCCCCTCTTCCCTCGTGATCTGCAACTCCAGTTGCAGTTGCGGGAGTCTTCTGGGCAGGCTTAAAGGCTAACCTGGTGTGTGGGCGTTKTCCTGCAGGGGAATTGAACAGGTGTAAAATTGGAGGGACAAGACT	CAACTCCAGT	GCGGGAGTCT	CAACTCCAGTTGCAGTTGCGGGAGTCT	9	6	0		15	7	TGCAGTT		not templated	0	3.55262e-05	0	0.00010516	4.68953e-05	0	0	0	0	0	0	0	0	0	0	0	0	0	0	0	0
TGCCTCCTGGCTTCTGAGGACCGCCCTGGGCCTGGGAGAATCCCTTCCCCCTCTTCCCTCGTGATCTGCAACTCCAGTCTTAAGTCTTCTGGGCAGGCTTAAAGGCTAACCTGGTGTGTGGGCGTTGTCCTGCAGGGGAATTGAACAGGTGTAAAATTGGAGGGACAAGACT	CTCCAGTCTT	AGTCTTCTGG	CTCCAGTCTTAAGTCTTCTGG	6	11	0		17	1	A			0	2.66446e-05	0.00011296	0	4.65348e-05	8.54242e-05	4.45661e-05	0	4.33301e-05	0	0	3.02729e-05	1.0091e-05	0	1.75072e-05	8.52624e-05	3.42565e-05	0	0	0	0
[truncated: 7,871 more rows]

## Sheet: Fig6d
Gene Targeting Efficiency
WT DMSO	WT 10uM Olaparib
[truncated: 9 more rows]

[truncated: 5 more sheets: FigS1a-b, FigS1c, FigS2, FigS3, FigS4]
